# Supplementary material for: m6A regulators featured by tumor immune microenvironment landscapes and correlated with immunotherapy in non-small cell lung cancer (NSCLC)
Source: Front Oncol. 2022 Dec 16;12:1087753. doi: 10.3389/fonc.2022.1087753 (PMC9800857; doi:10.3389/fonc.2022.1087753)
Supplement: Supplementary file 2 [file Table_1.xlsx]

## Sheet: S1
Table S1. Number of samples in each dataset.
Datasets	Categories	Tumor (N)	Control (N)
TCGA	TCGA-LUAD	510	58
	TCGA-LUSC	496	49
GEO	GSE68465	443	19
	GSE4573	130	0

## Sheet: S2
Table S2. Summary of Clinical characteristics of NSCLC patients from four datasets.
Characteristics	TCGA-LUAD	TCGA-LUSC	GSE68465	GSE4573
Patient number	497	489	443	129
Platform	Illumina RNAseq	Illumina RNAseq	GPL96	GPL96
	Lung Adenocarcinoma	Lung Squamous Cell Carcinoma	Lung Adenocarcinoma	Lung Squamous Cell Carcinoma
Age (years)
<=60	157	106	147	33
>60	330	378	296	96
NA	10	5		0
Gender
Female	269	127	220	47
Male	228	362	223	82
Stage
I/II	385	395	374	106
III/IV	105	90	69	23
Unknown	7	4	0	0
Living status
Alive	317	279	207	61
Dead	180	210	236	68
Overall survival (months)
Range	0.13-238.11	0.03-173.69	0.03-204	2.2-143.7
Median	21.58	21.68	47	34.7

## Sheet: S3
Table S3. Detailed clinical information of NSCLC patients from TCGA datasets.
sample	EGFR	KRAS	AGE	AJCC_METASTASIS_PATHOLOGIC_PM	AJCC_NODES_PATHOLOGIC_PN	AJCC_PATHOLOGIC_TUMOR_STAGE	AJCC_TUMOR_PATHOLOGIC_PT	CANCER_TYPE	CANCER_TYPE_DETAILED	DFS_MONTHS	DFS_STATUS	OS_MONTHS	OS_STATUS	SEX	SMOKING_PACK_YEARS	TOBACCO_SMOKING_HISTORY_INDICATOR	PRIMARY_SITE_PATIENT
TCGA-05-4249-01A	WT	Mut	>60	M0	N0	Stage I	T2	Non-Small Cell Lung Cancer	Lung Adenocarcinoma	50.03	0:DiseaseFree	50.03	0:LIVING	Male	52	3	R-Lower
TCGA-05-4250-01A	WT	Mut	>60	M0	N1	Stage III	T3	Non-Small Cell Lung Cancer	Lung Adenocarcinoma	NA		3.98	1:DECEASED	Female	47	4	R-Lower
TCGA-05-4382-01A	Mut	WT	>60	M0	N0	Stage I	T2	Non-Small Cell Lung Cancer	Lung Adenocarcinoma	10.97	1:Recurred/Progressed	19.94	0:LIVING	Male	62	4	L-Upper
TCGA-05-4384-01A	WT	WT	>60	M0	N2	Stage III	T2	Non-Small Cell Lung Cancer	Lung Adenocarcinoma	6.01	1:Recurred/Progressed	13.99	0:LIVING	Male	20	3	R-Lower
TCGA-05-4389-01A	WT	WT	>60	M0	N0	Stage I	T1	Non-Small Cell Lung Cancer	Lung Adenocarcinoma	44.97	0:DiseaseFree	44.97	0:LIVING	Male	43	3	R-Upper
TCGA-05-4390-01A	WT	Mut	<=60	M0	N0	Stage I	T2	Non-Small Cell Lung Cancer	Lung Adenocarcinoma	12.98	1:Recurred/Progressed	36.99	0:LIVING	Female	15	4	R-Upper
TCGA-05-4396-01A	WT	WT	>60	M0	N1	Stage III	T4	Non-Small Cell Lung Cancer	Lung Adenocarcinoma	NA		9.95	1:DECEASED	Male	19	3	R-Lower
TCGA-05-4397-01A	WT	WT	>60	M0	N1	Stage II	T2	Non-Small Cell Lung Cancer	Lung Adenocarcinoma	NA		24.01	1:DECEASED	Male	45	2	R-Middle
TCGA-05-4398-01A	WT	WT	<=60	M0	N3	Stage III	T4	Non-Small Cell Lung Cancer	Lung Adenocarcinoma	47.01	0:DiseaseFree	47.01	0:LIVING	Female	72	2	R-Upper
TCGA-05-4402-01A	Mut	WT	<=60	M1	NX	Stage IV	T2	Non-Small Cell Lung Cancer	Lung Adenocarcinoma	NA		8.02	1:DECEASED	Female	NA	1	R-Lower
TCGA-05-4403-01A	WT	WT	>60	M0	N0	Stage I	T2	Non-Small Cell Lung Cancer	Lung Adenocarcinoma	18.99	0:DiseaseFree	18.99	0:LIVING	Male	NA	3	R-Upper
TCGA-05-4405-01A	WT	WT	>60	M0	N0	Stage I	T2	Non-Small Cell Lung Cancer	Lung Adenocarcinoma	20.04	0:DiseaseFree	20.04	0:LIVING	Female	65	4	R-Lower
TCGA-05-4415-01A	WT	Mut	<=60	M0	N2	Stage III	T4	Non-Small Cell Lung Cancer	Lung Adenocarcinoma	1.97	1:Recurred/Progressed	2.99	1:DECEASED	Male	29	4	L-Lower
TCGA-05-4417-01A	WT	Mut	<=60	M0	N0	Stage I	T2	Non-Small Cell Lung Cancer	Lung Adenocarcinoma	14.95	0:DiseaseFree	14.95	0:LIVING	Female	56	4	R-Upper
TCGA-05-4418-01A	WT	WT	>60	M0	N2	Stage III	T3	Non-Small Cell Lung Cancer	Lung Adenocarcinoma	NA		9	1:DECEASED	Male	25	2	L-Lower
TCGA-05-4420-01A	WT	WT	<=60	M0	N0	Stage I	T2	Non-Small Cell Lung Cancer	Lung Adenocarcinoma	29.96	0:DiseaseFree	29.96	0:LIVING	Male	38	2	R-Lower
TCGA-05-4422-01A	WT	WT	>60	M0	N0	Stage I	T2	Non-Small Cell Lung Cancer	Lung Adenocarcinoma	11.99	0:DiseaseFree	11.99	0:LIVING	Male	147	4	L-Lower
TCGA-05-4424-01A	WT	WT	>60	M0	N0	Stage II	T3	Non-Small Cell Lung Cancer	Lung Adenocarcinoma	5.03	1:Recurred/Progressed	29.99	0:LIVING	Male	50	4	R-Upper
TCGA-05-4425-01A	WT	WT	>60	M1	N0	Stage IV	T2	Non-Small Cell Lung Cancer	Lung Adenocarcinoma	21.98	0:DiseaseFree	21.98	0:LIVING	Female	28	3	R-Middle
TCGA-05-4426-01A	WT	WT	>60	M0	N0	Stage I	T2	Non-Small Cell Lung Cancer	Lung Adenocarcinoma	15.01	1:Recurred/Progressed	25.99	0:LIVING	Male	20	3	L-Lower
TCGA-05-4427-01A	WT	Mut	>60	M0	N1	Stage II	T2	Non-Small Cell Lung Cancer	Lung Adenocarcinoma	25.99	0:DiseaseFree	25.99	0:LIVING	Female	8	4	L-Upper
TCGA-05-4430-01A	WT	WT	<=60	M0	N0	Stage I	T2	Non-Small Cell Lung Cancer	Lung Adenocarcinoma	25	0:DiseaseFree	25	0:LIVING	Female	80	4	L-Lower
TCGA-05-4432-01A	WT	WT	>60	M0	N1	Stage II	T2	Non-Small Cell Lung Cancer	Lung Adenocarcinoma	25	0:DiseaseFree	25	0:LIVING	Male	58	2	R-Upper
TCGA-05-4433-01A	WT	Mut	>60	M0	N0	Stage I	T2	Non-Small Cell Lung Cancer	Lung Adenocarcinoma	23.98	0:DiseaseFree	23.98	0:LIVING	Male	1	3	L-Lower
TCGA-05-4434-01A	WT	WT	>60	M1	N1	Stage IV	T4	Non-Small Cell Lung Cancer	Lung Adenocarcinoma	NA		15.01	1:DECEASED	Female	15	2	R-Lower
TCGA-05-5420-01A	WT	WT	>60	M0	N2	Stage III	T2	Non-Small Cell Lung Cancer	Lung Adenocarcinoma	8.05	1:Recurred/Progressed	15.01	0:LIVING	Male	40	4	L-Upper
TCGA-05-5423-01A	Mut	WT	>60	M0	N1	Stage II	T2	Non-Small Cell Lung Cancer	Lung Adenocarcinoma	4.96	0:DiseaseFree	4.96	0:LIVING	Male	72	3	L-Upper
TCGA-05-5425-01A	Mut	WT	>60	M0	N1	Stage II	T2	Non-Small Cell Lung Cancer	Lung Adenocarcinoma	15.97	1:Recurred/Progressed	28.98	0:LIVING	Male	40	3	R-Upper
TCGA-05-5428-01A	WT	WT	<=60	M0	N1	Stage II	T1	Non-Small Cell Lung Cancer	Lung Adenocarcinoma	22.01	0:DiseaseFree	22.01	0:LIVING	Male	30	3	R-Upper
TCGA-05-5429-01A	WT	WT	<=60	M0	N2	Stage III	T3	Non-Small Cell Lung Cancer	Lung Adenocarcinoma	NA		9.03	1:DECEASED	Male	NA	1	L-Upper
TCGA-05-5715-01A	WT	WT	>60	M0	N0	Stage I	T2	Non-Small Cell Lung Cancer	Lung Adenocarcinoma	2.04	0:DiseaseFree	2.04	0:LIVING	Female	NA	1	L-Upper
TCGA-35-3615-01A	WT	Mut	<=60	M0	N0	Stage I	T2	Non-Small Cell Lung Cancer	Lung Adenocarcinoma	0.46	0:DiseaseFree	0.46	0:LIVING	Male	NA	1	R-Upper
TCGA-35-4122-01A	WT	WT	>60	M0	N0	Stage I	T1	Non-Small Cell Lung Cancer	Lung Adenocarcinoma	7.39	0:DiseaseFree	7.39	0:LIVING	Male	45	4	L-Upper
TCGA-35-4123-01A	WT	WT	<=60	M0	N0	Stage I	T1	Non-Small Cell Lung Cancer	Lung Adenocarcinoma	5.98	0:DiseaseFree	5.98	0:LIVING	Male	20	4	R-Upper
TCGA-35-5375-01A	WT	WT	>60	M0	N2	Stage III	T2	Non-Small Cell Lung Cancer	Lung Adenocarcinoma	8.67	0:DiseaseFree	8.67	0:LIVING	Male	35	4	L-Upper
TCGA-38-4625-01A	WT	WT	>60	M0	N0	Stage I	T2	Non-Small Cell Lung Cancer	Lung Adenocarcinoma	97.67	0:DiseaseFree	97.67	0:LIVING	Female	50	2	R-Upper
TCGA-38-4626-01A	WT	Mut	<=60	M0	N0		T2	Non-Small Cell Lung Cancer	Lung Adenocarcinoma	82.72	1:Recurred/Progressed	120.7	0:LIVING	Female	40	2	L-Upper
TCGA-38-4627-01A	Mut	WT	>60	M0	N1	Stage II	T1	Non-Small Cell Lung Cancer	Lung Adenocarcinoma	NA		37.68	1:DECEASED	Female	NA	4	R-Upper
TCGA-38-4628-01A	Mut	WT	>60	M0	N1	Stage II	T2	Non-Small Cell Lung Cancer	Lung Adenocarcinoma	35.58	1:Recurred/Progressed	49.01	1:DECEASED	Female	NA	1	R-Upper
TCGA-38-4629-01A	Mut	WT	>60	M0	N0	Stage II	T3	Non-Small Cell Lung Cancer	Lung Adenocarcinoma	12.45	1:Recurred/Progressed	28.38	1:DECEASED	Male	100	4	R-Upper
TCGA-38-4630-01A	WT	WT	>60	M0	N0	Stage I	T2	Non-Small Cell Lung Cancer	Lung Adenocarcinoma	27.46	1:Recurred/Progressed	35.25	1:DECEASED	Female	NA	1	R-Upper
TCGA-38-4631-01A	WT	WT	>60	M0	N0	Stage I	T2	Non-Small Cell Lung Cancer	Lung Adenocarcinoma	NA		11.63	1:DECEASED	Female	40	4	L-Upper
TCGA-38-4632-01A	WT	WT	<=60	M1	N1	Stage IV	T2	Non-Small Cell Lung Cancer	Lung Adenocarcinoma	30.39	1:Recurred/Progressed	44.58	1:DECEASED	Male	10	4	L-Upper
TCGA-38-6178-01A	Mut	WT	>60		N2	Stage III	T2	Non-Small Cell Lung Cancer	Lung Adenocarcinoma	14.72	0:DiseaseFree	14.72	0:LIVING	Female	NA	1	L-Upper
TCGA-38-7271-01A	WT	WT	>60	M0	N0	Stage I	T1	Non-Small Cell Lung Cancer	Lung Adenocarcinoma	20.8	1:Recurred/Progressed	26.28	1:DECEASED	Female	25	4	R-Upper
TCGA-38-A44F-01A	WT	WT	>60	M0	N0	Stage I	T2	Non-Small Cell Lung Cancer	Lung Adenocarcinoma	4.37	0:DiseaseFree	4.37	0:LIVING	Male	12	3	R-Upper
TCGA-44-2655-01A	WT	WT	>60	M0	N0	Stage I	T1	Non-Small Cell Lung Cancer	Lung Adenocarcinoma	33.15	1:Recurred/Progressed	43.5	0:LIVING	Female	30	3	R-Upper
TCGA-44-2656-01A	NA	NA	<=60	M0	N0	Stage I	T2	Non-Small Cell Lung Cancer	Lung Adenocarcinoma	18.66	1:Recurred/Progressed	46.94	0:LIVING	Male	23	4	R-Upper
TCGA-44-2657-01A	WT	WT	>60	M0	NX	Stage I	T2	Non-Small Cell Lung Cancer	Lung Adenocarcinoma	44.38	0:DiseaseFree	44.38	0:LIVING	Female	25	4	L-Upper
TCGA-44-2659-01A	WT	WT	>60	M0	N1	Stage II	T1	Non-Small Cell Lung Cancer	Lung Adenocarcinoma	37.65	1:Recurred/Progressed	44.91	0:LIVING	Female	57	4
TCGA-44-2661-01A	Mut	WT	>60	M0	N0	Stage I	T1	Non-Small Cell Lung Cancer	Lung Adenocarcinoma	38.07	0:DiseaseFree	38.07	0:LIVING	Female	NA	1	L-Upper
TCGA-44-2662-01A	WT	WT	>60	M0	N0	Stage I	T2	Non-Small Cell Lung Cancer	Lung Adenocarcinoma	8.05	1:Recurred/Progressed	42.05	0:LIVING	Male	56	3	R-Upper
TCGA-44-2665-01A	WT	WT	<=60	M0	N1	Stage II	T2	Non-Small Cell Lung Cancer	Lung Adenocarcinoma	42.74	0:DiseaseFree	42.74	0:LIVING	Female	NA	1	R-Upper
TCGA-44-2666-01A	WT	WT	<=60	M0	N0	Stage I	T2	Non-Small Cell Lung Cancer	Lung Adenocarcinoma	NA		3.19	1:DECEASED	Male	30	2	R-Upper
TCGA-44-2668-01A	WT	Mut	<=60	M0	N0	Stage I	T2	Non-Small Cell Lung Cancer	Lung Adenocarcinoma	14.22	1:Recurred/Progressed	25	1:DECEASED	Male	60	4	R-Upper
TCGA-44-3396-01A	WT	WT	>60	M0	N2	Stage III	T2	Non-Small Cell Lung Cancer	Lung Adenocarcinoma	37.12	0:DiseaseFree	37.12	0:LIVING	Female	50	2
TCGA-44-3398-01A	WT	WT	>60	M0	N0	Stage I	T1	Non-Small Cell Lung Cancer	Lung Adenocarcinoma	38.21	0:DiseaseFree	38.21	0:LIVING	Female	60	4	R-Lower
TCGA-44-3917-01A	WT	Mut	<=60	M0	N0	Stage I	T2	Non-Small Cell Lung Cancer	Lung Adenocarcinoma	38.86	0:DiseaseFree	38.86	0:LIVING	Female	16	2	R-Upper
TCGA-44-3918-01A	WT	WT	<=60	M0	N0	Stage I	T1	Non-Small Cell Lung Cancer	Lung Adenocarcinoma	16.79	1:Recurred/Progressed	34.03	0:LIVING	Female	20	3	L-Upper
TCGA-44-3919-01A	WT	WT	>60	M0	N0	Stage I	T1	Non-Small Cell Lung Cancer	Lung Adenocarcinoma	32.33	1:Recurred/Progressed	33.71	1:DECEASED	Female	NA	1	R-Upper
TCGA-44-4112-01A	WT	WT	<=60	M0	N0	Stage I	T2	Non-Small Cell Lung Cancer	Lung Adenocarcinoma	20.34	1:Recurred/Progressed	26.54	1:DECEASED	Female	30	3	R-Upper
TCGA-44-5643-01A	WT	WT	<=60	M0	N2	Stage III	T2	Non-Small Cell Lung Cancer	Lung Adenocarcinoma	33.28	0:DiseaseFree	33.28	0:LIVING	Male	20	2	R-Lower
TCGA-44-5644-01A	WT	WT	<=60		N0	Stage I	T2	Non-Small Cell Lung Cancer	Lung Adenocarcinoma	28.35	0:DiseaseFree	28.35	0:LIVING	Female	17.5	2	R-Lower
TCGA-44-5645-01A	Mut	WT	>60		NX	Stage I	T1	Non-Small Cell Lung Cancer	Lung Adenocarcinoma	27.99	0:DiseaseFree	27.99	0:LIVING	Female	5	3	L-Upper
TCGA-44-6145-01A	WT	Mut	>60	M0	N0	Stage I	T1	Non-Small Cell Lung Cancer	Lung Adenocarcinoma	19.55	0:DiseaseFree	19.55	0:LIVING	Female	75	4	R-Upper
TCGA-44-6146-01A	WT	Mut	>60	M0	N0	Stage II	T3	Non-Small Cell Lung Cancer	Lung Adenocarcinoma	20.73	1:Recurred/Progressed	23.92	0:LIVING	Male	15	3	L-Lower
TCGA-44-6147-01A	Mut	WT	>60	M0	NX	Stage I	T1	Non-Small Cell Lung Cancer	Lung Adenocarcinoma	27.76	0:DiseaseFree	27.76	0:LIVING	Female	NA	3	R-Upper
TCGA-44-6148-01A	WT	WT	<=60	M0	N0	Stage I	T1	Non-Small Cell Lung Cancer	Lung Adenocarcinoma	23.13	0:DiseaseFree	23.13	0:LIVING	Male	60	3	L-Lower
TCGA-44-6774-01A	WT	WT	<=60	M0	N2	Stage III	T1	Non-Small Cell Lung Cancer	Lung Adenocarcinoma	21.62	0:DiseaseFree	21.62	0:LIVING	Female	20	2	L-Lower
TCGA-44-6775-01A	WT	WT	>60	MX	N0	Stage I	T2	Non-Small Cell Lung Cancer	Lung Adenocarcinoma	22.47	1:Recurred/Progressed	23.16	0:LIVING	Female	25	4	R-Upper
TCGA-44-6776-01A	WT	Mut	<=60	MX	N0	Stage I	T1	Non-Small Cell Lung Cancer	Lung Adenocarcinoma	85.94	0:DiseaseFree	85.94	0:LIVING	Female	45	4	R-Upper
TCGA-44-6777-01A	WT	Mut	>60	MX	NX	Stage I	T2	Non-Small Cell Lung Cancer	Lung Adenocarcinoma	NA		32.42	1:DECEASED	Female	64	4	L-Upper
TCGA-44-6778-01A	WT	WT	<=60	MX	N0	Stage I	T1	Non-Small Cell Lung Cancer	Lung Adenocarcinoma	61.24	0:DiseaseFree	61.24	0:LIVING	Male	15	4
TCGA-44-6779-01A	WT	WT	<=60	MX	N1	Stage II	T2	Non-Small Cell Lung Cancer	Lung Adenocarcinoma	7.62	1:Recurred/Progressed	16.43	1:DECEASED	Female	15	4
TCGA-44-7659-01A	WT	Mut	>60	MX	N0	Stage I	T1	Non-Small Cell Lung Cancer	Lung Adenocarcinoma	22.7	0:DiseaseFree	22.7	0:LIVING	Male	40	2	L-Upper
TCGA-44-7660-01A	WT	WT	>60	MX	N0	Stage I	T2	Non-Small Cell Lung Cancer	Lung Adenocarcinoma	8.31	1:Recurred/Progressed	19.45	0:LIVING	Male	124	2	R-Upper
TCGA-44-7661-01A	WT	Mut	>60	M0	N0	Stage I	T2	Non-Small Cell Lung Cancer	Lung Adenocarcinoma	11.01	1:Recurred/Progressed	18.3	1:DECEASED	Female	22	3	R-Lower
TCGA-44-7662-01A	WT	WT	>60	MX	N0	Stage I	T2	Non-Small Cell Lung Cancer	Lung Adenocarcinoma	7.16	0:DiseaseFree	7.16	0:LIVING	Male	50	2	L-Upper
TCGA-44-7667-01A	WT	WT	<=60	MX	N0	Stage II	T3	Non-Small Cell Lung Cancer	Lung Adenocarcinoma	36.04	0:DiseaseFree	36.04	0:LIVING	Female	50	2	R-Lower
TCGA-44-7669-01A	WT	WT	<=60	MX	N1	Stage II	T1	Non-Small Cell Lung Cancer	Lung Adenocarcinoma	17.25	1:Recurred/Progressed	18.86	1:DECEASED	Male	20	2	R-Upper
TCGA-44-7670-01A	WT	WT	<=60	M0	N1	Stage II	T1	Non-Small Cell Lung Cancer	Lung Adenocarcinoma	28.98	0:DiseaseFree	28.98	0:LIVING	Female	30	2	L-Upper
TCGA-44-7671-01A	WT	Mut	>60	M0	N0	Stage I	T2	Non-Small Cell Lung Cancer	Lung Adenocarcinoma	29.01	1:Recurred/Progressed	29.2	0:LIVING	Male	NA	3
TCGA-44-7672-01A	WT	Mut	<=60	M0	N0	Stage I	T1	Non-Small Cell Lung Cancer	Lung Adenocarcinoma	23.62	0:DiseaseFree	23.62	0:LIVING	Female	20	2	L-Upper
TCGA-44-8117-01A	WT	Mut	<=60	M0	N0	Stage I	T2	Non-Small Cell Lung Cancer	Lung Adenocarcinoma	12.65	0:DiseaseFree	12.65	0:LIVING	Female	54	4	R-Upper
TCGA-44-8119-01A	WT	WT	>60	M0	N0	Stage II	T3	Non-Small Cell Lung Cancer	Lung Adenocarcinoma	9.36	0:DiseaseFree	9.36	0:LIVING	Male	50	2	R-Upper
TCGA-44-8120-01A	WT	WT	<=60	M0	N0	Stage I	T2	Non-Small Cell Lung Cancer	Lung Adenocarcinoma	8.54	0:DiseaseFree	8.54	0:LIVING	Male	30	5	R-Upper
TCGA-44-A479-01A	WT	WT	>60	MX	N0	Stage I	T2	Non-Small Cell Lung Cancer	Lung Adenocarcinoma	14.36	1:Recurred/Progressed	15.97	0:LIVING	Female	40	4	R-Upper
TCGA-44-A47A-01A	WT	Mut	>60	MX	N0	Stage I	T2	Non-Small Cell Lung Cancer	Lung Adenocarcinoma	13.14	1:Recurred/Progressed	15.31	0:LIVING	Female	80	4	R-Upper
TCGA-44-A47B-01A	WT	WT	>60	M0	N0	Stage I	T2	Non-Small Cell Lung Cancer	Lung Adenocarcinoma	9.43	0:DiseaseFree	9.43	0:LIVING	Male	4.5	3	R-Upper
TCGA-44-A47G-01A	WT	WT	>60	M0	N0	Stage I	T1	Non-Small Cell Lung Cancer	Lung Adenocarcinoma	11.53	0:DiseaseFree	11.53	0:LIVING	Female	28	4	R-Upper
TCGA-44-A4SS-01A	WT	WT	>60	M0	N0	Stage I	T1	Non-Small Cell Lung Cancer	Lung Adenocarcinoma	13.63	0:DiseaseFree	13.63	0:LIVING	Male	90	4	L-Upper
TCGA-44-A4SU-01A	Mut	WT	>60	MX	N0	Stage I	T1	Non-Small Cell Lung Cancer	Lung Adenocarcinoma	8.54	1:Recurred/Progressed	13.44	1:DECEASED	Female	50	4	R-Lower
TCGA-49-4486-01A	WT	WT	>60	M0	N0	Stage I	T1	Non-Small Cell Lung Cancer	Lung Adenocarcinoma	67.18	1:Recurred/Progressed	76.15	1:DECEASED	Male	17.5	3	R-Lower
TCGA-49-4487-01A	WT	WT	>60	M0	N0	Stage I	T1	Non-Small Cell Lung Cancer	Lung Adenocarcinoma	22.9	1:Recurred/Progressed	28.09	1:DECEASED	Female	40	4	L-Upper
TCGA-49-4488-01A	WT	WT	>60	MX	N0	Stage I	T1	Non-Small Cell Lung Cancer	Lung Adenocarcinoma	20.83	1:Recurred/Progressed	28.55	1:DECEASED	Female	NA	3	L-Lower
TCGA-49-4490-01A	Mut	WT	<=60	M0	N2	Stage III	T3	Non-Small Cell Lung Cancer	Lung Adenocarcinoma	NA		12.65	1:DECEASED	Female	5	3	L-Upper
TCGA-49-4494-01A	Mut	WT	>60	M0	N2	Stage III	T3	Non-Small Cell Lung Cancer	Lung Adenocarcinoma	NA		35.51	1:DECEASED	Male	50	3	L-Upper
TCGA-49-4501-01A	Mut	WT	>60	M0	N0	Stage I	T2	Non-Small Cell Lung Cancer	Lung Adenocarcinoma	17.9	1:Recurred/Progressed	46.68	1:DECEASED	Female	NA	1	R-Upper
TCGA-49-4505-01A	WT	Mut	>60	M0	N1	Stage II	T2	Non-Small Cell Lung Cancer	Lung Adenocarcinoma	13.7	1:Recurred/Progressed	14.06	1:DECEASED	Female	74	4	R-Lower
TCGA-49-4506-01A	WT	Mut	>60	M0	N1	Stage II	T2	Non-Small Cell Lung Cancer	Lung Adenocarcinoma	22.73	1:Recurred/Progressed	32.82	1:DECEASED	Female	100	2	L-Upper
TCGA-49-4507-01A	WT	WT	>60	M0	N1	Stage III	T3	Non-Small Cell Lung Cancer	Lung Adenocarcinoma	5.19	1:Recurred/Progressed	8.8	1:DECEASED	Female	78	4
TCGA-49-4510-01A	WT	Mut	<=60	M0	N1	Stage II	T2	Non-Small Cell Lung Cancer	Lung Adenocarcinoma	16.49	1:Recurred/Progressed	29.43	1:DECEASED	Female	55.5	2	L-Upper
TCGA-49-4512-01A	WT	WT	>60	MX	N2	Stage III	T2	Non-Small Cell Lung Cancer	Lung Adenocarcinoma	NA		29.73	1:DECEASED	Female	NA	1	R-Middle
TCGA-49-4514-01A	WT	WT	>60	M0	N0	Stage I	T1	Non-Small Cell Lung Cancer	Lung Adenocarcinoma	55.85	0:DiseaseFree	55.85	0:LIVING	Female	65	3	L-Upper
TCGA-49-6742-01A	WT	WT	>60	M0	N1	Stage II	T2	Non-Small Cell Lung Cancer	Lung Adenocarcinoma	7.03	1:Recurred/Progressed	16.03	1:DECEASED	Male	10	3	L-Upper
TCGA-49-6743-01A	WT	WT	>60	MX	N2	Stage III	T1	Non-Small Cell Lung Cancer	Lung Adenocarcinoma	53.25	0:DiseaseFree	53.25	0:LIVING	Female	50	4	R-Upper
TCGA-49-6744-01A	WT	WT	>60	MX	N1	Stage II	T2	Non-Small Cell Lung Cancer	Lung Adenocarcinoma	55.29	0:DiseaseFree	55.29	0:LIVING	Female	20	4	L-Upper
TCGA-49-6745-01A	WT	WT	>60	M0	N2	Stage III	T2	Non-Small Cell Lung Cancer	Lung Adenocarcinoma	17.15	0:DiseaseFree	17.15	0:LIVING	Male	20	4	L-Upper
TCGA-49-6761-01A	WT	Mut	>60	MX	N2	Stage III	T1	Non-Small Cell Lung Cancer	Lung Adenocarcinoma	11.63	0:DiseaseFree	11.63	0:LIVING	Female	50	4	R-Upper
TCGA-49-6767-01A	WT	WT	<=60	MX	N0	Stage II	T3	Non-Small Cell Lung Cancer	Lung Adenocarcinoma	22.24	0:DiseaseFree	22.24	0:LIVING	Female	30	2	R-Middle
TCGA-49-AAQV-01A	WT	WT	>60	MX	N1	Stage II	T1	Non-Small Cell Lung Cancer	Lung Adenocarcinoma	16.72	1:Recurred/Progressed	22.24	1:DECEASED	Female	NA	1	L-Lower
TCGA-49-AAR0-01A	WT	WT	<=60	MX	N0	Stage I	T1	Non-Small Cell Lung Cancer	Lung Adenocarcinoma	156.54	0:DiseaseFree	156.54	0:LIVING	Male	37	2	R-Upper
TCGA-49-AAR2-01A	WT	WT	>60	MX	N0	Stage I	T2	Non-Small Cell Lung Cancer	Lung Adenocarcinoma	73.06	0:DiseaseFree	73.06	0:LIVING	Male	NA	4	R-Lower
TCGA-49-AAR3-01A	WT	WT	>60	MX	N1	Stage II	T2	Non-Small Cell Lung Cancer	Lung Adenocarcinoma	62.19	1:Recurred/Progressed	62.19	0:LIVING	Male	NA	NA	R-Upper
TCGA-49-AAR4-01A	WT	WT	<=60	MX	N2	Stage III	T2	Non-Small Cell Lung Cancer	Lung Adenocarcinoma	NA		28.88	1:DECEASED	Male	35	2	L-Upper
TCGA-49-AAR9-01A	WT	WT	>60	MX	N0	Stage II	T3	Non-Small Cell Lung Cancer	Lung Adenocarcinoma	NA		8.54	1:DECEASED	Male	NA	2	Other (please specify)
TCGA-49-AARE-01A	WT	WT	<=60	MX	N0	Stage I	T1	Non-Small Cell Lung Cancer	Lung Adenocarcinoma	12.75	1:Recurred/Progressed	40.37	1:DECEASED	Female	15	4	R-Upper
TCGA-49-AARN-01A	WT	WT	<=60	MX	N0	Stage I	T1	Non-Small Cell Lung Cancer	Lung Adenocarcinoma	NA		37.29	1:DECEASED	Female	NA	5	R-Lower
TCGA-49-AARO-01A	WT	Mut	<=60	MX	N0	Stage I	T1	Non-Small Cell Lung Cancer	Lung Adenocarcinoma	115.67	1:Recurred/Progressed	123.49	0:LIVING	Female	NA	2	L-Upper
TCGA-49-AARQ-01A	WT	Mut	<=60	MX	N0	Stage I	T2	Non-Small Cell Lung Cancer	Lung Adenocarcinoma	221.16	0:DiseaseFree	221.16	0:LIVING	Female	60	4	R-Upper
TCGA-49-AARR-01A	WT	WT	>60	MX	N0	Stage I	T1	Non-Small Cell Lung Cancer	Lung Adenocarcinoma	158.08	1:Recurred/Progressed	163.99	0:LIVING	Male	NA	3	L-Upper
TCGA-4B-A93V-01A	WT	Mut	<=60	M0	N0	Stage I	T1	Non-Small Cell Lung Cancer	Lung Adenocarcinoma	8.25	1:Recurred/Progressed	9.86	1:DECEASED	Female	30	4	R-Lower
TCGA-50-5044-01A	WT	WT	>60	M0	N1	Stage III	T4	Non-Small Cell Lung Cancer	Lung Adenocarcinoma	15.87	1:Recurred/Progressed	20.5	1:DECEASED	Female	NA	NA	R-Lower
TCGA-50-5045-01A	WT	WT	<=60	M0	N1		T2	Non-Small Cell Lung Cancer	Lung Adenocarcinoma	47.08	1:Recurred/Progressed	71.42	1:DECEASED	Female	NA	NA	R-Lower
TCGA-50-5049-01A	WT	WT	>60	M0	N0	Stage I	T2	Non-Small Cell Lung Cancer	Lung Adenocarcinoma	83.57	1:Recurred/Progressed	101.64	0:LIVING	Male	NA	NA	R-Upper
TCGA-50-5051-01A	WT	Mut	<=60	M0	N2	Stage III	T2	Non-Small Cell Lung Cancer	Lung Adenocarcinoma	6.04	1:Recurred/Progressed	15.7	1:DECEASED	Female	30	4	L-Upper
TCGA-50-5055-01A	WT	WT	>60	M0	N1	Stage II	T1	Non-Small Cell Lung Cancer	Lung Adenocarcinoma	25.33	1:Recurred/Progressed	60.12	1:DECEASED	Female	NA	NA	L-Lower
TCGA-50-5066-01A	Mut	WT	>60	M0	N0	Stage I	T2	Non-Small Cell Lung Cancer	Lung Adenocarcinoma	15.67	1:Recurred/Progressed	47.37	0:LIVING	Male	NA	1	R-Upper
TCGA-50-5068-01A	WT	WT	<=60	MX	N1	Stage II	T2	Non-Small Cell Lung Cancer	Lung Adenocarcinoma	22.54	1:Recurred/Progressed	49.24	1:DECEASED	Female	NA	NA	R-Lower
TCGA-50-5072-01A	WT	WT	>60	M0	N2	Stage III	T2	Non-Small Cell Lung Cancer	Lung Adenocarcinoma	7	1:Recurred/Progressed	8.21	1:DECEASED	Male	15	3	L-Upper
TCGA-50-5930-01A	WT	WT	<=60	M0	N2	Stage III	T2	Non-Small Cell Lung Cancer	Lung Adenocarcinoma	5.81	1:Recurred/Progressed	9.26	1:DECEASED	Male	NA	NA
TCGA-50-5931-01A	WT	WT	>60	M0	N0	Stage I	T2	Non-Small Cell Lung Cancer	Lung Adenocarcinoma	13.96	1:Recurred/Progressed	14.26	1:DECEASED	Female	40	4	L-Upper
TCGA-50-5932-01A	WT	Mut	>60	M0	N1	Stage II	T2	Non-Small Cell Lung Cancer	Lung Adenocarcinoma	35.81	1:Recurred/Progressed	40.57	1:DECEASED	Male	NA	NA	R-Upper
TCGA-50-5933-01A	WT	WT	>60	M0	N2	Stage III	T4	Non-Small Cell Lung Cancer	Lung Adenocarcinoma	NA		78.61	1:DECEASED	Male	NA	NA	L-Lower
TCGA-50-5935-01A	WT	WT	>60	M0	N0	Stage I	T1	Non-Small Cell Lung Cancer	Lung Adenocarcinoma	NA		21.45	1:DECEASED	Female	NA	NA	L-Upper
TCGA-50-5936-01A	WT	WT	<=60	M0	N2	Stage III	T2	Non-Small Cell Lung Cancer	Lung Adenocarcinoma	4.93	1:Recurred/Progressed	8.44	1:DECEASED	Male	NA	NA	R-Lower
TCGA-50-5939-01A	WT	WT	>60	M0	N0	Stage I	T2	Non-Small Cell Lung Cancer	Lung Adenocarcinoma	NA		15.11	1:DECEASED	Male	15	3	R-Upper
TCGA-50-5941-01A	WT	Mut	<=60	M0	N2	Stage III	T2	Non-Small Cell Lung Cancer	Lung Adenocarcinoma	48.42	0:DiseaseFree	48.42	0:LIVING	Female	25	2	R-Upper
TCGA-50-5942-01A	WT	WT	>60	M0	N0	Stage I	T1	Non-Small Cell Lung Cancer	Lung Adenocarcinoma	45.27	1:Recurred/Progressed	60.68	0:LIVING	Female	30	4	R-Upper
TCGA-50-5944-01A	Mut	WT	>60	M0	N0	Stage I	T1	Non-Small Cell Lung Cancer	Lung Adenocarcinoma	57.49	0:DiseaseFree	57.49	0:LIVING	Female	NA	NA	R-Upper
TCGA-50-5946-01A	WT	WT	>60	MX	N0	Stage I	T1	Non-Small Cell Lung Cancer	Lung Adenocarcinoma	26.64	1:Recurred/Progressed	53.12	0:LIVING	Male	NA	4	R-Upper
TCGA-50-6590-01A	WT	WT	>60	M0	N0	Stage I	T2	Non-Small Cell Lung Cancer	Lung Adenocarcinoma	NA		42.31	1:DECEASED	Female	50	4	R-Upper
TCGA-50-6591-01A	Mut	WT	>60	M1	N0	Stage IV	T2	Non-Small Cell Lung Cancer	Lung Adenocarcinoma	NA		3.91	1:DECEASED	Female	NA	1	L-Lower
TCGA-50-6592-01A	WT	WT	>60	M0	N0	Stage I	T2	Non-Small Cell Lung Cancer	Lung Adenocarcinoma	NA		25.53	1:DECEASED	Female	NA	4	L-Lower
TCGA-50-6593-01A	WT	WT	<=60	M0	N2	Stage III	T1	Non-Small Cell Lung Cancer	Lung Adenocarcinoma	8.74	1:Recurred/Progressed	11.04	1:DECEASED	Female	NA	4	R-Upper
TCGA-50-6594-01A	WT	WT	>60	M0	N2	Stage III	T3	Non-Small Cell Lung Cancer	Lung Adenocarcinoma	9.36	1:Recurred/Progressed	12.16	1:DECEASED	Female	NA	4	L-Upper
TCGA-50-6595-01A	Mut	WT	>60	M0	N2	Stage III	T2	Non-Small Cell Lung Cancer	Lung Adenocarcinoma	5.98	1:Recurred/Progressed	6.21	1:DECEASED	Female	NA	3	R-Upper
TCGA-50-6597-01A	WT	WT	>60	M0	N0	Stage I	T2	Non-Small Cell Lung Cancer	Lung Adenocarcinoma	NA		41.66	1:DECEASED	Female	NA	1	R-Lower
TCGA-50-6673-01A	Mut	WT	>60	M0	N0	Stage I	T1	Non-Small Cell Lung Cancer	Lung Adenocarcinoma	NA		0.72	1:DECEASED	Female	NA	1	R-Upper
TCGA-50-7109-01A	WT	WT	<=60	M0	N0	Stage I	T1	Non-Small Cell Lung Cancer	Lung Adenocarcinoma	0.49	1:Recurred/Progressed	10.12	1:DECEASED	Male	120	2	R-Lower
TCGA-50-8457-01A	WT	Mut	>60	M0	N0	Stage I	T1	Non-Small Cell Lung Cancer	Lung Adenocarcinoma	36.96	0:DiseaseFree	36.96	0:LIVING	Female	30	4	R-Upper
TCGA-50-8459-01A	WT	Mut	>60	M0	N0	Stage II	T3	Non-Small Cell Lung Cancer	Lung Adenocarcinoma	14.19	1:Recurred/Progressed	36.76	0:LIVING	Male	10	2	R-Lower
TCGA-50-8460-01A	WT	WT	>60	M0	N0	Stage I	T1	Non-Small Cell Lung Cancer	Lung Adenocarcinoma	27.23	0:DiseaseFree	27.23	0:LIVING	Male	NA	NA	R-Upper
TCGA-53-7624-01A	WT	WT	<=60	M1	N0	Stage IV	T2	Non-Small Cell Lung Cancer	Lung Adenocarcinoma	13.14	1:Recurred/Progressed	34.26	1:DECEASED	Female	50	2	R-Upper
TCGA-53-7626-01A	WT	WT	>60	M0	N1	Stage II	T1	Non-Small Cell Lung Cancer	Lung Adenocarcinoma	28.42	1:Recurred/Progressed	30.52	1:DECEASED	Female	35	4	R-Upper
TCGA-53-7813-01A	WT	Mut	<=60	M0	N0	Stage III	T4	Non-Small Cell Lung Cancer	Lung Adenocarcinoma	13.93	0:DiseaseFree	13.93	0:LIVING	Female	35	4	R-Upper
TCGA-53-A4EZ-01A	WT	WT	>60	MX	N1	Stage II	T2	Non-Small Cell Lung Cancer	Lung Adenocarcinoma	35.18	0:DiseaseFree	35.18	0:LIVING	Male	40	3	L-Upper
TCGA-55-1592-01A	WT	WT	>60	M0	N0	Stage I	T2	Non-Small Cell Lung Cancer	Lung Adenocarcinoma	14.85	1:Recurred/Progressed	23.03	1:DECEASED	Male	NA	4	L-Upper
TCGA-55-1594-01A	WT	WT	>60	M0	N2	Stage III	T2	Non-Small Cell Lung Cancer	Lung Adenocarcinoma	38.7	0:DiseaseFree	38.7	0:LIVING	Male	NA	2	R-Lower
TCGA-55-1596-01A	WT	WT	<=60	M0	N1	Stage II	T2	Non-Small Cell Lung Cancer	Lung Adenocarcinoma	67.84	0:DiseaseFree	67.84	0:LIVING	Male	50	2	R-Upper
TCGA-55-5899-01A	WT	WT	<=60	M0	N1		T1	Non-Small Cell Lung Cancer	Lung Adenocarcinoma	30.55	0:DiseaseFree	30.55	0:LIVING	Male	NA	2	R-Upper
TCGA-55-6543-01A	WT	WT	<=60	MX	N0	Stage I	T1	Non-Small Cell Lung Cancer	Lung Adenocarcinoma	14.29	0:DiseaseFree	14.29	0:LIVING	Female	60	4	R-Upper
TCGA-55-6642-01A	WT	WT	>60	MX	N0	Stage I	T2	Non-Small Cell Lung Cancer	Lung Adenocarcinoma	80.45	0:DiseaseFree	80.45	0:LIVING	Male	NA	2	R-Lower
TCGA-55-6712-01A	WT	WT	>60	MX	N1	Stage II	T2	Non-Small Cell Lung Cancer	Lung Adenocarcinoma	NA		5.62	1:DECEASED	Male	NA	4	L-Upper
TCGA-55-6968-01A	Mut	WT	>60	M1	N0	Stage IV	T1	Non-Small Cell Lung Cancer	Lung Adenocarcinoma	NA		42.48	1:DECEASED	Male	NA	2	R-Lower
TCGA-55-6970-01A	WT	Mut	>60	MX	N2	Stage III	T2	Non-Small Cell Lung Cancer	Lung Adenocarcinoma	15.01	1:Recurred/Progressed	15.24	1:DECEASED	Female	NA	4	R-Upper
TCGA-55-6971-01A	WT	WT	<=60	MX	N0	Stage I	T2	Non-Small Cell Lung Cancer	Lung Adenocarcinoma	45.99	0:DiseaseFree	45.99	0:LIVING	Female	60	4	L-Lower
TCGA-55-6972-01A	WT	WT	>60	M0	N0	Stage I	T2	Non-Small Cell Lung Cancer	Lung Adenocarcinoma	NA		53.61	1:DECEASED	Male	NA	2	R-Upper
TCGA-55-6975-01A	WT	Mut	>60	M0	N1	Stage II	T2	Non-Small Cell Lung Cancer	Lung Adenocarcinoma	NA		3.88	1:DECEASED	Male	NA	4	L-Lower
TCGA-55-6978-01A	WT	WT	>60	MX	N0	Stage II	T2	Non-Small Cell Lung Cancer	Lung Adenocarcinoma	1.38	1:Recurred/Progressed	5.78	1:DECEASED	Male	NA	1	R-Middle
TCGA-55-6979-01A	WT	WT	<=60	M0	N1	Stage II	T2	Non-Small Cell Lung Cancer	Lung Adenocarcinoma	6.41	1:Recurred/Progressed	7.79	1:DECEASED	Female	NA	3	L-Upper
TCGA-55-6980-01A	Mut	WT	<=60	M0	N0	Stage I	T1	Non-Small Cell Lung Cancer	Lung Adenocarcinoma	69.28	0:DiseaseFree	69.28	0:LIVING	Male	NA	1	R-Lower
TCGA-55-6981-01A	Mut	WT	<=60	M0	N2	Stage III	T1	Non-Small Cell Lung Cancer	Lung Adenocarcinoma	NA		45.3	1:DECEASED	Female	NA	3	L-Upper
TCGA-55-6982-01A	WT	WT	>60	M0	N1	Stage II	T2	Non-Small Cell Lung Cancer	Lung Adenocarcinoma	6.01	1:Recurred/Progressed	32.69	1:DECEASED	Female	NA	1	R-Lower
TCGA-55-6983-01A	WT	Mut	>60	M0	N1	Stage II	T2	Non-Small Cell Lung Cancer	Lung Adenocarcinoma	92.74	0:DiseaseFree	92.74	0:LIVING	Male	60	4	L-Lower
TCGA-55-6984-01A	WT	Mut	>60	M0	N1	Stage II	T2	Non-Small Cell Lung Cancer	Lung Adenocarcinoma	23.78	1:Recurred/Progressed	24.97	1:DECEASED	Female	NA	NA	L-Lower
TCGA-55-6985-01A	WT	WT	<=60	MX	N0	Stage I	T2	Non-Small Cell Lung Cancer	Lung Adenocarcinoma	40.51	0:DiseaseFree	40.51	0:LIVING	Female	50	4	L-Upper
TCGA-55-6986-01A	WT	WT	>60	M0	N0	Stage I	T2	Non-Small Cell Lung Cancer	Lung Adenocarcinoma	107.13	0:DiseaseFree	107.13	0:LIVING	Female	NA	1	R-Lower
TCGA-55-6987-01A	WT	WT	>60	M0	N0	Stage I	T1	Non-Small Cell Lung Cancer	Lung Adenocarcinoma	70.2	0:DiseaseFree	70.2	0:LIVING	Male	NA	4	L-Lower
TCGA-55-7227-01A	WT	WT	>60	MX	N1	Stage III	T3	Non-Small Cell Lung Cancer	Lung Adenocarcinoma	8.38	1:Recurred/Progressed	31.27	1:DECEASED	Male	NA	3	R-Lower
TCGA-55-7281-01A	WT	Mut	>60	M0	N0	Stage I	T1	Non-Small Cell Lung Cancer	Lung Adenocarcinoma	11.14	1:Recurred/Progressed	28.65	0:LIVING	Female	20	4	R-Middle
TCGA-55-7283-01A	WT	Mut	>60	MX	N2	Stage III	T3	Non-Small Cell Lung Cancer	Lung Adenocarcinoma	20.01	0:DiseaseFree	20.01	0:LIVING	Female	5	3	R-Upper
TCGA-55-7570-01A	Mut	WT	<=60	MX	N0	Stage I	T1	Non-Small Cell Lung Cancer	Lung Adenocarcinoma	27.07	0:DiseaseFree	27.07	0:LIVING	Male	NA	2	R-Upper
TCGA-55-7573-01A	Mut	WT	>60	MX	N0	Stage I	T1	Non-Small Cell Lung Cancer	Lung Adenocarcinoma	16	0:DiseaseFree	16	0:LIVING	Female	NA	3	R-Upper
TCGA-55-7574-01A	WT	WT	>60	M0	N0	Stage I	T2	Non-Small Cell Lung Cancer	Lung Adenocarcinoma	15.7	1:Recurred/Progressed	32.69	1:DECEASED	Female	2	4	R-Upper
TCGA-55-7576-01A	WT	Mut	<=60	M0	N0	Stage I	T2	Non-Small Cell Lung Cancer	Lung Adenocarcinoma	22.01	0:DiseaseFree	22.01	0:LIVING	Male	NA	2	R-Upper
TCGA-55-7724-01A	WT	WT	>60	MX	N0	Stage I	T2	Non-Small Cell Lung Cancer	Lung Adenocarcinoma	23.16	0:DiseaseFree	23.16	0:LIVING	Female	50	4	L-Upper
TCGA-55-7725-01A	WT	Mut	>60	MX	N0	Stage I	T1	Non-Small Cell Lung Cancer	Lung Adenocarcinoma	14.52	0:DiseaseFree	14.52	0:LIVING	Female	16	3	R-Lower
TCGA-55-7726-01A	WT	Mut	>60	MX	N0	Stage I	T1	Non-Small Cell Lung Cancer	Lung Adenocarcinoma	21.42	0:DiseaseFree	21.42	0:LIVING	Female	30	3	L-Lower
TCGA-55-7727-01A	WT	WT	>60	MX	N2	Stage III	T1	Non-Small Cell Lung Cancer	Lung Adenocarcinoma	3.91	0:DiseaseFree	3.91	0:LIVING	Male	NA	2	L-Upper
TCGA-55-7728-01A	WT	Mut	>60	MX	N0	Stage I	T2	Non-Small Cell Lung Cancer	Lung Adenocarcinoma	23.13	0:DiseaseFree	23.13	0:LIVING	Female	30	4	L-Upper
TCGA-55-7815-01A	WT	Mut	>60	MX	N0	Stage I	T2	Non-Small Cell Lung Cancer	Lung Adenocarcinoma	19.45	1:Recurred/Progressed	25.39	0:LIVING	Male	NA	1	R-Lower
TCGA-55-7816-01A	WT	WT	<=60	MX	NX	Stage IV	TX	Non-Small Cell Lung Cancer	Lung Adenocarcinoma	NA		15.37	1:DECEASED	Female	NA	1	R-Upper
TCGA-55-7903-01A	WT	WT	>60	MX	N0	Stage I	T1	Non-Small Cell Lung Cancer	Lung Adenocarcinoma	18.63	0:DiseaseFree	18.63	0:LIVING	Male	40	2	R-Lower
TCGA-55-7907-01A	WT	Mut	>60	MX	N1	Stage II	T2	Non-Small Cell Lung Cancer	Lung Adenocarcinoma	9.66	1:Recurred/Progressed	11.27	1:DECEASED	Male	80	3	L-Upper
TCGA-55-7910-01A	WT	Mut	<=60	M0	N0	Stage II	T2	Non-Small Cell Lung Cancer	Lung Adenocarcinoma	33.44	1:Recurred/Progressed	34.17	0:LIVING	Female	15	4	L-Lower
TCGA-55-7911-01A	WT	Mut	>60	MX	N0	Stage I	T1	Non-Small Cell Lung Cancer	Lung Adenocarcinoma	16.92	1:Recurred/Progressed	17.64	0:LIVING	Female	96	3	R-Middle
TCGA-55-7914-01A	WT	Mut	>60	MX	N1	Stage II	T1	Non-Small Cell Lung Cancer	Lung Adenocarcinoma	NA		6.14	1:DECEASED	Female	5	2	R-Upper
TCGA-55-7994-01A	WT	WT	>60	MX	N0	Stage II	T3	Non-Small Cell Lung Cancer	Lung Adenocarcinoma	19.81	0:DiseaseFree	19.81	0:LIVING	Male	28	2	R-Upper
TCGA-55-7995-01A	WT	WT	>60	M0	N0	Stage I	T1	Non-Small Cell Lung Cancer	Lung Adenocarcinoma	15.37	1:Recurred/Progressed	29.2	0:LIVING	Female	60	4	L-Upper
TCGA-55-8085-01A	WT	WT	>60	M0	N0	Stage I	T1	Non-Small Cell Lung Cancer	Lung Adenocarcinoma	29.7	0:DiseaseFree	29.7	0:LIVING	Male	NA	2	L-Lower
TCGA-55-8087-01A	WT	WT	<=60	MX	N0	Stage I	T2	Non-Small Cell Lung Cancer	Lung Adenocarcinoma	15.18	0:DiseaseFree	15.18	0:LIVING	Female	NA	1	R-Upper
TCGA-55-8089-01A	WT	WT	<=60	M0	N0	Stage I	T1	Non-Small Cell Lung Cancer	Lung Adenocarcinoma	NA		23.06	1:DECEASED	Male	97	2	R-Upper
TCGA-55-8090-01A	WT	Mut	>60	M0	N0	Stage I	T1	Non-Small Cell Lung Cancer	Lung Adenocarcinoma	18	1:Recurred/Progressed	19.65	1:DECEASED	Male	NA	2	R-Lower
TCGA-55-8091-01A	WT	WT	>60	MX	N0	Stage I	T2	Non-Small Cell Lung Cancer	Lung Adenocarcinoma	19.71	0:DiseaseFree	19.71	0:LIVING	Male	NA	3	R-Lower
TCGA-55-8092-01A	WT	WT	>60	MX	N0	Stage II	T3	Non-Small Cell Lung Cancer	Lung Adenocarcinoma	4.17	1:Recurred/Progressed	5.06	1:DECEASED	Male	40	4	R-Upper
TCGA-55-8094-01A	WT	Mut	<=60	M1	N0	Stage IV	T2	Non-Small Cell Lung Cancer	Lung Adenocarcinoma	17.77	0:DiseaseFree	17.77	0:LIVING	Male	70	4	L-Upper
TCGA-55-8096-01A	Mut	WT	>60	MX	N0	Stage I	T2	Non-Small Cell Lung Cancer	Lung Adenocarcinoma	18.59	1:Recurred/Progressed	23.62	1:DECEASED	Female	104	2	L-Upper
TCGA-55-8097-01A	WT	Mut	<=60	MX	N0	Stage I	T1	Non-Small Cell Lung Cancer	Lung Adenocarcinoma	15.64	0:DiseaseFree	15.64	0:LIVING	Female	35	4	R-Upper
TCGA-55-8203-01A	WT	Mut	>60	M0	N0	Stage I	T1	Non-Small Cell Lung Cancer	Lung Adenocarcinoma	17.97	0:DiseaseFree	17.97	0:LIVING	Female	50	2	R-Lower
TCGA-55-8204-01A	WT	WT	>60	MX	N0	Stage I	T2	Non-Small Cell Lung Cancer	Lung Adenocarcinoma	16.92	0:DiseaseFree	16.92	0:LIVING	Female	NA	3	L-Upper
TCGA-55-8205-01A	WT	WT	>60	M0	N0	Stage II	T2	Non-Small Cell Lung Cancer	Lung Adenocarcinoma	16.26	1:Recurred/Progressed	19.68	0:LIVING	Female	30	4	R-Lower
TCGA-55-8206-01A	Mut	WT	<=60	M0	N0	Stage I	T1	Non-Small Cell Lung Cancer	Lung Adenocarcinoma	29.17	0:DiseaseFree	29.17	0:LIVING	Male	NA	1	R-Upper
TCGA-55-8207-01A	WT	Mut	>60	MX	N0	Stage I	T2	Non-Small Cell Lung Cancer	Lung Adenocarcinoma	32.1	0:DiseaseFree	32.1	0:LIVING	Male	NA	3	L-Lower
TCGA-55-8208-01A	WT	WT	>60	M0	N0	Stage I	T1	Non-Small Cell Lung Cancer	Lung Adenocarcinoma	16.79	1:Recurred/Progressed	22.14	0:LIVING	Female	50	2	R-Upper
TCGA-55-8299-01A	WT	Mut	>60	MX	N0	Stage I	T1	Non-Small Cell Lung Cancer	Lung Adenocarcinoma	9	1:Recurred/Progressed	15.41	1:DECEASED	Female	20	4	R-Upper
TCGA-55-8301-01A	WT	WT	<=60	MX	N0	Stage I	T2	Non-Small Cell Lung Cancer	Lung Adenocarcinoma	7.82	1:Recurred/Progressed	17.54	0:LIVING	Male	100	2	R-Lower
TCGA-55-8302-01A	WT	Mut	<=60	MX	N0	Stage I	T2	Non-Small Cell Lung Cancer	Lung Adenocarcinoma	15.7	0:DiseaseFree	15.7	0:LIVING	Male	59	2	R-Lower
TCGA-55-8505-01A	WT	WT	>60	MX	N2	Stage III	T1	Non-Small Cell Lung Cancer	Lung Adenocarcinoma	14.45	0:DiseaseFree	14.45	0:LIVING	Male	NA	1	R-Lower
TCGA-55-8506-01A	Mut	WT	>60	MX	N0	Stage II	T3	Non-Small Cell Lung Cancer	Lung Adenocarcinoma	0.36	0:DiseaseFree	0.36	0:LIVING	Female	NA	2	R-Upper
TCGA-55-8507-01A	WT	WT	<=60	MX	N0	Stage I	T1	Non-Small Cell Lung Cancer	Lung Adenocarcinoma	13.73	0:DiseaseFree	13.73	0:LIVING	Male	120	2	R-Upper
TCGA-55-8508-01A	WT	Mut	<=60	MX	N1	Stage II	T2	Non-Small Cell Lung Cancer	Lung Adenocarcinoma	20.27	0:DiseaseFree	20.27	0:LIVING	Female	NA	2	R-Upper
TCGA-55-8510-01A	WT	WT	<=60	MX	N0	Stage I	T2	Non-Small Cell Lung Cancer	Lung Adenocarcinoma	17.71	0:DiseaseFree	17.71	0:LIVING	Female	NA	2	R-Lower
TCGA-55-8511-01A	WT	WT	>60	MX	N0	Stage I	T2	Non-Small Cell Lung Cancer	Lung Adenocarcinoma	15.11	1:Recurred/Progressed	18.13	0:LIVING	Female	58	2	R-Upper
TCGA-55-8512-01A	WT	Mut	<=60	M1	N1	Stage IV	T1	Non-Small Cell Lung Cancer	Lung Adenocarcinoma	NA		19.94	1:DECEASED	Male	19	2	R-Lower
TCGA-55-8513-01A	WT	WT	>60	MX	N0	Stage II	T3	Non-Small Cell Lung Cancer	Lung Adenocarcinoma	10.41	1:Recurred/Progressed	25.99	0:LIVING	Female	NA	1	L-Lower
TCGA-55-8514-01A	WT	Mut	>60	MX	N0	Stage I	T2	Non-Small Cell Lung Cancer	Lung Adenocarcinoma	17.08	0:DiseaseFree	17.08	0:LIVING	Female	20	4	R-Upper
TCGA-55-8614-01A	WT	WT	>60	MX	N0	Stage I	T2	Non-Small Cell Lung Cancer	Lung Adenocarcinoma	17.61	0:DiseaseFree	17.61	0:LIVING	Male	40	3	L-Upper
TCGA-55-8615-01A	WT	Mut	>60	MX	N2	Stage III	T3	Non-Small Cell Lung Cancer	Lung Adenocarcinoma	7.36	1:Recurred/Progressed	14.65	0:LIVING	Male	67	2	R-Middle
TCGA-55-8616-01A	WT	Mut	<=60	M0	N0	Stage I	T2	Non-Small Cell Lung Cancer	Lung Adenocarcinoma	1.58	0:DiseaseFree	1.58	0:LIVING	Female	NA	4	R-Upper
TCGA-55-8619-01A	WT	WT	>60	MX	N0	Stage II	T3	Non-Small Cell Lung Cancer	Lung Adenocarcinoma	13.67	0:DiseaseFree	13.67	0:LIVING	Female	NA	1	R-Lower
TCGA-55-8620-01A	WT	WT	<=60	M1	N1	Stage IV	T1	Non-Small Cell Lung Cancer	Lung Adenocarcinoma	NA		12.32	1:DECEASED	Male	154	4	L-Upper
TCGA-55-8621-01A	WT	WT	>60	MX	N0	Stage I	T1	Non-Small Cell Lung Cancer	Lung Adenocarcinoma	16.92	0:DiseaseFree	16.92	0:LIVING	Female	30	4	L-Lower
TCGA-55-A48X-01A	WT	WT	>60	M0	N1	Stage II	T1	Non-Small Cell Lung Cancer	Lung Adenocarcinoma	20.2	1:Recurred/Progressed	22.63	0:LIVING	Female	36	4	L-Lower
TCGA-55-A48Y-01A	WT	WT	>60	M0	N0	Stage II	T2	Non-Small Cell Lung Cancer	Lung Adenocarcinoma	20.7	0:DiseaseFree	20.7	0:LIVING	Male	50	2	L-Lower
TCGA-55-A48Z-01A	Mut	WT	<=60	MX	N3	Stage III	T1	Non-Small Cell Lung Cancer	Lung Adenocarcinoma	17.61	1:Recurred/Progressed	21.39	0:LIVING	Female	40	4	R-Upper
TCGA-55-A490-01A	WT	Mut	>60	MX	N0	Stage II	T2	Non-Small Cell Lung Cancer	Lung Adenocarcinoma	NA		3.25	1:DECEASED	Male	34	3	R-Upper
TCGA-55-A491-01A	WT	WT	>60	MX	N0	Stage I	T1	Non-Small Cell Lung Cancer	Lung Adenocarcinoma	20.57	0:DiseaseFree	20.57	0:LIVING	Female	45	3	L-Lower
TCGA-55-A492-01A	WT	WT	>60	MX	N0	Stage I	T1	Non-Small Cell Lung Cancer	Lung Adenocarcinoma	19.58	0:DiseaseFree	19.58	0:LIVING	Female	35	3	R-Upper
TCGA-55-A493-01A	WT	WT	<=60	M0	N0	Stage I	T2	Non-Small Cell Lung Cancer	Lung Adenocarcinoma	0.92	0:DiseaseFree	0.92	0:LIVING	Female	53	2	R-Upper
TCGA-55-A494-01A	WT	Mut	>60	MX	N0	Stage I	T2	Non-Small Cell Lung Cancer	Lung Adenocarcinoma	15.8	0:DiseaseFree	15.8	0:LIVING	Female	7	3	R-Lower
TCGA-55-A4DF-01A	WT	WT	>60	MX	N0	Stage I	T1	Non-Small Cell Lung Cancer	Lung Adenocarcinoma	16.92	1:Recurred/Progressed	20.17	1:DECEASED	Male	60	3	R-Lower
TCGA-55-A4DG-01A	WT	WT	>60	MX	N0	Stage I	T1	Non-Small Cell Lung Cancer	Lung Adenocarcinoma	19.97	0:DiseaseFree	19.97	0:LIVING	Male	100	4	R-Upper
TCGA-55-A57B-01A	Mut	WT	>60	M0	N0	Stage I	T1	Non-Small Cell Lung Cancer	Lung Adenocarcinoma	17.94	0:DiseaseFree	17.94	0:LIVING	Female	NA	1	L-Upper
TCGA-62-8394-01A	Mut	WT	>60	M0	N2	Stage III	T4	Non-Small Cell Lung Cancer	Lung Adenocarcinoma	NA		4.57	1:DECEASED	Female	NA	1	L-Lower
TCGA-62-8395-01A	WT	WT	>60	M0	N0	Stage II	T3	Non-Small Cell Lung Cancer	Lung Adenocarcinoma	16.43	1:Recurred/Progressed	39.95	0:LIVING	Female	NA	1	R-Upper
TCGA-62-8397-01A	WT	WT	>60	M0	N0	Stage II	T3	Non-Small Cell Lung Cancer	Lung Adenocarcinoma	42.35	0:DiseaseFree	42.35	0:LIVING	Female	NA	1	R-Lower
TCGA-62-8398-01A	WT	Mut	<=60	M0	N2	Stage III	T2	Non-Small Cell Lung Cancer	Lung Adenocarcinoma	NA		14.59	1:DECEASED	Male	20	4	R-Lower
TCGA-62-8399-01A	WT	WT	>60	M0	N2	Stage III	T2	Non-Small Cell Lung Cancer	Lung Adenocarcinoma	88.57	0:DiseaseFree	88.57	0:LIVING	Male	70	4	L-Upper
TCGA-62-8402-01A	Mut	WT	>60	M0	N2	Stage III	T2	Non-Small Cell Lung Cancer	Lung Adenocarcinoma	25.36	1:Recurred/Progressed	49.21	1:DECEASED	Female	NA	1	R-Upper
TCGA-62-A46O-01A	WT	WT	>60	M0	N0	Stage I	T2	Non-Small Cell Lung Cancer	Lung Adenocarcinoma	30.98	1:Recurred/Progressed	47.77	1:DECEASED	Female	48	2	R-Lower
TCGA-62-A46P-01A	WT	WT	>60	M0	N0	Stage I	T2	Non-Small Cell Lung Cancer	Lung Adenocarcinoma	8.77	1:Recurred/Progressed	19.51	1:DECEASED	Male	40	4	L-Upper
TCGA-62-A46R-01A	WT	Mut	<=60	M0	N0	Stage I	T2	Non-Small Cell Lung Cancer	Lung Adenocarcinoma	NA		56.67	1:DECEASED	Female	25	4	L-Lower
TCGA-62-A46S-01A	WT	Mut	>60	M0	N0	Stage I	T2	Non-Small Cell Lung Cancer	Lung Adenocarcinoma	17.31	1:Recurred/Progressed	54.3	1:DECEASED	Male	40	4	L-Upper
TCGA-62-A46V-01A	WT	WT	>60	M0	N0	Stage I	T2	Non-Small Cell Lung Cancer	Lung Adenocarcinoma	72.24	0:DiseaseFree	72.24	0:LIVING	Female	NA	3	L-Lower
TCGA-62-A46Y-01A	WT	WT	>60	M0	N2	Stage III	T2	Non-Small Cell Lung Cancer	Lung Adenocarcinoma	10.32	1:Recurred/Progressed	13.6	1:DECEASED	Female	NA	1	R-Lower
TCGA-62-A470-01A	WT	WT	>60	M0	N0	Stage I	T2	Non-Small Cell Lung Cancer	Lung Adenocarcinoma	17.71	1:Recurred/Progressed	39.22	1:DECEASED	Male	30	3	R-Upper
TCGA-62-A471-01A	WT	WT	>60	M0	N1	Stage II	T2	Non-Small Cell Lung Cancer	Lung Adenocarcinoma	40.93	0:DiseaseFree	40.93	0:LIVING	Male	30	4	L-Upper
TCGA-62-A472-01A	WT	WT	>60	M0	N0	Stage II	T3	Non-Small Cell Lung Cancer	Lung Adenocarcinoma	9.53	1:Recurred/Progressed	29.89	0:LIVING	Male	60	2	R-Lower
TCGA-64-1676-01A	WT	WT	<=60	M0	N0	Stage I	T1	Non-Small Cell Lung Cancer	Lung Adenocarcinoma	56.77	0:DiseaseFree	56.77	0:LIVING	Male	60	2	R-Lower
TCGA-64-1677-01A	WT	WT	>60	M0	N2	Stage III	T2	Non-Small Cell Lung Cancer	Lung Adenocarcinoma	11.83	1:Recurred/Progressed	20.63	1:DECEASED	Female	50	2	R-Lower
TCGA-64-1678-01A	WT	WT	>60	M0	N0		T2	Non-Small Cell Lung Cancer	Lung Adenocarcinoma	39.06	0:DiseaseFree	39.06	0:LIVING	Female	20	3	R-Middle
TCGA-64-1679-01A	WT	WT	<=60	M0	N2	Stage III	T1	Non-Small Cell Lung Cancer	Lung Adenocarcinoma	81.73	0:DiseaseFree	81.73	0:LIVING	Female	40	2	R-Upper
TCGA-64-1680-01A	WT	WT	>60	M1	N2	Stage IV	T2	Non-Small Cell Lung Cancer	Lung Adenocarcinoma	36.99	0:DiseaseFree	36.99	0:LIVING	Male	50	3	R-Middle
TCGA-64-1681-01A	Mut	WT	>60	M0	N0	Stage I	T1	Non-Small Cell Lung Cancer	Lung Adenocarcinoma	14.42	1:Recurred/Progressed	38.34	1:DECEASED	Female	NA	3	R-Upper
TCGA-64-5774-01A	WT	Mut	<=60	M0	N0	Stage I	T2	Non-Small Cell Lung Cancer	Lung Adenocarcinoma	9.1	1:Recurred/Progressed	87.91	0:LIVING	Male	45	4
TCGA-64-5775-01A	WT	Mut	>60	M0	N0	Stage III	T4	Non-Small Cell Lung Cancer	Lung Adenocarcinoma	NA		2.04	1:DECEASED	Male	110	2	L-Upper
TCGA-64-5778-01A	WT	Mut	<=60	M0	N0	Stage I	T2	Non-Small Cell Lung Cancer	Lung Adenocarcinoma	38.37	1:Recurred/Progressed	42.87	0:LIVING	Male	68	4	R-Upper
TCGA-64-5779-01A	WT	WT	>60	M0	N2	Stage III	T2	Non-Small Cell Lung Cancer	Lung Adenocarcinoma	26.12	1:Recurred/Progressed	28.38	0:LIVING	Male	40	4	L-Lower
TCGA-64-5781-01A	WT	WT	<=60	M0	N0	Stage I	T2	Non-Small Cell Lung Cancer	Lung Adenocarcinoma	3.15	1:Recurred/Progressed	51.22	0:LIVING	Female	25	4	R-Upper
TCGA-64-5815-01A	WT	Mut	>60	M0	N1	Stage II	T2	Non-Small Cell Lung Cancer	Lung Adenocarcinoma	28.45	0:DiseaseFree	28.45	0:LIVING	Male	30	3	R-Upper
TCGA-67-3770-01A	Mut	WT	>60	M0	N0	Stage I	T1	Non-Small Cell Lung Cancer	Lung Adenocarcinoma	20.04	0:DiseaseFree	20.04	0:LIVING	Female	NA	3	R-Upper
TCGA-67-3771-01A	WT	WT	>60	M0	N0	Stage I	T1	Non-Small Cell Lung Cancer	Lung Adenocarcinoma	20.04	0:DiseaseFree	20.04	0:LIVING	Female	NA	4	L-Upper
TCGA-67-3772-01A	Mut	WT	>60	M0	N0	Stage I	T2	Non-Small Cell Lung Cancer	Lung Adenocarcinoma	18.82	0:DiseaseFree	18.82	0:LIVING	Female	NA	1	R-Upper
TCGA-67-3773-01A	WT	Mut	>60	M0	N0	Stage I	T2	Non-Small Cell Lung Cancer	Lung Adenocarcinoma	14.03	0:DiseaseFree	14.03	0:LIVING	Female	NA	3	L-Lower
TCGA-67-3774-01A	WT	Mut	>60	M0	N0	Stage I	T2	Non-Small Cell Lung Cancer	Lung Adenocarcinoma	12.65	0:DiseaseFree	12.65	0:LIVING	Female	NA	3	L-Lower
TCGA-67-6215-01A	WT	WT	<=60	M0	N0	Stage I	T2	Non-Small Cell Lung Cancer	Lung Adenocarcinoma	5.72	0:DiseaseFree	5.72	0:LIVING	Female	NA	1	R-Lower
TCGA-67-6216-01A	WT	WT	<=60	M0	N0	Stage I	T1	Non-Small Cell Lung Cancer	Lung Adenocarcinoma	4.63	0:DiseaseFree	4.63	0:LIVING	Female	NA	1	R-Middle
TCGA-67-6217-01A	Mut	WT	>60	M0	N1	Stage II	T2	Non-Small Cell Lung Cancer	Lung Adenocarcinoma	9.72	1:Recurred/Progressed	13.86	0:LIVING	Female	NA	3	L-Upper
TCGA-69-7760-01A	Mut	WT	>60	M0	N0	Stage II	T3	Non-Small Cell Lung Cancer	Lung Adenocarcinoma	6.64	0:DiseaseFree	6.64	0:LIVING	Male	NA	1	R-Lower
TCGA-69-7761-01A	WT	WT	>60	MX	N0	Stage I	T2	Non-Small Cell Lung Cancer	Lung Adenocarcinoma	6.11	0:DiseaseFree	6.11	0:LIVING	Male	20	3	L-Lower
TCGA-69-7763-01A	WT	WT	>60	M0	N0	Stage I	T1	Non-Small Cell Lung Cancer	Lung Adenocarcinoma	22.67	0:DiseaseFree	22.67	0:LIVING	Male	7.5	4	R-Middle
TCGA-69-7764-01A	WT	WT	>60	M0	N0	Stage I	T1	Non-Small Cell Lung Cancer	Lung Adenocarcinoma	13.6	0:DiseaseFree	13.6	0:LIVING	Male	30	3	R-Upper
TCGA-69-7765-01A	Mut	WT	<=60	MX	N0		T4	Non-Small Cell Lung Cancer	Lung Adenocarcinoma	5.42	0:DiseaseFree	5.42	0:LIVING	Male	NA	4	R-Upper
TCGA-69-7973-01A	WT	Mut	<=60	M0	N0	Stage I	T2	Non-Small Cell Lung Cancer	Lung Adenocarcinoma	7.56	0:DiseaseFree	7.56	0:LIVING	Female	25	4	R-Middle
TCGA-69-7974-01A	WT	Mut	<=60	MX	N2	Stage III	T2	Non-Small Cell Lung Cancer	Lung Adenocarcinoma	6.04	0:DiseaseFree	6.04	0:LIVING	Female	30	4	L-Upper
TCGA-69-7978-01A	WT	Mut	<=60	MX	N1	Stage II	T2	Non-Small Cell Lung Cancer	Lung Adenocarcinoma	4.4	0:DiseaseFree	4.4	0:LIVING	Male	80	2	R-Upper
TCGA-69-7979-01A	WT	WT	>60	MX	N0	Stage I	T2	Non-Small Cell Lung Cancer	Lung Adenocarcinoma	13.4	0:DiseaseFree	13.4	0:LIVING	Female	28	2	R-Upper
TCGA-69-7980-01A	WT	Mut	>60	M0	N0	Stage I	T1	Non-Small Cell Lung Cancer	Lung Adenocarcinoma	13.5	0:DiseaseFree	13.5	0:LIVING	Female	80	4	R-Upper
TCGA-69-8253-01A	WT	Mut	<=60	MX	N1	Stage II	T1	Non-Small Cell Lung Cancer	Lung Adenocarcinoma	13.99	0:DiseaseFree	13.99	0:LIVING	Female	7.8	4	R-Lower
TCGA-69-8254-01A	WT	Mut	>60				T2	Non-Small Cell Lung Cancer	Lung Adenocarcinoma	13.44	0:DiseaseFree	13.44	0:LIVING	Male	40	3	R-Lower
TCGA-69-8255-01A	WT	WT	>60	M0	N0	Stage I	T1	Non-Small Cell Lung Cancer	Lung Adenocarcinoma	4.24	0:DiseaseFree	4.24	0:LIVING	Male	40	2	R-Upper
TCGA-69-8453-01A	NA	NA	>60	MX	N0	Stage II	T3	Non-Small Cell Lung Cancer	Lung Adenocarcinoma	11.3	1:Recurred/Progressed	26.71	0:LIVING	Male	12	3	R-Lower
TCGA-69-A59K-01A	WT	WT	<=60	M0	N0	Stage II	T3	Non-Small Cell Lung Cancer	Lung Adenocarcinoma	19.42	0:DiseaseFree	19.42	0:LIVING	Female	25	4	R-Upper
TCGA-71-6725-01A	WT	WT	<=60	M0	N0	Stage I	T2	Non-Small Cell Lung Cancer	Lung Adenocarcinoma	5.39	1:Recurred/Progressed	8.41	0:LIVING	Female	NA	2	R-Upper
TCGA-71-8520-01A	Mut	WT	<=60	M0	N0	Stage I	T2	Non-Small Cell Lung Cancer	Lung Adenocarcinoma	5.88	1:Recurred/Progressed	6.9	1:DECEASED	Female	NA	1	L-Upper
TCGA-73-4658-01A	WT	WT	>60	M0	N0	Stage I	T2	Non-Small Cell Lung Cancer	Lung Adenocarcinoma	NA		52.56	1:DECEASED	Female	25	3	L-Lower
TCGA-73-4659-01A	WT	WT	>60	M0	N2	Stage III	T2	Non-Small Cell Lung Cancer	Lung Adenocarcinoma	10.38	1:Recurred/Progressed	23.36	1:DECEASED	Male	12	3	R-Upper
TCGA-73-4662-01A	WT	Mut	>60	M0	N0	Stage I	T1	Non-Small Cell Lung Cancer	Lung Adenocarcinoma	0.69	1:Recurred/Progressed	82.62	0:LIVING	Female	10	3	L-Upper
TCGA-73-4666-01A	WT	WT	<=60	M1	N0	Stage IV	T1	Non-Small Cell Lung Cancer	Lung Adenocarcinoma	26.28	0:DiseaseFree	26.28	0:LIVING	Female	10	4	R-Upper
TCGA-73-4668-01A	WT	WT	>60	M0	N1	Stage II	T2	Non-Small Cell Lung Cancer	Lung Adenocarcinoma	9.26	1:Recurred/Progressed	15.34	0:LIVING	Female	55	4	L-Upper
TCGA-73-4670-01A	WT	Mut	>60	M1	N0	Stage IV	T2	Non-Small Cell Lung Cancer	Lung Adenocarcinoma	4.3	0:DiseaseFree	4.3	0:LIVING	Female	30	4	L-Upper
TCGA-73-4675-01A	WT	WT	<=60	M0	N1	Stage III	T3	Non-Small Cell Lung Cancer	Lung Adenocarcinoma	11.86	1:Recurred/Progressed	30.29	1:DECEASED	Male	41	4	L-Lower
TCGA-73-4676-01A	WT	WT	<=60	M0	N1	Stage II	T2	Non-Small Cell Lung Cancer	Lung Adenocarcinoma	NA		9.23	1:DECEASED	Male	48	4	R-Upper
TCGA-73-4677-01A	WT	Mut	>60	M0	N0		T2	Non-Small Cell Lung Cancer	Lung Adenocarcinoma	NA		1.25	1:DECEASED	Male	NA	3	R-Upper
TCGA-73-7498-01A	WT	Mut	<=60	M0	N0	Stage I	T1	Non-Small Cell Lung Cancer	Lung Adenocarcinoma	39.06	0:DiseaseFree	39.06	0:LIVING	Female	28	4	R-Lower
TCGA-73-7499-01A	WT	WT	>60	M0	N0	Stage I	T2	Non-Small Cell Lung Cancer	Lung Adenocarcinoma	47.54	1:Recurred/Progressed	50.3	1:DECEASED	Female	NA	1	R-Upper
TCGA-73-A9RS-01A	WT	WT	<=60	M0	N0	Stage II	T3	Non-Small Cell Lung Cancer	Lung Adenocarcinoma	3.52	1:Recurred/Progressed	11.17	1:DECEASED	Male	11	2	R-Upper
TCGA-75-5125-01A	WT	WT	NA	M0	N1	Stage II	T2	Non-Small Cell Lung Cancer	Lung Adenocarcinoma	57.56	1:Recurred/Progressed	66.59	1:DECEASED	Male	25	3	R-Upper
TCGA-75-5146-01A	WT	WT	NA	M0	N0	Stage I	T2	Non-Small Cell Lung Cancer	Lung Adenocarcinoma	58.25	1:Recurred/Progressed	77.79	0:LIVING	Male	NA	3	R-Lower
TCGA-75-5147-01A	WT	WT	NA	M0	N0	Stage I	T2	Non-Small Cell Lung Cancer	Lung Adenocarcinoma	43.79	0:DiseaseFree	43.79	0:LIVING	Female	NA	1	R-Upper
TCGA-75-6206-01A	WT	Mut	NA	M0	N0	Stage I	T2	Non-Small Cell Lung Cancer	Lung Adenocarcinoma	85.09	0:DiseaseFree	85.09	0:LIVING	Male	20	3	R-Upper
TCGA-75-6212-01A	Mut	WT	NA	M0	N1	Stage II	T2	Non-Small Cell Lung Cancer	Lung Adenocarcinoma	44.02	1:Recurred/Progressed	49.8	1:DECEASED	Female	NA	1	L-Lower
TCGA-75-6214-01A	WT	WT	NA	M0	N2	Stage III	T2	Non-Small Cell Lung Cancer	Lung Adenocarcinoma	13.76	1:Recurred/Progressed	36.63	1:DECEASED	Female	40	2	R-Upper
TCGA-75-7025-01A	Mut	WT	NA	M0	N0	Stage I	T2	Non-Small Cell Lung Cancer	Lung Adenocarcinoma	48.65	1:Recurred/Progressed	108.57	0:LIVING	Male	NA	3	L-Lower
TCGA-75-7027-01A	WT	Mut	NA	M0	N0	Stage I	T2	Non-Small Cell Lung Cancer	Lung Adenocarcinoma	96.88	1:Recurred/Progressed	100.49	0:LIVING	Male	50	2	L-Lower
TCGA-78-7143-01A	NA	NA	>60	M0	N0	Stage I	T2	Non-Small Cell Lung Cancer	Lung Adenocarcinoma	151.38	1:Recurred/Progressed	162.98	1:DECEASED	Female	NA	1	L-Upper
TCGA-78-7145-01A	WT	Mut	<=60	M1	N1	Stage IV	T4	Non-Small Cell Lung Cancer	Lung Adenocarcinoma	13.86	1:Recurred/Progressed	27.14	1:DECEASED	Female	25	4	R-Middle
TCGA-78-7146-01A	WT	WT	>60	M0	N2	Stage III	T2	Non-Small Cell Lung Cancer	Lung Adenocarcinoma	NA		5.68	1:DECEASED	Female	6	4	L-Lower
TCGA-78-7147-01A	Mut	WT	>60	M0	N1	Stage II	T2	Non-Small Cell Lung Cancer	Lung Adenocarcinoma	18.99	1:Recurred/Progressed	19.25	1:DECEASED	Female	50	2	R-Upper
TCGA-78-7148-01A	WT	Mut	>60	M0	N1	Stage II	T2	Non-Small Cell Lung Cancer	Lung Adenocarcinoma	5.98	1:Recurred/Progressed	20.57	1:DECEASED	Male	57	2	L-Upper
TCGA-78-7149-01A	WT	WT	>60	M0	N0	Stage III	T4	Non-Small Cell Lung Cancer	Lung Adenocarcinoma	129.43	0:DiseaseFree	129.43	0:LIVING	Male	115	2	R-Lower
TCGA-78-7150-01A	WT	WT	<=60	M0	N1	Stage II	T2	Non-Small Cell Lung Cancer	Lung Adenocarcinoma	4.57	1:Recurred/Progressed	21.88	1:DECEASED	Male	37	4	L-Lower
TCGA-78-7152-01A	WT	WT	>60	M0	N0	Stage I	T2	Non-Small Cell Lung Cancer	Lung Adenocarcinoma	39.49	1:Recurred/Progressed	39.91	1:DECEASED	Male	40	4	R-Upper
TCGA-78-7153-01A	WT	WT	>60	M0	N0	Stage I	T2	Non-Small Cell Lung Cancer	Lung Adenocarcinoma	119.42	0:DiseaseFree	119.42	0:LIVING	Female	20	4	R-Upper
TCGA-78-7154-01A	WT	WT	>60	M0	N2	Stage III	T3	Non-Small Cell Lung Cancer	Lung Adenocarcinoma	NA		19.48	1:DECEASED	Male	112.5	4	L-Upper
TCGA-78-7155-01A	Mut	WT	>60	M0	N0	Stage I	T2	Non-Small Cell Lung Cancer	Lung Adenocarcinoma	6.87	1:Recurred/Progressed	38.47	1:DECEASED	Male	48	4	L-Upper
TCGA-78-7156-01A	WT	WT	>60	M1	N1	Stage IV	T4	Non-Small Cell Lung Cancer	Lung Adenocarcinoma	NA		32.06	1:DECEASED	Male	84	3
TCGA-78-7158-01A	Mut	WT	<=60	M0	N2	Stage III	T4	Non-Small Cell Lung Cancer	Lung Adenocarcinoma	4.34	1:Recurred/Progressed	5.88	1:DECEASED	Female	14	4	L-Lower
TCGA-78-7159-01A	WT	WT	<=60	M0	NX	Stage I	T1	Non-Small Cell Lung Cancer	Lung Adenocarcinoma	64.85	0:DiseaseFree	64.85	0:LIVING	Female	21	4	L-Upper
TCGA-78-7160-01A	WT	Mut	>60	M1	N2	Stage IV	T4	Non-Small Cell Lung Cancer	Lung Adenocarcinoma	NA		22.9	1:DECEASED	Male	43.8	4	R-Lower
TCGA-78-7161-01A	WT	Mut	>60	M0	N0	Stage II	T3	Non-Small Cell Lung Cancer	Lung Adenocarcinoma	5.32	1:Recurred/Progressed	9.56	1:DECEASED	Female	27.8	4	L-Upper
TCGA-78-7162-01A	WT	WT	>60	M0	N0	Stage I	T1	Non-Small Cell Lung Cancer	Lung Adenocarcinoma	90.01	1:Recurred/Progressed	104.11	1:DECEASED	Male	12	2	L-Upper
TCGA-78-7163-01A	WT	WT	<=60	M0	N0	Stage I	T2	Non-Small Cell Lung Cancer	Lung Adenocarcinoma	238.11	0:DiseaseFree	238.11	0:LIVING	Male	41	4	R-Lower
TCGA-78-7166-01A	WT	Mut	>60	M0	N1	Stage II	T2	Non-Small Cell Lung Cancer	Lung Adenocarcinoma	NA		8.48	1:DECEASED	Male	38	3	L-Lower
TCGA-78-7167-01A	WT	Mut	>60	M1	N0	Stage IV	T2	Non-Small Cell Lung Cancer	Lung Adenocarcinoma	23.85	1:Recurred/Progressed	88.07	1:DECEASED	Male	64	2
TCGA-78-7220-01A	WT	WT	<=60	M0	N2	Stage III	T2	Non-Small Cell Lung Cancer	Lung Adenocarcinoma	17.44	1:Recurred/Progressed	26.51	1:DECEASED	Female	35	2	L-Upper
TCGA-78-7535-01A	WT	WT	<=60	M0	N0	Stage I	T2	Non-Small Cell Lung Cancer	Lung Adenocarcinoma	26.58	1:Recurred/Progressed	31.18	1:DECEASED	Male	35	2	L-Upper
TCGA-78-7536-01A	WT	WT	>60	M0	N2	Stage III	T2	Non-Small Cell Lung Cancer	Lung Adenocarcinoma	7.59	1:Recurred/Progressed	8.02	1:DECEASED	Male	44	4	R-Upper
TCGA-78-7537-01A	WT	WT	>60	M0	N0	Stage I	T2	Non-Small Cell Lung Cancer	Lung Adenocarcinoma	NA		53.29	1:DECEASED	Male	20	3	R-Upper
TCGA-78-7539-01A	WT	Mut	>60	M0	N0	Stage II	T2	Non-Small Cell Lung Cancer	Lung Adenocarcinoma	22.6	1:Recurred/Progressed	25.99	0:LIVING	Female	2.2	3	R-Upper
TCGA-78-7540-01A	WT	Mut	>60	M0	N0	Stage I	T2	Non-Small Cell Lung Cancer	Lung Adenocarcinoma	NA		39.32	1:DECEASED	Female	NA	1	L-Lower
TCGA-78-7542-01A	WT	WT	<=60	M0	N0	Stage I	T2	Non-Small Cell Lung Cancer	Lung Adenocarcinoma	NA		10.55	1:DECEASED	Male	60	2	R-Upper
TCGA-78-7633-01A	WT	WT	>60	M0	N0	Stage I	T2	Non-Small Cell Lung Cancer	Lung Adenocarcinoma	47.63	1:Recurred/Progressed	50.2	1:DECEASED	Male	94	4	L-Upper
TCGA-78-8640-01A	WT	WT	<=60	M0	N1	Stage II	T1	Non-Small Cell Lung Cancer	Lung Adenocarcinoma	232	0:DiseaseFree	232	0:LIVING	Male	45	2	L-Upper
TCGA-78-8648-01A	WT	WT	<=60	M0	N0	Stage II	T3	Non-Small Cell Lung Cancer	Lung Adenocarcinoma	23.65	1:Recurred/Progressed	39.72	1:DECEASED	Female	45	2	R-Upper
TCGA-78-8655-01A	WT	Mut	>60	M0	N0	Stage I	T1	Non-Small Cell Lung Cancer	Lung Adenocarcinoma	77.53	0:DiseaseFree	77.53	0:LIVING	Female	10	4	L-Lower
TCGA-78-8660-01A	WT	WT	>60	M0	N1	Stage II	T2	Non-Small Cell Lung Cancer	Lung Adenocarcinoma	7.95	1:Recurred/Progressed	10.55	1:DECEASED	Male	11	4	R-Lower
TCGA-78-8662-01A	WT	WT	<=60	M0	N0	Stage I	T2	Non-Small Cell Lung Cancer	Lung Adenocarcinoma	100	1:Recurred/Progressed	110.41	1:DECEASED	Female	45	2	R-Upper
TCGA-80-5608-01A	WT	Mut	NA	M0	N0	Stage I	T1	Non-Small Cell Lung Cancer	Lung Adenocarcinoma	93.04	0:DiseaseFree	93.04	0:LIVING	Female	26	2	R-Upper
TCGA-80-5611-01A	WT	WT	NA	M0	N0	Stage I	T2	Non-Small Cell Lung Cancer	Lung Adenocarcinoma	85.25	0:DiseaseFree	85.25	0:LIVING	Male	60	4	L-Upper
TCGA-83-5908-01A	WT	Mut	<=60	M0	N0	Stage I	T1	Non-Small Cell Lung Cancer	Lung Adenocarcinoma	27.07	0:DiseaseFree	27.07	0:LIVING	Female	69	4	L-Upper
TCGA-86-6562-01A	WT	WT	<=60	M0	N1	Stage II	T2	Non-Small Cell Lung Cancer	Lung Adenocarcinoma	9	1:Recurred/Progressed	12.35	1:DECEASED	Male	NA	1	R-Upper
TCGA-86-6851-01A	WT	WT	>60	M0	N1	Stage II	T1	Non-Small Cell Lung Cancer	Lung Adenocarcinoma	5.88	0:DiseaseFree	5.88	0:LIVING	Female	52	2	L-Upper
TCGA-86-7701-01A	WT	WT	>60	M1	N0	Stage IV	T2	Non-Small Cell Lung Cancer	Lung Adenocarcinoma	29.57	1:Recurred/Progressed	31.11	0:LIVING	Male	NA	1	R-Upper
TCGA-86-7711-01A	WT	WT	>60	M0	N1	Stage II	T2	Non-Small Cell Lung Cancer	Lung Adenocarcinoma	NA		34.36	1:DECEASED	Male	50	2	R-Lower
TCGA-86-7713-01A	WT	Mut	>60	M0	N0	Stage II	T2	Non-Small Cell Lung Cancer	Lung Adenocarcinoma	38.01	0:DiseaseFree	38.01	0:LIVING	Male	NA	1	R-Middle
TCGA-86-7714-01A	WT	WT	>60	M0	N2	Stage III	T1	Non-Small Cell Lung Cancer	Lung Adenocarcinoma	NA		20.53	1:DECEASED	Female	43	2	R-Lower
TCGA-86-7953-01A	WT	Mut	>60	M0	N0	Stage I	T1	Non-Small Cell Lung Cancer	Lung Adenocarcinoma	32.75	0:DiseaseFree	32.75	0:LIVING	Female	NA	1	L-Upper
TCGA-86-7954-01A	WT	WT	>60	M0	N0	Stage I	T2	Non-Small Cell Lung Cancer	Lung Adenocarcinoma	19.88	0:DiseaseFree	19.88	0:LIVING	Female	8	3	R-Lower
TCGA-86-7955-01A	WT	WT	>60	M0	N0	Stage I	T2	Non-Small Cell Lung Cancer	Lung Adenocarcinoma	26.94	1:Recurred/Progressed	35.22	0:LIVING	Male	NA	1	R-Lower
TCGA-86-8054-01A	WT	Mut	>60	M0	N1	Stage II	T2	Non-Small Cell Lung Cancer	Lung Adenocarcinoma	37.71	0:DiseaseFree	37.71	0:LIVING	Male	9	2	R-Upper
TCGA-86-8055-01A	Mut	WT	>60	M0	N1	Stage II	T2	Non-Small Cell Lung Cancer	Lung Adenocarcinoma	NA		4.07	1:DECEASED	Male	60	2	L-Upper
TCGA-86-8056-01A	WT	Mut	>60	M0	N0	Stage III	T4	Non-Small Cell Lung Cancer	Lung Adenocarcinoma	4.57	0:DiseaseFree	4.57	0:LIVING	Female	36	3	Other (please specify)
TCGA-86-8073-01A	WT	WT	<=60	M0	N0	Stage I	T2	Non-Small Cell Lung Cancer	Lung Adenocarcinoma	24.31	0:DiseaseFree	24.31	0:LIVING	Male	40	2	L-Upper
TCGA-86-8074-01A	Mut	WT	>60	M0	N1	Stage II	T1	Non-Small Cell Lung Cancer	Lung Adenocarcinoma	0.79	0:DiseaseFree	0.79	0:LIVING	Female	40	2	L-Lower
TCGA-86-8075-01A	Mut	WT	>60	M0	N0	Stage I	T2	Non-Small Cell Lung Cancer	Lung Adenocarcinoma	6.54	1:Recurred/Progressed	22.8	1:DECEASED	Female	NA	1	L-Upper
TCGA-86-8076-01A	WT	Mut	<=60	M0	N0	Stage I	T1	Non-Small Cell Lung Cancer	Lung Adenocarcinoma	32.62	0:DiseaseFree	32.62	0:LIVING	Male	NA	1	R-Upper
TCGA-86-8278-01A	WT	WT	>60	M0	N1	Stage II	T2	Non-Small Cell Lung Cancer	Lung Adenocarcinoma	0.95	1:Recurred/Progressed	31.01	0:LIVING	Female	NA	1	L-Lower
TCGA-86-8279-01A	WT	WT	<=60	M0	N1	Stage II	T2	Non-Small Cell Lung Cancer	Lung Adenocarcinoma	31.18	0:DiseaseFree	31.18	0:LIVING	Male	NA	1	R-Upper
TCGA-86-8280-01A	Mut	WT	<=60	M0	N0	Stage II	T2	Non-Small Cell Lung Cancer	Lung Adenocarcinoma	23.03	0:DiseaseFree	23.03	0:LIVING	Female	NA	1	L-Lower
TCGA-86-8358-01A	WT	WT	<=60	M0	N0	Stage I	T2	Non-Small Cell Lung Cancer	Lung Adenocarcinoma	21.45	0:DiseaseFree	21.45	0:LIVING	Male	20	2	R-Upper
TCGA-86-8359-01A	WT	Mut	<=60	M0	N2	Stage III	T3	Non-Small Cell Lung Cancer	Lung Adenocarcinoma	NA		14.59	1:DECEASED	Male	36	2	L-Lower
TCGA-86-8585-01A	WT	WT	<=60	M0	N0	Stage I	T2	Non-Small Cell Lung Cancer	Lung Adenocarcinoma	11.6	0:DiseaseFree	11.6	0:LIVING	Male	NA	1	L-Upper
TCGA-86-8668-01A	Mut	WT	>60	M0	N0	Stage I	T1	Non-Small Cell Lung Cancer	Lung Adenocarcinoma	13.9	0:DiseaseFree	13.9	0:LIVING	Female	NA	1	L-Lower
TCGA-86-8669-01A	WT	WT	>60	M0	N0	Stage I	T1	Non-Small Cell Lung Cancer	Lung Adenocarcinoma	27.89	1:Recurred/Progressed	30.81	0:LIVING	Male	47	2	R-Upper
TCGA-86-8671-01A	WT	WT	>60	M0	N1	Stage II	T2	Non-Small Cell Lung Cancer	Lung Adenocarcinoma	27.56	0:DiseaseFree	27.56	0:LIVING	Female	NA	1	R-Upper
TCGA-86-8672-01A	WT	WT	<=60	M0	N0	Stage II	T3	Non-Small Cell Lung Cancer	Lung Adenocarcinoma	NA		0.62	1:DECEASED	Male	NA	1	R-Upper
TCGA-86-8673-01A	WT	WT	>60	M0	N0	Stage I	T2	Non-Small Cell Lung Cancer	Lung Adenocarcinoma	20.89	1:Recurred/Progressed	28.32	0:LIVING	Male	54	2	L-Upper
TCGA-86-8674-01A	WT	Mut	<=60	M0	N1	Stage II	T2	Non-Small Cell Lung Cancer	Lung Adenocarcinoma	10.97	1:Recurred/Progressed	26.48	0:LIVING	Male	37.5	4	R-Middle
TCGA-86-A456-01A	WT	Mut	>60	M0	N0	Stage I	T1	Non-Small Cell Lung Cancer	Lung Adenocarcinoma	29.43	0:DiseaseFree	29.43	0:LIVING	Female	NA	4	L-Upper
TCGA-86-A4D0-01A	WT	WT	<=60	M0	N0	Stage II	T2	Non-Small Cell Lung Cancer	Lung Adenocarcinoma	NA		3.81	1:DECEASED	Male	NA	2	R-Upper
TCGA-86-A4JF-01A	Mut	Mut	<=60	M0	N0	Stage II	T3	Non-Small Cell Lung Cancer	Lung Adenocarcinoma	14.32	1:Recurred/Progressed	24.21	1:DECEASED	Male	NA	4	R-Upper
TCGA-86-A4P7-01A	Mut	WT	>60	M0	N0	Stage I	T2	Non-Small Cell Lung Cancer	Lung Adenocarcinoma	13.63	0:DiseaseFree	13.63	0:LIVING	Female	NA	1	L-Lower
TCGA-86-A4P8-01A	WT	WT	<=60	MX	N2	Stage III	T1	Non-Small Cell Lung Cancer	Lung Adenocarcinoma	26.45	0:DiseaseFree	26.45	0:LIVING	Female	NA	1	R-Lower
TCGA-91-6828-01A	WT	Mut	>60	M0	N0	Stage I	T1	Non-Small Cell Lung Cancer	Lung Adenocarcinoma	10.61	0:DiseaseFree	10.61	0:LIVING	Male	NA	3	L-Lower
TCGA-91-6829-01A	WT	WT	>60	MX	N0	Stage I	T2	Non-Small Cell Lung Cancer	Lung Adenocarcinoma	NA		41.33	1:DECEASED	Male	94.5	4	R-Lower
TCGA-91-6830-01A	WT	WT	>60	MX	N1	Stage II	T1	Non-Small Cell Lung Cancer	Lung Adenocarcinoma	0.59	1:Recurred/Progressed	1.97	0:LIVING	Female	12	4	L-Upper
TCGA-91-6831-01A	WT	WT	>60	MX	N0	Stage I	T2	Non-Small Cell Lung Cancer	Lung Adenocarcinoma	10.18	0:DiseaseFree	10.18	0:LIVING	Male	NA	2	R-Middle
TCGA-91-6835-01A	Mut	WT	>60	M0	N0	Stage I	T1	Non-Small Cell Lung Cancer	Lung Adenocarcinoma	2.6	0:DiseaseFree	2.6	0:LIVING	Female	25	3	R-Lower
TCGA-91-6836-01A	WT	Mut	<=60	MX	N0	Stage I	T2	Non-Small Cell Lung Cancer	Lung Adenocarcinoma	13.7	0:DiseaseFree	13.7	0:LIVING	Female	50	2	R-Upper
TCGA-91-6840-01A	WT	WT	<=60	M0	N0	Stage I	T1	Non-Small Cell Lung Cancer	Lung Adenocarcinoma	12.22	0:DiseaseFree	12.22	0:LIVING	Female	50	3	R-Upper
TCGA-91-6847-01A	WT	WT	>60	MX	N0	Stage I	T2	Non-Small Cell Lung Cancer	Lung Adenocarcinoma	25.36	1:Recurred/Progressed	27.66	0:LIVING	Female	NA	3	R-Lower
TCGA-91-6848-01A	WT	WT	<=60	MX	N2	Stage III	T2	Non-Small Cell Lung Cancer	Lung Adenocarcinoma	7.36	0:DiseaseFree	7.36	0:LIVING	Male	NA	4	L-Upper
TCGA-91-6849-01A	WT	WT	>60	MX	N2	Stage III	T2	Non-Small Cell Lung Cancer	Lung Adenocarcinoma	1.15	0:DiseaseFree	1.15	0:LIVING	Female	30	3	L-Upper
TCGA-91-7771-01A	WT	WT	>60	MX	N0	Stage II	T3	Non-Small Cell Lung Cancer	Lung Adenocarcinoma	16.16	0:DiseaseFree	16.16	0:LIVING	Male	75	4	R-Upper
TCGA-91-8496-01A	WT	WT	>60	MX	NX	Stage I	T2	Non-Small Cell Lung Cancer	Lung Adenocarcinoma	16.59	0:DiseaseFree	16.59	0:LIVING	Female	NA	1	L-Lower
TCGA-91-8497-01A	WT	Mut	>60	MX	N0	Stage I	T1	Non-Small Cell Lung Cancer	Lung Adenocarcinoma	NA		14.26	1:DECEASED	Female	NA	1	R-Upper
TCGA-91-8499-01A	WT	WT	>60	MX	N0	Stage I	T1	Non-Small Cell Lung Cancer	Lung Adenocarcinoma	1.18	0:DiseaseFree	1.18	0:LIVING	Female	90	2	L-Lower
TCGA-91-A4BC-01A	WT	WT	<=60	MX	N0	Stage II	T2	Non-Small Cell Lung Cancer	Lung Adenocarcinoma	1.45	0:DiseaseFree	1.45	0:LIVING	Male	30	4	R-Upper
TCGA-91-A4BD-01A	WT	WT	>60	MX	N1	Stage II	T1	Non-Small Cell Lung Cancer	Lung Adenocarcinoma	19.81	0:DiseaseFree	19.81	0:LIVING	Male	NA	3	L-Lower
TCGA-93-7347-01A	WT	Mut	>60	MX	N0	Stage I	T1	Non-Small Cell Lung Cancer	Lung Adenocarcinoma	22.44	0:DiseaseFree	22.44	0:LIVING	Female	11	3	R-Upper
TCGA-93-7348-01A	WT	WT	>60	MX	N0	Stage I	T1	Non-Small Cell Lung Cancer	Lung Adenocarcinoma	17.44	0:DiseaseFree	17.44	0:LIVING	Female	42	4	R-Upper
TCGA-93-8067-01A	NA	NA	>60	MX	N0	Stage I	T2	Non-Small Cell Lung Cancer	Lung Adenocarcinoma	6.11	0:DiseaseFree	6.11	0:LIVING	Male	20	4	L-Lower
TCGA-93-A4JN-01A	WT	WT	>60	M1	N0	Stage IV	T2	Non-Small Cell Lung Cancer	Lung Adenocarcinoma	23.59	0:DiseaseFree	23.59	0:LIVING	Male	40	3	L-Upper
TCGA-93-A4JO-01A	WT	Mut	>60	MX	N0	Stage I	T1	Non-Small Cell Lung Cancer	Lung Adenocarcinoma	NA		1.08	1:DECEASED	Male	50	4	R-Lower
TCGA-93-A4JP-01A	NA	NA	>60	M1	NX	Stage IV	TX	Non-Small Cell Lung Cancer	Lung Adenocarcinoma	16.33	1:Recurred/Progressed	18.99	0:LIVING	Male	NA	1	R-Lower
TCGA-93-A4JQ-01A	WT	WT	<=60	MX	N0	Stage I	T1	Non-Small Cell Lung Cancer	Lung Adenocarcinoma	17.28	0:DiseaseFree	17.28	0:LIVING	Male	NA	3	R-Upper
TCGA-95-7039-01A	Mut	Mut	<=60	MX	N0	Stage II	T3	Non-Small Cell Lung Cancer	Lung Adenocarcinoma	41.33	1:Recurred/Progressed	41.79	0:LIVING	Female	34	2	R-Upper
TCGA-95-7043-01A	WT	WT	>60	MX	N0	Stage I	T1	Non-Small Cell Lung Cancer	Lung Adenocarcinoma	NA		16.52	1:DECEASED	Female	40	4	R-Upper
TCGA-95-7562-01A	WT	Mut	>60	M0	N1	Stage II	T2	Non-Small Cell Lung Cancer	Lung Adenocarcinoma	NA		2.86	1:DECEASED	Male	10	3	R-Lower
TCGA-95-7567-01A	WT	Mut	>60	M0	N1	Stage II	T2	Non-Small Cell Lung Cancer	Lung Adenocarcinoma	18.66	0:DiseaseFree	18.66	0:LIVING	Male	NA	4	R-Upper
TCGA-95-7944-01A	WT	WT	>60	M0	N0	Stage I	T1	Non-Small Cell Lung Cancer	Lung Adenocarcinoma	12.39	0:DiseaseFree	12.39	0:LIVING	Male	50	2	L-Lower
TCGA-95-7947-01A	Mut	WT	>60	M0	N0	Stage I	T1	Non-Small Cell Lung Cancer	Lung Adenocarcinoma	15.67	0:DiseaseFree	15.67	0:LIVING	Male	100	4	L-Upper
TCGA-95-7948-01A	WT	WT	<=60	M0	N0	Stage I	T2	Non-Small Cell Lung Cancer	Lung Adenocarcinoma	15.64	0:DiseaseFree	15.64	0:LIVING	Female	0.15	3	R-Lower
TCGA-95-8039-01A	WT	WT	>60	MX	N0	Stage I	T1	Non-Small Cell Lung Cancer	Lung Adenocarcinoma	7.49	1:Recurred/Progressed	27.27	0:LIVING	Male	NA	1	R-Upper
TCGA-95-8494-01A	WT	WT	>60	M0	N1	Stage II	T2	Non-Small Cell Lung Cancer	Lung Adenocarcinoma	2.76	0:DiseaseFree	2.76	0:LIVING	Male	NA	5	R-Middle
TCGA-95-A4VK-01A	WT	Mut	>60	M0	N2	Stage III	T2	Non-Small Cell Lung Cancer	Lung Adenocarcinoma	16.29	1:Recurred/Progressed	21.39	0:LIVING	Female	45	3	R-Upper
TCGA-95-A4VN-01A	WT	Mut	>60	M0	N1	Stage II	T2	Non-Small Cell Lung Cancer	Lung Adenocarcinoma	18.17	0:DiseaseFree	18.17	0:LIVING	Female	42	4	R-Lower
TCGA-95-A4VP-01A	WT	Mut	>60	M0	N2	Stage III	T2	Non-Small Cell Lung Cancer	Lung Adenocarcinoma	7.1	1:Recurred/Progressed	19.88	0:LIVING	Female	20	4	L-Lower
TCGA-97-7546-01A	WT	WT	>60	MX	N0	Stage I	T1	Non-Small Cell Lung Cancer	Lung Adenocarcinoma	41.23	1:Recurred/Progressed	42.21	0:LIVING	Female	25	3	L-Upper
TCGA-97-7547-01A	WT	WT	>60	MX	N0	Stage I	T2	Non-Small Cell Lung Cancer	Lung Adenocarcinoma	37.68	1:Recurred/Progressed	64.55	0:LIVING	Female	30	3	R-Upper
TCGA-97-7552-01A	WT	WT	>60	MX	N0	Stage I	T2	Non-Small Cell Lung Cancer	Lung Adenocarcinoma	26.22	1:Recurred/Progressed	63.47	0:LIVING	Male	40	3	L-Lower
TCGA-97-7553-01A	WT	WT	<=60	MX	N0	Stage I	T1	Non-Small Cell Lung Cancer	Lung Adenocarcinoma	61.43	0:DiseaseFree	61.43	0:LIVING	Female	20	2	L-Lower
TCGA-97-7554-01A	WT	Mut	>60	M0	N2	Stage III	T2	Non-Small Cell Lung Cancer	Lung Adenocarcinoma	25.46	0:DiseaseFree	25.46	0:LIVING	Female	30	3	L-Lower
TCGA-97-7937-01A	WT	WT	>60	MX	N0	Stage I	T2	Non-Small Cell Lung Cancer	Lung Adenocarcinoma	18.53	0:DiseaseFree	18.53	0:LIVING	Male	35	3	L-Upper
TCGA-97-7938-01A	WT	Mut	>60	MX	N0	Stage I	T1	Non-Small Cell Lung Cancer	Lung Adenocarcinoma	NA		0.59	1:DECEASED	Female	40	3	R-Upper
TCGA-97-7941-01A	WT	Mut	>60	MX	N0	Stage I	T1	Non-Small Cell Lung Cancer	Lung Adenocarcinoma	15.9	0:DiseaseFree	15.9	0:LIVING	Female	22.5	3	L-Upper
TCGA-97-8171-01A	Mut	WT	>60	M1	N2	Stage IV	T2	Non-Small Cell Lung Cancer	Lung Adenocarcinoma	14.49	1:Recurred/Progressed	18.66	0:LIVING	Male	65	2	Other (please specify)
TCGA-97-8172-01A	Mut	WT	>60	M0	N0	Stage I	T2	Non-Small Cell Lung Cancer	Lung Adenocarcinoma	17.9	0:DiseaseFree	17.9	0:LIVING	Female	20	3	R-Upper
TCGA-97-8174-01A	WT	WT	>60	M0	N0	Stage II	T2	Non-Small Cell Lung Cancer	Lung Adenocarcinoma	NA		5.39	1:DECEASED	Male	40	3	R-Upper
TCGA-97-8175-01A	WT	WT	<=60	M0	N0	Stage I	T2	Non-Small Cell Lung Cancer	Lung Adenocarcinoma	9.66	1:Recurred/Progressed	18.1	0:LIVING	Female	NA	3	L-Upper
TCGA-97-8176-01A	WT	Mut	>60	M0	N1	Stage III	T3	Non-Small Cell Lung Cancer	Lung Adenocarcinoma	1.28	1:Recurred/Progressed	15.37	1:DECEASED	Male	40	4	R-Lower
TCGA-97-8177-01A	Mut	WT	<=60	M0	N0	Stage I	T2	Non-Small Cell Lung Cancer	Lung Adenocarcinoma	16.39	0:DiseaseFree	16.39	0:LIVING	Female	NA	1	L-Lower
TCGA-97-8179-01A	WT	Mut	>60	M0	N0	Stage I	T1	Non-Small Cell Lung Cancer	Lung Adenocarcinoma	14.29	0:DiseaseFree	14.29	0:LIVING	Male	60	3	R-Upper
TCGA-97-8547-01A	Mut	WT	>60	MX	N2	Stage III	T2	Non-Small Cell Lung Cancer	Lung Adenocarcinoma	21.58	0:DiseaseFree	21.58	0:LIVING	Female	NA	1	R-Lower
TCGA-97-8552-01A	Mut	WT	<=60	MX	N0	Stage I	T1	Non-Small Cell Lung Cancer	Lung Adenocarcinoma	20.57	0:DiseaseFree	20.57	0:LIVING	Female	NA	1	L-Lower
TCGA-97-A4LX-01A	WT	WT	>60	M0	N0	Stage I	T2	Non-Small Cell Lung Cancer	Lung Adenocarcinoma	20.17	0:DiseaseFree	20.17	0:LIVING	Male	120	3	Other (please specify)
TCGA-97-A4M0-01A	WT	Mut	<=60	M0	N0	Stage I	T2	Non-Small Cell Lung Cancer	Lung Adenocarcinoma	21.42	0:DiseaseFree	21.42	0:LIVING	Female	34	4	R-Upper
TCGA-97-A4M1-01A	Mut	WT	<=60	M0	N0	Stage I	T1	Non-Small Cell Lung Cancer	Lung Adenocarcinoma	19.74	0:DiseaseFree	19.74	0:LIVING	Female	3	3	R-Upper
TCGA-97-A4M2-01A	WT	WT	>60	M0	N0	Stage I	T1	Non-Small Cell Lung Cancer	Lung Adenocarcinoma	20.5	0:DiseaseFree	20.5	0:LIVING	Male	100	2	R-Middle
TCGA-97-A4M3-01A	WT	WT	>60	M0	N0	Stage I	T1	Non-Small Cell Lung Cancer	Lung Adenocarcinoma	1.77	1:Recurred/Progressed	17.74	0:LIVING	Female	37.5	3	R-Upper
TCGA-97-A4M5-01A	WT	Mut	>60	M0	N0	Stage I	T1	Non-Small Cell Lung Cancer	Lung Adenocarcinoma	20.83	0:DiseaseFree	20.83	0:LIVING	Male	6	3	R-Upper
TCGA-97-A4M6-01A	Mut	WT	<=60	M0	N0	Stage I	T1	Non-Small Cell Lung Cancer	Lung Adenocarcinoma	18.66	0:DiseaseFree	18.66	0:LIVING	Female	NA	1	R-Lower
TCGA-97-A4M7-01A	Mut	WT	>60	M0	N0	Stage I	T1	Non-Small Cell Lung Cancer	Lung Adenocarcinoma	20.66	0:DiseaseFree	20.66	0:LIVING	Male	40	3	R-Middle
TCGA-99-7458-01A	WT	Mut	>60	M0	N0	Stage III	T4	Non-Small Cell Lung Cancer	Lung Adenocarcinoma	24.54	0:DiseaseFree	24.54	0:LIVING	Female	52	4	R-Lower
TCGA-99-8025-01A	WT	Mut	>60	M0	N2	Stage III	T3	Non-Small Cell Lung Cancer	Lung Adenocarcinoma	34.82	0:DiseaseFree	34.82	0:LIVING	Female	20	4	R-Upper
TCGA-99-8028-01A	WT	Mut	<=60	M0	N0	Stage I	T1	Non-Small Cell Lung Cancer	Lung Adenocarcinoma	36.73	0:DiseaseFree	36.73	0:LIVING	Female	30	4	L-Upper
TCGA-99-8032-01A	WT	Mut	>60	M0	N0	Stage I	T1	Non-Small Cell Lung Cancer	Lung Adenocarcinoma	1.45	0:DiseaseFree	1.45	0:LIVING	Male	90	2	R-Upper
TCGA-99-8033-01A	WT	Mut	>60	M1	NX	Stage IV	TX	Non-Small Cell Lung Cancer	Lung Adenocarcinoma	NA		21.55	1:DECEASED	Female	NA	1	R-Upper
TCGA-99-AA5R-01A	WT	WT	>60	M0	N0	Stage I	T1	Non-Small Cell Lung Cancer	Lung Adenocarcinoma	21.62	0:DiseaseFree	21.62	0:LIVING	Female	46	2	L-Lower
TCGA-J2-8192-01A	Mut	WT	>60	MX	N1	Stage II	T2	Non-Small Cell Lung Cancer	Lung Adenocarcinoma	15.83	1:Recurred/Progressed	24.28	0:LIVING	Female	NA	1	L-Upper
TCGA-J2-8194-01A	WT	Mut	>60	MX	N0	Stage II	T3	Non-Small Cell Lung Cancer	Lung Adenocarcinoma	15.44	1:Recurred/Progressed	23.78	0:LIVING	Female	20	3	R-Lower
TCGA-J2-A4AD-01A	WT	WT	>60	MX	N0	Stage I	T1	Non-Small Cell Lung Cancer	Lung Adenocarcinoma	17.21	1:Recurred/Progressed	18.07	1:DECEASED	Female	120	2	L-Upper
TCGA-J2-A4AE-01A	WT	WT	>60	MX	N0	Stage I	T1	Non-Small Cell Lung Cancer	Lung Adenocarcinoma	35.45	0:DiseaseFree	35.45	0:LIVING	Female	NA	1	L-Upper
TCGA-J2-A4AG-01A	WT	Mut	>60	MX	N0	Stage I	T1	Non-Small Cell Lung Cancer	Lung Adenocarcinoma	32.46	0:DiseaseFree	32.46	0:LIVING	Female	25	3	L-Upper
TCGA-L4-A4E5-01A	WT	WT	<=60	M0	N0	Stage I	T1	Non-Small Cell Lung Cancer	Lung Adenocarcinoma	18.99	0:DiseaseFree	18.99	0:LIVING	Female	33	4	L-Upper
TCGA-L4-A4E6-01A	WT	WT	>60	M0	N0	Stage I	T1	Non-Small Cell Lung Cancer	Lung Adenocarcinoma	14.29	0:DiseaseFree	14.29	0:LIVING	Male	30	3	R-Upper
TCGA-L9-A443-01A	WT	Mut	>60	MX	N0	Stage I	T1	Non-Small Cell Lung Cancer	Lung Adenocarcinoma	NA		6.34	1:DECEASED	Female	90	4	L-Lower
TCGA-L9-A444-01A	WT	WT	<=60	MX	N0	Stage I	T1	Non-Small Cell Lung Cancer	Lung Adenocarcinoma	10.09	0:DiseaseFree	10.09	0:LIVING	Female	10	2	R-Upper
TCGA-L9-A50W-01A	Mut	WT	>60	MX	N1	Stage II	T1	Non-Small Cell Lung Cancer	Lung Adenocarcinoma	12.78	1:Recurred/Progressed	14.52	1:DECEASED	Male	19	3	L-Lower
TCGA-L9-A5IP-01A	WT	WT	<=60	M1	N2	Stage IV	T3	Non-Small Cell Lung Cancer	Lung Adenocarcinoma	1.61	1:Recurred/Progressed	1.91	1:DECEASED	Female	NA	4	R-Upper
TCGA-L9-A743-01A	WT	WT	<=60	M0	N1	Stage II	T2	Non-Small Cell Lung Cancer	Lung Adenocarcinoma	21.81	0:DiseaseFree	21.81	0:LIVING	Male	40.5	2	L-Upper
TCGA-L9-A7SV-01A	WT	WT	>60	M0	N1	Stage II	T2	Non-Small Cell Lung Cancer	Lung Adenocarcinoma	18.56	0:DiseaseFree	18.56	0:LIVING	Male	93	3	L-Lower
TCGA-L9-A8F4-01A	WT	WT	>60	MX	N0	Stage I	T2	Non-Small Cell Lung Cancer	Lung Adenocarcinoma	15.64	0:DiseaseFree	15.64	0:LIVING	Female	14	2	L-Upper
TCGA-MN-A4N1-01A	WT	WT	<=60	M0	N1	Stage II	T2	Non-Small Cell Lung Cancer	Lung Adenocarcinoma	27.17	0:DiseaseFree	27.17	0:LIVING	Male	NA	2	R-Upper
TCGA-MN-A4N4-01A	WT	WT	<=60	M0	N0	Stage I	T1	Non-Small Cell Lung Cancer	Lung Adenocarcinoma	38.6	0:DiseaseFree	38.6	0:LIVING	Male	NA	2	L-Upper
TCGA-MN-A4N5-01A	WT	Mut	>60	M0	N0	Stage I	T1	Non-Small Cell Lung Cancer	Lung Adenocarcinoma	2.76	0:DiseaseFree	2.76	0:LIVING	Male	NA	4	L-Upper
TCGA-MP-A4SV-01A	WT	WT	>60	M0	N0	Stage I	T2	Non-Small Cell Lung Cancer	Lung Adenocarcinoma	NA		86.07	1:DECEASED	Male	110	2	L-Lower
TCGA-MP-A4SW-01A	Mut	WT	<=60	M0	N1	Stage II	T2	Non-Small Cell Lung Cancer	Lung Adenocarcinoma	NA		58.41	1:DECEASED	Male	15	3	L-Upper
TCGA-MP-A4SY-01A	WT	Mut	>60	M0	N1	Stage II	T2	Non-Small Cell Lung Cancer	Lung Adenocarcinoma	16.06	1:Recurred/Progressed	49.31	1:DECEASED	Male	40	4	R-Lower
TCGA-MP-A4T4-01A	WT	Mut	>60	M0	N1	Stage II	T2	Non-Small Cell Lung Cancer	Lung Adenocarcinoma	NA		85.97	1:DECEASED	Female	50	2	R-Lower
TCGA-MP-A4T6-01A	Mut	WT	>60	MX	N2	Stage III	T1	Non-Small Cell Lung Cancer	Lung Adenocarcinoma	NA		58.8	1:DECEASED	Female	50	3	L-Lower
TCGA-MP-A4T7-01A	WT	Mut	>60	M1	N0	Stage IV	T2	Non-Small Cell Lung Cancer	Lung Adenocarcinoma	NA		5.49	1:DECEASED	Female	50	4	R-Lower
TCGA-MP-A4T8-01A	WT	Mut	>60	M0	N2	Stage III	T2	Non-Small Cell Lung Cancer	Lung Adenocarcinoma	NA		5.29	1:DECEASED	Male	25	3	L-Upper
TCGA-MP-A4T9-01A	Mut	WT	<=60	MX	N2	Stage III	T2	Non-Small Cell Lung Cancer	Lung Adenocarcinoma	41	1:Recurred/Progressed	41.56	1:DECEASED	Female	24	4	L-Upper
TCGA-MP-A4TA-01A	WT	WT	>60	M0	N0	Stage I	T1	Non-Small Cell Lung Cancer	Lung Adenocarcinoma	23.82	1:Recurred/Progressed	31.21	1:DECEASED	Female	55	4	R-Upper
TCGA-MP-A4TC-01A	WT	WT	>60	M0	N2	Stage III	T1	Non-Small Cell Lung Cancer	Lung Adenocarcinoma	NA		2.43	1:DECEASED	Male	125	3	R-Middle
TCGA-MP-A4TD-01A	WT	Mut	>60	M0	N2	Stage III	T2	Non-Small Cell Lung Cancer	Lung Adenocarcinoma	7.42	1:Recurred/Progressed	10.09	1:DECEASED	Male	20	3	L-Lower
TCGA-MP-A4TE-01A	WT	Mut	<=60	MX	N0	Stage II	T2	Non-Small Cell Lung Cancer	Lung Adenocarcinoma	27.76	1:Recurred/Progressed	29.43	1:DECEASED	Male	40	4	L-Lower
TCGA-MP-A4TF-01A	WT	Mut	<=60	M0	N0	Stage II	T2	Non-Small Cell Lung Cancer	Lung Adenocarcinoma	6.41	1:Recurred/Progressed	11.04	1:DECEASED	Female	40	4	R-Upper
TCGA-MP-A4TH-01A	WT	WT	>60	M0	N0	Stage I	T1	Non-Small Cell Lung Cancer	Lung Adenocarcinoma	24.34	0:DiseaseFree	24.34	0:LIVING	Female	20	3	L-Lower
TCGA-MP-A4TI-01A	WT	Mut	>60	M0	N1	Stage II	T2	Non-Small Cell Lung Cancer	Lung Adenocarcinoma	2.76	1:Recurred/Progressed	14.09	1:DECEASED	Male	35	3	R-Lower
TCGA-MP-A4TJ-01A	WT	Mut	>60	M0	N0	Stage I	T1	Non-Small Cell Lung Cancer	Lung Adenocarcinoma	NA		11.14	1:DECEASED	Female	NA	2	R-Upper
TCGA-MP-A4TK-01A	WT	Mut	<=60	MX	N1	Stage II	T2	Non-Small Cell Lung Cancer	Lung Adenocarcinoma	17.9	1:Recurred/Progressed	19.12	1:DECEASED	Female	28	4	R-Lower
TCGA-MP-A5C7-01A	WT	WT	>60	M0	N0	Stage I	T2	Non-Small Cell Lung Cancer	Lung Adenocarcinoma	73.85	0:DiseaseFree	73.85	0:LIVING	Female	15	3	L-Upper
TCGA-NJ-A4YF-01A	WT	WT	<=60	M0	N0	Stage I	T1	Non-Small Cell Lung Cancer	Lung Adenocarcinoma	70.99	0:DiseaseFree	70.99	0:LIVING	Female	30	3	R-Upper
TCGA-NJ-A4YG-01A	WT	Mut	>60	M0	N0	Stage I	T2	Non-Small Cell Lung Cancer	Lung Adenocarcinoma	74.28	0:DiseaseFree	74.28	0:LIVING	Male	104	4	L-Upper
TCGA-NJ-A4YI-01A	WT	Mut	>60	M0	N2	Stage III	T2	Non-Small Cell Lung Cancer	Lung Adenocarcinoma	NA		0.13	1:DECEASED	Female	3	3	R-Upper
TCGA-NJ-A4YP-01A	WT	Mut	<=60	M0	N0	Stage I	T2	Non-Small Cell Lung Cancer	Lung Adenocarcinoma	1.64	0:DiseaseFree	1.64	0:LIVING	Male	60	5	R-Lower
TCGA-NJ-A4YQ-01A	WT	WT	>60	M0	N0	Stage I	T1	Non-Small Cell Lung Cancer	Lung Adenocarcinoma	47.04	0:DiseaseFree	47.04	0:LIVING	Female	40	4	L-Upper
TCGA-NJ-A55A-01A	WT	WT	>60	M0	N0	Stage I	T2	Non-Small Cell Lung Cancer	Lung Adenocarcinoma	0.49	0:DiseaseFree	0.49	0:LIVING	Female	25	3	R-Lower
TCGA-NJ-A55O-01A	WT	Mut	<=60	M0	N1	Stage II	T1	Non-Small Cell Lung Cancer	Lung Adenocarcinoma	0.43	0:DiseaseFree	0.43	0:LIVING	Female	30	4	R-Upper
TCGA-NJ-A55R-01A	WT	Mut	>60	MX	N0	Stage I	T1	Non-Small Cell Lung Cancer	Lung Adenocarcinoma	19.81	0:DiseaseFree	19.81	0:LIVING	Male	5	3	L-Upper
TCGA-NJ-A7XG-01A	WT	WT	<=60	M0	N1	Stage III	T4	Non-Small Cell Lung Cancer	Lung Adenocarcinoma	20.27	0:DiseaseFree	20.27	0:LIVING	Male	NA	3	L-Upper
TCGA-O1-A52J-01A	WT	WT	>60	MX	N0	Stage I	T1	Non-Small Cell Lung Cancer	Lung Adenocarcinoma	29.5	1:Recurred/Progressed	59.07	1:DECEASED	Female	45	3	L-Lower
TCGA-S2-AA1A-01A	WT	Mut	>60	M0	N0	Stage I	T1	Non-Small Cell Lung Cancer	Lung Adenocarcinoma	16.85	0:DiseaseFree	16.85	0:LIVING	Female	95	3	R-Upper
TCGA-18-3406-01A	WT	WT	>60	M0	N0	Stage I	T1	Non-Small Cell Lung Cancer	Lung Squamous Cell Carcinoma	11.73	1:Recurred/Progressed	12.19	1:DECEASED	Male	200	4	L-Upper
TCGA-18-3407-01A	WT	WT	>60	M0	N0	Stage I	T2	Non-Small Cell Lung Cancer	Lung Squamous Cell Carcinoma	NA		4.47	1:DECEASED	Male	40	3	L-Upper
TCGA-18-3408-01A	WT	WT	>60	M0	N0	Stage I	T2	Non-Small Cell Lung Cancer	Lung Squamous Cell Carcinoma	58.9	1:Recurred/Progressed	75.69	1:DECEASED	Female	30	4	R-Lower
TCGA-18-3409-01A	WT	WT	>60	M0	N0	Stage I	T1	Non-Small Cell Lung Cancer	Lung Squamous Cell Carcinoma	75.26	1:Recurred/Progressed	123.09	0:LIVING	Male	20	3	L-Upper
TCGA-18-3410-01A	WT	WT	>60	M0	N0	Stage II	T3	Non-Small Cell Lung Cancer	Lung Squamous Cell Carcinoma	NA		4.8	1:DECEASED	Male	NA	3	R-Lower
TCGA-18-3411-01A	WT	WT	>60	M0	N2	Stage III	T2	Non-Small Cell Lung Cancer	Lung Squamous Cell Carcinoma	117.48	0:DiseaseFree	117.48	0:LIVING	Female	50	2	R-Upper
TCGA-18-3412-01A	WT	WT	<=60	M0	N0	Stage I	T2	Non-Small Cell Lung Cancer	Lung Squamous Cell Carcinoma	8.97	1:Recurred/Progressed	11.33	1:DECEASED	Male	25	4	L-Lower
TCGA-18-3414-01A	WT	WT	>60	M1	N1	Stage IV	T4	Non-Small Cell Lung Cancer	Lung Squamous Cell Carcinoma	NA		23.52	1:DECEASED	Male	25	4	R-Lower
TCGA-18-3415-01A	WT	WT	>60	M0	N0	Stage I	T2	Non-Small Cell Lung Cancer	Lung Squamous Cell Carcinoma	NA		92.08	1:DECEASED	Male	30	3	R-Upper
TCGA-18-3416-01A	WT	WT	>60	M0	N1	Stage II	T2	Non-Small Cell Lung Cancer	Lung Squamous Cell Carcinoma	30.88	1:Recurred/Progressed	31.96	1:DECEASED	Male	40	3	L-Upper
TCGA-18-3417-01A	WT	WT	>60	M1	N1	Stage IV	T2	Non-Small Cell Lung Cancer	Lung Squamous Cell Carcinoma	NA		36.04	1:DECEASED	Male	25	3	R-Upper
TCGA-18-3419-01A	WT	WT	>60	M0	N1	Stage II	T2	Non-Small Cell Lung Cancer	Lung Squamous Cell Carcinoma	92.35	0:DiseaseFree	92.35	0:LIVING	Male	50	4	L-Lower
TCGA-18-3421-01A	WT	WT	>60	M0	N0	Stage I	T2	Non-Small Cell Lung Cancer	Lung Squamous Cell Carcinoma	86.89	0:DiseaseFree	86.89	0:LIVING	Male	40	4	R-Lower
TCGA-18-4083-01A	WT	WT	>60	M0	N1	Stage II	T2	Non-Small Cell Lung Cancer	Lung Squamous Cell Carcinoma	NA		6.18	1:DECEASED	Male	45	2	L-Lower
TCGA-18-4086-01A	NA	NA	>60	M0	N0	Stage I	T2	Non-Small Cell Lung Cancer	Lung Squamous Cell Carcinoma	NA		2.79	1:DECEASED	Male	30	4	R-Lower
TCGA-18-4721-01A	WT	WT	>60	M0	N0	Stage I	T1	Non-Small Cell Lung Cancer	Lung Squamous Cell Carcinoma	154.2	0:DiseaseFree	154.2	0:LIVING	Male	NA	4	L-Lower
TCGA-18-5592-01A	WT	WT	<=60	M0	N0	Stage II	T3	Non-Small Cell Lung Cancer	Lung Squamous Cell Carcinoma	49.9	0:DiseaseFree	49.9	0:LIVING	Male	40	3	L-Upper
TCGA-18-5595-01A	WT	WT	<=60	M0	N0	Stage I	T2	Non-Small Cell Lung Cancer	Lung Squamous Cell Carcinoma	NA		27.17	1:DECEASED	Male	NA	1	R-Lower
TCGA-21-1070-01A	WT	WT	<=60	M0	N0	Stage III	T3	Non-Small Cell Lung Cancer	Lung Squamous Cell Carcinoma	119.45	0:DiseaseFree	119.45	0:LIVING	Female	15	4	L-Upper
TCGA-21-1071-01A	WT	WT	>60	M0	N0	Stage I	T2	Non-Small Cell Lung Cancer	Lung Squamous Cell Carcinoma	32.62	1:Recurred/Progressed	46.85	1:DECEASED	Male	90	2	R-Upper
TCGA-21-1072-01A	NA	NA	>60	M0	N0	Stage I	T2	Non-Small Cell Lung Cancer	Lung Squamous Cell Carcinoma	99.08	0:DiseaseFree	99.08	0:LIVING	Male	NA	3
TCGA-21-1075-01A	WT	WT	<=60	M0	N1	Stage II	T2	Non-Small Cell Lung Cancer	Lung Squamous Cell Carcinoma	70.11	0:DiseaseFree	70.11	0:LIVING	Male	74	2	L-Lower
TCGA-21-1076-01A	WT	WT	<=60	M0	N0	Stage I	T2	Non-Small Cell Lung Cancer	Lung Squamous Cell Carcinoma	51.74	1:Recurred/Progressed	60.84	0:LIVING	Female	35	4	L-Lower
TCGA-21-1077-01A	WT	WT	>60	M0	N1	Stage II	T2	Non-Small Cell Lung Cancer	Lung Squamous Cell Carcinoma	21.16	1:Recurred/Progressed	34.76	1:DECEASED	Male	56	4	R-Upper
TCGA-21-1078-01A	WT	Mut	>60	M0	N0	Stage I	T2	Non-Small Cell Lung Cancer	Lung Squamous Cell Carcinoma	8.44	1:Recurred/Progressed	15.57	1:DECEASED	Male	9	4	R-Lower
TCGA-21-1079-01A	WT	WT	>60	M0	N0	Stage III	T3	Non-Small Cell Lung Cancer	Lung Squamous Cell Carcinoma	10.41	1:Recurred/Progressed	31.7	1:DECEASED	Male	80	3	L-Upper
TCGA-21-1080-01A	WT	WT	>60	M0	N0	Stage I	T2	Non-Small Cell Lung Cancer	Lung Squamous Cell Carcinoma	122.34	0:DiseaseFree	122.34	0:LIVING	Male	100	4	L-Lower
TCGA-21-1081-01A	WT	WT	>60	M0	N1	Stage II	T2	Non-Small Cell Lung Cancer	Lung Squamous Cell Carcinoma	NA		9.33	1:DECEASED	Male	45	4	L-Lower
TCGA-21-1082-01A	WT	WT	>60	M0	N0	Stage I	T2	Non-Small Cell Lung Cancer	Lung Squamous Cell Carcinoma	119.71	0:DiseaseFree	119.71	0:LIVING	Male	NA	NA	L-Lower
TCGA-21-1083-01A	WT	WT	>60	M0	N0	Stage I	T1	Non-Small Cell Lung Cancer	Lung Squamous Cell Carcinoma	NA		43.2	1:DECEASED	Male	240	2	L-Upper
TCGA-21-5782-01A	WT	WT	>60	M0	N0	Stage I	T2	Non-Small Cell Lung Cancer	Lung Squamous Cell Carcinoma	NA		31.6	1:DECEASED	Female	48	4	L-Lower
TCGA-21-5783-01A	WT	Mut	>60	M0	N0	Stage I	T2	Non-Small Cell Lung Cancer	Lung Squamous Cell Carcinoma	NA		88.04	1:DECEASED	Male	NA	3	L-Upper
TCGA-21-5784-01A	WT	WT	>60	M0	N0	Stage I	T2	Non-Small Cell Lung Cancer	Lung Squamous Cell Carcinoma	41.66	0:DiseaseFree	41.66	0:LIVING	Female	14	3	R-Upper
TCGA-21-5786-01A	WT	WT	>60	M0	N0	Stage I	T2	Non-Small Cell Lung Cancer	Lung Squamous Cell Carcinoma	26.84	1:Recurred/Progressed	33.9	0:LIVING	Male	75	2	R-Upper
TCGA-21-5787-01A	WT	WT	>60	M0	N2	Stage III	T2	Non-Small Cell Lung Cancer	Lung Squamous Cell Carcinoma	3.38	1:Recurred/Progressed	10.81	1:DECEASED	Male	100	4	L-Upper
TCGA-21-A5DI-01A	WT	WT	>60	M0	N0	Stage I	T1	Non-Small Cell Lung Cancer	Lung Squamous Cell Carcinoma	32.16	0:DiseaseFree	32.16	0:LIVING	Male	NA	3	R-Lower
TCGA-22-0940-01A	WT	WT	>60	M0	N1	Stage II	T1	Non-Small Cell Lung Cancer	Lung Squamous Cell Carcinoma	NA		21.98	1:DECEASED	Male	25	3	L-Lower
TCGA-22-0944-01A	WT	WT	>60	M0	N0	Stage I	T2	Non-Small Cell Lung Cancer	Lung Squamous Cell Carcinoma	NA		7.33	1:DECEASED	Male	38	2	L-Upper
TCGA-22-1000-01A	WT	WT	>60	M0	N0	Stage I	T2	Non-Small Cell Lung Cancer	Lung Squamous Cell Carcinoma	8.64	1:Recurred/Progressed	14.91	1:DECEASED	Male	40	4	R-Lower
TCGA-22-1002-01A	WT	WT	>60	M0	N0	Stage I	T1	Non-Small Cell Lung Cancer	Lung Squamous Cell Carcinoma	NA		4.3	1:DECEASED	Male	85	4	R-Middle
TCGA-22-1005-01A	WT	WT	>60	M0	N0	Stage I	T1	Non-Small Cell Lung Cancer	Lung Squamous Cell Carcinoma	NA		64.16	1:DECEASED	Male	40	4	R-Upper
TCGA-22-1011-01A	WT	WT	>60	M0	N0	Stage I	T2	Non-Small Cell Lung Cancer	Lung Squamous Cell Carcinoma	NA		1.74	1:DECEASED	Male	83	2	R-Upper
TCGA-22-1012-01A	WT	WT	>60	M0	N0	Stage I	T2	Non-Small Cell Lung Cancer	Lung Squamous Cell Carcinoma	NA		14.09	1:DECEASED	Female	60	4	R-Lower
TCGA-22-1016-01A	WT	WT	>60	M0	N0	Stage I	T2	Non-Small Cell Lung Cancer	Lung Squamous Cell Carcinoma	NA		27	1:DECEASED	Male	40	3	R-Upper
TCGA-22-1017-01A	NA	NA	>60	M0	N0	Stage I	T1	Non-Small Cell Lung Cancer	Lung Squamous Cell Carcinoma	29.7	1:Recurred/Progressed	48.78	1:DECEASED	Male	NA	4	L-Upper
TCGA-22-4591-01A	WT	WT	>60	M0	N2	Stage III	T3	Non-Small Cell Lung Cancer	Lung Squamous Cell Carcinoma	14.55	1:Recurred/Progressed	20.47	1:DECEASED	Male	NA	2	R-Lower
TCGA-22-4593-01A	WT	WT	>60	M0	N0	Stage II	T2	Non-Small Cell Lung Cancer	Lung Squamous Cell Carcinoma	NA		35.05	1:DECEASED	Male	30	4	R-Lower
TCGA-22-4594-01A	WT	WT	<=60	M0	N2	Stage III	T3	Non-Small Cell Lung Cancer	Lung Squamous Cell Carcinoma	NA		48.29	1:DECEASED	Female	40	4	L-Upper
TCGA-22-4595-01A	WT	WT	<=60		N2	Stage III	T3	Non-Small Cell Lung Cancer	Lung Squamous Cell Carcinoma	19.19	1:Recurred/Progressed	24.11	1:DECEASED	Male	37	2	L-Lower
TCGA-22-4596-01A	WT	WT	>60	M0	N0	Stage I	T1	Non-Small Cell Lung Cancer	Lung Squamous Cell Carcinoma	NA		0.56	1:DECEASED	Female	40	4	L-Upper
TCGA-22-4599-01A	WT	WT	>60	M0	N0	Stage I	T2	Non-Small Cell Lung Cancer	Lung Squamous Cell Carcinoma	NA		38.14	1:DECEASED	Female	25	2
TCGA-22-4601-01A	Mut	WT	>60	M0	N0	Stage III	T4	Non-Small Cell Lung Cancer	Lung Squamous Cell Carcinoma	17.25	1:Recurred/Progressed	34.72	1:DECEASED	Female	60	2	R-Upper
TCGA-22-4604-01A	WT	WT	>60	M0	N1	Stage II	T2	Non-Small Cell Lung Cancer	Lung Squamous Cell Carcinoma	10.05	1:Recurred/Progressed	13.11	1:DECEASED	Male	50	2	L-Upper
TCGA-22-4605-01A	WT	WT	>60	M0	N0	Stage I	T2	Non-Small Cell Lung Cancer	Lung Squamous Cell Carcinoma	NA		32	1:DECEASED	Female	75	4	R-Upper
TCGA-22-4607-01A	WT	WT	>60	M0	N0	Stage I	T2	Non-Small Cell Lung Cancer	Lung Squamous Cell Carcinoma	NA		19.28	1:DECEASED	Male	20	3	R-Lower
TCGA-22-4609-01A	Mut	WT	>60	M0	N0	Stage I	T1	Non-Small Cell Lung Cancer	Lung Squamous Cell Carcinoma	NA		9.56	1:DECEASED	Male	77	2	R-Upper
TCGA-22-4613-01A	WT	WT	>60	M0	N0	Stage I	T1	Non-Small Cell Lung Cancer	Lung Squamous Cell Carcinoma	NA		11.76	1:DECEASED	Female	30	3	L-Upper
TCGA-22-5471-01A	WT	WT	>60	M0	N0	Stage I	T2	Non-Small Cell Lung Cancer	Lung Squamous Cell Carcinoma	7.52	1:Recurred/Progressed	60.61	0:LIVING	Male	50	4	L-Lower
TCGA-22-5472-01A	WT	WT	>60	M0	N0	Stage I	T2	Non-Small Cell Lung Cancer	Lung Squamous Cell Carcinoma	29.63	1:Recurred/Progressed	64.88	1:DECEASED	Male	35	4	R-Lower
TCGA-22-5473-01A	WT	WT	>60	M0	N0		T3	Non-Small Cell Lung Cancer	Lung Squamous Cell Carcinoma	54.37	1:Recurred/Progressed	63.5	1:DECEASED	Male	45	3
TCGA-22-5474-01A	WT	WT	>60	M0	N0	Stage I	T2	Non-Small Cell Lung Cancer	Lung Squamous Cell Carcinoma	NA		14.62	1:DECEASED	Male	50	4	L-Upper
TCGA-22-5477-01A	WT	WT	>60	M0	N0	Stage I	T1	Non-Small Cell Lung Cancer	Lung Squamous Cell Carcinoma	16.79	1:Recurred/Progressed	44.22	1:DECEASED	Male	100	2	R-Lower
TCGA-22-5478-01A	WT	WT	>60	M0	N0	Stage I	T2	Non-Small Cell Lung Cancer	Lung Squamous Cell Carcinoma	NA		0.79	1:DECEASED	Male	NA	4	R-Lower
TCGA-22-5479-01A	WT	WT	>60	M0	N0	Stage I	T2	Non-Small Cell Lung Cancer	Lung Squamous Cell Carcinoma	NA		86.24	1:DECEASED	Male	35	4	L-Lower
TCGA-22-5480-01A	WT	WT	>60	M0	N0	Stage I	T1	Non-Small Cell Lung Cancer	Lung Squamous Cell Carcinoma	58.44	1:Recurred/Progressed	71.29	1:DECEASED	Female	50	4	L-Upper
TCGA-22-5481-01A	WT	WT	>60	M0	N1	Stage II	T2	Non-Small Cell Lung Cancer	Lung Squamous Cell Carcinoma	11.37	1:Recurred/Progressed	79.14	1:DECEASED	Female	75	4	L-Lower
TCGA-22-5482-01A	WT	WT	>60	M0	N0	Stage I	T2	Non-Small Cell Lung Cancer	Lung Squamous Cell Carcinoma	NA		11.73	1:DECEASED	Male	60	4	L-Upper
TCGA-22-5483-01A	WT	WT	>60	M0	N1	Stage II	T1	Non-Small Cell Lung Cancer	Lung Squamous Cell Carcinoma	18.66	1:Recurred/Progressed	18.82	1:DECEASED	Male	50	4	R-Upper
TCGA-22-5485-01A	WT	WT	<=60	M0	N0	Stage I	T1	Non-Small Cell Lung Cancer	Lung Squamous Cell Carcinoma	27.6	1:Recurred/Progressed	30.09	1:DECEASED	Female	60	2	R-Upper
TCGA-22-5489-01A	WT	WT	>60	M0	N0	Stage I	T1	Non-Small Cell Lung Cancer	Lung Squamous Cell Carcinoma	23.98	1:Recurred/Progressed	62.81	1:DECEASED	Male	70	4	L-Upper
TCGA-22-5491-01A	WT	WT	>60	M0	N0	Stage I	T1	Non-Small Cell Lung Cancer	Lung Squamous Cell Carcinoma	NA		56.27	1:DECEASED	Male	57	2	L-Lower
TCGA-22-5492-01A	WT	WT	>60	M0	N2	Stage III	T2	Non-Small Cell Lung Cancer	Lung Squamous Cell Carcinoma	NA		16.62	1:DECEASED	Female	50	4	L-Upper
TCGA-22-A5C4-01A	WT	WT	>60	M0	N0	Stage II	T2	Non-Small Cell Lung Cancer	Lung Squamous Cell Carcinoma	22.04	0:DiseaseFree	22.04	0:LIVING	Male	80	4	R-Lower
TCGA-33-4532-01A	WT	WT	>60	M0	N0	Stage I	T2	Non-Small Cell Lung Cancer	Lung Squamous Cell Carcinoma	NA		128.91	1:DECEASED	Male	53	2	R-Lower
TCGA-33-4533-01A	WT	WT	>60	M0	N0	Stage I	T2	Non-Small Cell Lung Cancer	Lung Squamous Cell Carcinoma	133.64	0:DiseaseFree	133.64	0:LIVING	Female	50	4	L-Upper
TCGA-33-4538-01A	WT	WT	>60	M0	N2	Stage III	T2	Non-Small Cell Lung Cancer	Lung Squamous Cell Carcinoma	NA		97.86	1:DECEASED	Male	51	2	L-Upper
TCGA-33-4547-01A	WT	WT	>60	M0	N0	Stage I	T2	Non-Small Cell Lung Cancer	Lung Squamous Cell Carcinoma	79.47	0:DiseaseFree	79.47	0:LIVING	Male	40	3	R-Upper
TCGA-33-4566-01A	WT	WT	<=60	M0	N0	Stage I	T2	Non-Small Cell Lung Cancer	Lung Squamous Cell Carcinoma	NA		173.69	1:DECEASED	Male	20	2	R-Upper
TCGA-33-4582-01A	WT	WT	<=60	M0	N0	Stage I	T1	Non-Small Cell Lung Cancer	Lung Squamous Cell Carcinoma	96.02	1:Recurred/Progressed	103.45	1:DECEASED	Male	86	2	L-Lower
TCGA-33-4583-01A	WT	WT	>60	M0	N0	Stage I	T1	Non-Small Cell Lung Cancer	Lung Squamous Cell Carcinoma	NA		151.15	1:DECEASED	Male	46	4	L-Lower
TCGA-33-4586-01A	WT	WT	<=60	M0	N2	Stage III	T2	Non-Small Cell Lung Cancer	Lung Squamous Cell Carcinoma	5.55	1:Recurred/Progressed	14.06	1:DECEASED	Male	108	4	L-Lower
TCGA-33-4587-01A	WT	WT	>60	MX	N0	Stage I	T2	Non-Small Cell Lung Cancer	Lung Squamous Cell Carcinoma	NA		54.4	1:DECEASED	Female	NA	4	R-Middle
TCGA-33-4589-01A	WT	WT	>60	M0	N1	Stage II	T2	Non-Small Cell Lung Cancer	Lung Squamous Cell Carcinoma	NA		1.54	1:DECEASED	Female	45	2	R-Lower
TCGA-33-6737-01A	WT	WT	>60	M0	N2	Stage III	T2	Non-Small Cell Lung Cancer	Lung Squamous Cell Carcinoma	NA		19.74	1:DECEASED	Male	20	4	R-Upper
TCGA-33-6738-01A	WT	WT	>60	MX	N2	Stage III	T1	Non-Small Cell Lung Cancer	Lung Squamous Cell Carcinoma	63.3	0:DiseaseFree	63.3	0:LIVING	Male	50	4	L-Upper
TCGA-33-A4WN-01A	WT	WT	<=60	MX	N0	Stage I	T2	Non-Small Cell Lung Cancer	Lung Squamous Cell Carcinoma	NA		4.7	1:DECEASED	Male	60	2	R-Upper
TCGA-33-A5GW-01A	WT	WT	>60	MX	N1	Stage II	T1	Non-Small Cell Lung Cancer	Lung Squamous Cell Carcinoma	NA		0.3	1:DECEASED	Male	50	4	R-Lower
TCGA-33-AAS8-01A	WT	WT	<=60	MX	N0	Stage I	T1	Non-Small Cell Lung Cancer	Lung Squamous Cell Carcinoma	NA		36.6	1:DECEASED	Female	60	4	R-Upper
TCGA-33-AASB-01A	WT	WT	>60	MX	N0	Stage I	T2	Non-Small Cell Lung Cancer	Lung Squamous Cell Carcinoma	0.99	1:Recurred/Progressed	6.93	1:DECEASED	Male	40	2	L-Upper
TCGA-33-AASD-01A	WT	WT	>60	MX	N0	Stage I	T1	Non-Small Cell Lung Cancer	Lung Squamous Cell Carcinoma	62.81	1:Recurred/Progressed	110.91	1:DECEASED	Male	84	2	R-Lower
TCGA-33-AASI-01A	WT	WT	>60	MX	N1	Stage II	T2	Non-Small Cell Lung Cancer	Lung Squamous Cell Carcinoma	NA		44.15	1:DECEASED	Female	60	4	L-Lower
TCGA-33-AASJ-01A	WT	WT	<=60	MX	N0	Stage I	T2	Non-Small Cell Lung Cancer	Lung Squamous Cell Carcinoma	37.29	1:Recurred/Progressed	118.27	1:DECEASED	Male	NA	4	R-Lower
TCGA-33-AASL-01A	WT	WT	<=60	MX	N0	Stage I	T1	Non-Small Cell Lung Cancer	Lung Squamous Cell Carcinoma	4.89	1:Recurred/Progressed	27.14	1:DECEASED	Female	60	2	R-Upper
TCGA-34-2596-01A	WT	WT	>60	M0	N1	Stage II	T2	Non-Small Cell Lung Cancer	Lung Squamous Cell Carcinoma	NA		2.63	1:DECEASED	Male	60	3	Bronchial
TCGA-34-2600-01A	WT	WT	>60	M0	N0	Stage I	T1	Non-Small Cell Lung Cancer	Lung Squamous Cell Carcinoma	NA		61.56	1:DECEASED	Female	50	4	R-Lower
TCGA-34-2608-01A	WT	WT	>60	M0	N0	Stage I	T2	Non-Small Cell Lung Cancer	Lung Squamous Cell Carcinoma	NA		32.85	1:DECEASED	Male	60	3	L-Upper
TCGA-34-5231-01A	WT	WT	>60	M0	N0	Stage I	T1	Non-Small Cell Lung Cancer	Lung Squamous Cell Carcinoma	NA		65.18	1:DECEASED	Male	50	3	R-Upper
TCGA-34-5232-01A	WT	WT	>60	M0	N1	Stage II	T1	Non-Small Cell Lung Cancer	Lung Squamous Cell Carcinoma	81.18	0:DiseaseFree	81.18	0:LIVING	Female	NA	NA	L-Upper
TCGA-34-5234-01A	WT	WT	>60	M0	N0	Stage I	T1	Non-Small Cell Lung Cancer	Lung Squamous Cell Carcinoma	74.61	0:DiseaseFree	74.61	0:LIVING	Female	40	4	L-Upper
TCGA-34-5236-01A	WT	WT	<=60	M0	N0	Stage II	T3	Non-Small Cell Lung Cancer	Lung Squamous Cell Carcinoma	3.71	1:Recurred/Progressed	9.07	1:DECEASED	Male	NA	NA	L-Upper
TCGA-34-5239-01A	WT	WT	>60	M0	N0	Stage III	T4	Non-Small Cell Lung Cancer	Lung Squamous Cell Carcinoma	50.26	1:Recurred/Progressed	60.25	0:LIVING	Male	NA	NA	L-Upper
TCGA-34-5240-01A	WT	WT	>60	M0	N1	Stage II	T2	Non-Small Cell Lung Cancer	Lung Squamous Cell Carcinoma	50.62	0:DiseaseFree	50.62	0:LIVING	Female	56	2	L-Upper
TCGA-34-5241-01A	WT	WT	>60	M0	N0	Stage I	T2	Non-Small Cell Lung Cancer	Lung Squamous Cell Carcinoma	NA		16.92	1:DECEASED	Male	25	3	R-Lower
TCGA-34-5927-01A	WT	WT	>60	M0	N0	Stage I	T1	Non-Small Cell Lung Cancer	Lung Squamous Cell Carcinoma	8.05	1:Recurred/Progressed	44.71	0:LIVING	Female	NA	NA	R-Lower
TCGA-34-5928-01A	WT	WT	>60	M0	N1	Stage II	T2	Non-Small Cell Lung Cancer	Lung Squamous Cell Carcinoma	39.29	0:DiseaseFree	39.29	0:LIVING	Female	40	3	L-Lower
TCGA-34-5929-01A	WT	WT	>60	M0	N0	Stage I	T2	Non-Small Cell Lung Cancer	Lung Squamous Cell Carcinoma	NA		4.96	1:DECEASED	Female	40	3	L-Upper
TCGA-34-7107-01A	WT	WT	>60	M0	N0	Stage II	T2	Non-Small Cell Lung Cancer	Lung Squamous Cell Carcinoma	NA		1.12	1:DECEASED	Male	NA	4	R-Lower
TCGA-34-8454-01A	WT	WT	>60	M0	N1	Stage III	T3	Non-Small Cell Lung Cancer	Lung Squamous Cell Carcinoma	38.76	0:DiseaseFree	38.76	0:LIVING	Female	90	4	R-Lower
TCGA-34-8455-01A	WT	WT	>60	M1	N0	Stage IV	T4	Non-Small Cell Lung Cancer	Lung Squamous Cell Carcinoma	NA		4.04	1:DECEASED	Male	50	4	L-Upper
TCGA-34-8456-01A	WT	WT	>60	M0	N1	Stage II	T2	Non-Small Cell Lung Cancer	Lung Squamous Cell Carcinoma	26.41	0:DiseaseFree	26.41	0:LIVING	Female	20	5	R-Lower
TCGA-34-A5IX-01A	WT	WT	>60	M0	N0	Stage II	T3	Non-Small Cell Lung Cancer	Lung Squamous Cell Carcinoma	33.87	0:DiseaseFree	33.87	0:LIVING	Male	NA	4	R-Lower
TCGA-37-3783-01A	WT	WT	<=60	M0	N2	Stage III	T3	Non-Small Cell Lung Cancer	Lung Squamous Cell Carcinoma	4.01	0:DiseaseFree	4.01	0:LIVING	Male	NA	NA	L-Upper
TCGA-37-3789-01A	WT	WT	>60		N0	Stage I	T2	Non-Small Cell Lung Cancer	Lung Squamous Cell Carcinoma	0.43	0:DiseaseFree	0.43	0:LIVING	Male	NA	1	L-Upper
TCGA-37-3792-01A	WT	WT	>60	M0	N0	Stage I	T2	Non-Small Cell Lung Cancer	Lung Squamous Cell Carcinoma	0.39	0:DiseaseFree	0.39	0:LIVING	Male	NA	1	R-Upper
TCGA-37-4129-01A	WT	WT	<=60	M0	N0	Stage I	T1	Non-Small Cell Lung Cancer	Lung Squamous Cell Carcinoma	7.95	0:DiseaseFree	7.95	0:LIVING	Female	30	4	R-Middle
TCGA-37-4130-01A	WT	WT	<=60	M0	N0	Stage I	T1	Non-Small Cell Lung Cancer	Lung Squamous Cell Carcinoma	8.11	0:DiseaseFree	8.11	0:LIVING	Male	25	4	R-Upper
TCGA-37-4132-01A	WT	WT	>60	M1	N0	Stage IV	T2	Non-Small Cell Lung Cancer	Lung Squamous Cell Carcinoma	7.46	0:DiseaseFree	7.46	0:LIVING	Female	NA	1	L-Lower
TCGA-37-4133-01A	WT	WT	>60	M0	N0	Stage III	T4	Non-Small Cell Lung Cancer	Lung Squamous Cell Carcinoma	7.82	0:DiseaseFree	7.82	0:LIVING	Male	40	4	R-Lower
TCGA-37-4135-01A	WT	WT	>60	M0	N0	Stage I	T2	Non-Small Cell Lung Cancer	Lung Squamous Cell Carcinoma	6.8	0:DiseaseFree	6.8	0:LIVING	Male	45	4	R-Lower
TCGA-37-4141-01A	WT	WT	>60	M0	N0	Stage I	T1	Non-Small Cell Lung Cancer	Lung Squamous Cell Carcinoma	0.39	0:DiseaseFree	0.39	0:LIVING	Female	NA	1	R-Upper
TCGA-37-5819-01A	WT	WT	>60	M0	N2	Stage III	T2	Non-Small Cell Lung Cancer	Lung Squamous Cell Carcinoma	3.38	0:DiseaseFree	3.38	0:LIVING	Male	45	4	R-Upper
TCGA-37-A5EL-01A	WT	WT	<=60	M0	N0	Stage II	T3	Non-Small Cell Lung Cancer	Lung Squamous Cell Carcinoma	31.08	1:Recurred/Progressed	37.55	1:DECEASED	Male	NA	NA	L-Upper
TCGA-37-A5EM-01A	WT	WT	<=60	M0	N0	Stage II	T2	Non-Small Cell Lung Cancer	Lung Squamous Cell Carcinoma	28.48	0:DiseaseFree	28.48	0:LIVING	Male	NA	NA	L-Upper
TCGA-37-A5EN-01A	WT	WT	<=60	M0	N2	Stage III	T4	Non-Small Cell Lung Cancer	Lung Squamous Cell Carcinoma	21.68	0:DiseaseFree	21.68	0:LIVING	Male	NA	NA	R-Middle
TCGA-39-5011-01A	WT	WT	>60	M0	N0	Stage I	T1	Non-Small Cell Lung Cancer	Lung Squamous Cell Carcinoma	18.56	1:Recurred/Progressed	133.15	0:LIVING	Female	45	4	R-Lower
TCGA-39-5016-01A	WT	WT	<=60	M0	N1	Stage II	T2	Non-Small Cell Lung Cancer	Lung Squamous Cell Carcinoma	126.48	0:DiseaseFree	126.48	0:LIVING	Male	40	4	R-Lower
TCGA-39-5019-01A	WT	WT	>60	M0	N0	Stage I	T2	Non-Small Cell Lung Cancer	Lung Squamous Cell Carcinoma	12.42	1:Recurred/Progressed	111.27	0:LIVING	Male	30	3	R-Upper
TCGA-39-5021-01A	WT	WT	>60	M0	N0	Stage I	T2	Non-Small Cell Lung Cancer	Lung Squamous Cell Carcinoma	61.6	1:Recurred/Progressed	68.53	1:DECEASED	Male	114	4	L-Upper
TCGA-39-5022-01A	WT	WT	>60	M0	N0	Stage I	T2	Non-Small Cell Lung Cancer	Lung Squamous Cell Carcinoma	47.57	1:Recurred/Progressed	55.16	1:DECEASED	Male	35	4	R-Upper
TCGA-39-5024-01A	WT	WT	>60	M0	N2	Stage III	T2	Non-Small Cell Lung Cancer	Lung Squamous Cell Carcinoma	82.46	0:DiseaseFree	82.46	0:LIVING	Female	40	4	Bronchial
TCGA-39-5027-01A	WT	WT	>60	M0	N0	Stage I	T2	Non-Small Cell Lung Cancer	Lung Squamous Cell Carcinoma	101.22	1:Recurred/Progressed	102.1	0:LIVING	Male	40	4	R-Lower
TCGA-39-5028-01A	WT	WT	>60	M0	N1	Stage III	T4	Non-Small Cell Lung Cancer	Lung Squamous Cell Carcinoma	NA		1.71	1:DECEASED	Male	30	3	R-Upper
TCGA-39-5029-01A	WT	WT	>60	M0	N2	Stage III	T1	Non-Small Cell Lung Cancer	Lung Squamous Cell Carcinoma	16.13	1:Recurred/Progressed	24.31	1:DECEASED	Male	192	4	L-Lower
TCGA-39-5030-01A	WT	WT	>60	M0	N2	Stage III	T2	Non-Small Cell Lung Cancer	Lung Squamous Cell Carcinoma	NA		1.94	1:DECEASED	Female	8	3	L-Lower
TCGA-39-5031-01A	WT	WT	>60	M0	N0	Stage I	T1	Non-Small Cell Lung Cancer	Lung Squamous Cell Carcinoma	NA		60.48	1:DECEASED	Female	60	4	L-Upper
TCGA-39-5034-01A	WT	WT	>60	M0	N0	Stage II	T3	Non-Small Cell Lung Cancer	Lung Squamous Cell Carcinoma	11.56	1:Recurred/Progressed	36.37	1:DECEASED	Female	84	4	R-Upper
TCGA-39-5035-01A	WT	WT	>60	M0	N0	Stage I	T1	Non-Small Cell Lung Cancer	Lung Squamous Cell Carcinoma	68.33	0:DiseaseFree	68.33	0:LIVING	Female	47	4	R-Lower
TCGA-39-5036-01A	WT	WT	>60	M0	N0	Stage I	T2	Non-Small Cell Lung Cancer	Lung Squamous Cell Carcinoma	71.12	0:DiseaseFree	71.12	0:LIVING	Male	63	4	L-Upper
TCGA-39-5037-01A	WT	WT	>60	M0	N1	Stage II	T1	Non-Small Cell Lung Cancer	Lung Squamous Cell Carcinoma	55.52	0:DiseaseFree	55.52	0:LIVING	Male	26	2	L-Lower
TCGA-39-5039-01A	WT	WT	>60	M0	N0	Stage II	T2	Non-Small Cell Lung Cancer	Lung Squamous Cell Carcinoma	NA		17.87	1:DECEASED	Male	64	3	R-Upper
TCGA-39-5040-01A	WT	WT	<=60	M0	N2	Stage III	T2	Non-Small Cell Lung Cancer	Lung Squamous Cell Carcinoma	14.52	1:Recurred/Progressed	17.05	1:DECEASED	Male	60	4	L-Upper
TCGA-43-2576-01A	WT	WT	>60	M0	N2	Stage III	T2	Non-Small Cell Lung Cancer	Lung Squamous Cell Carcinoma	40.18	0:DiseaseFree	40.18	0:LIVING	Female	20	4	L-Upper
TCGA-43-2578-01A	WT	WT	<=60	M0	N0	Stage I	T1	Non-Small Cell Lung Cancer	Lung Squamous Cell Carcinoma	NA		22.47	1:DECEASED	Female	64	4	L-Upper
TCGA-43-2581-01A	WT	Mut	<=60	M0	N1	Stage III	T3	Non-Small Cell Lung Cancer	Lung Squamous Cell Carcinoma	38.63	0:DiseaseFree	38.63	0:LIVING	Female	30	2	R-Upper
TCGA-43-3394-01A	WT	WT	<=60	M0	N0	Stage I	T2	Non-Small Cell Lung Cancer	Lung Squamous Cell Carcinoma	18.13	1:Recurred/Progressed	39.09	1:DECEASED	Male	15	2	L-Lower
TCGA-43-3920-01A	WT	WT	>60	M0	N0	Stage I	T2	Non-Small Cell Lung Cancer	Lung Squamous Cell Carcinoma	33.08	0:DiseaseFree	33.08	0:LIVING	Male	50	4	R-Upper
TCGA-43-5668-01A	WT	WT	>60	M0	N1	Stage II	T1	Non-Small Cell Lung Cancer	Lung Squamous Cell Carcinoma	15.44	1:Recurred/Progressed	18.36	1:DECEASED	Male	20	3	R-Upper
TCGA-43-5670-01A	WT	WT	>60	M0	N0	Stage II	T2	Non-Small Cell Lung Cancer	Lung Squamous Cell Carcinoma	27.89	0:DiseaseFree	27.89	0:LIVING	Male	30	3	L-Lower
TCGA-43-6143-01A	WT	WT	>60	M0	N0	Stage I	T2	Non-Small Cell Lung Cancer	Lung Squamous Cell Carcinoma	22.96	0:DiseaseFree	22.96	0:LIVING	Male	114	4	R-Lower
TCGA-43-6647-01A	WT	WT	>60	MX	N1	Stage II	T2	Non-Small Cell Lung Cancer	Lung Squamous Cell Carcinoma	24.87	0:DiseaseFree	24.87	0:LIVING	Female	36	4	R-Lower
TCGA-43-6770-01A	WT	WT	<=60	MX	N0	Stage I	T2	Non-Small Cell Lung Cancer	Lung Squamous Cell Carcinoma	21.45	0:DiseaseFree	21.45	0:LIVING	Female	34	2	L-Upper
TCGA-43-6771-01A	WT	WT	>60	MX	N0	Stage I	T2	Non-Small Cell Lung Cancer	Lung Squamous Cell Carcinoma	5.06	1:Recurred/Progressed	5.45	1:DECEASED	Male	40	3	L-Upper
TCGA-43-6773-01A	WT	WT	>60	MX	N1	Stage II	T2	Non-Small Cell Lung Cancer	Lung Squamous Cell Carcinoma	NA		3.81	1:DECEASED	Male	NA	3	R-Lower
TCGA-43-7656-01A	WT	WT	>60	MX	N0	Stage I	T1	Non-Small Cell Lung Cancer	Lung Squamous Cell Carcinoma	19.58	0:DiseaseFree	19.58	0:LIVING	Male	45	4	R-Lower
TCGA-43-7657-01A	WT	WT	>60	MX	N0	Stage I	T1	Non-Small Cell Lung Cancer	Lung Squamous Cell Carcinoma	7.75	0:DiseaseFree	7.75	0:LIVING	Female	45	4	R-Upper
TCGA-43-7658-01A	WT	WT	>60	M0	N0	Stage I	T1	Non-Small Cell Lung Cancer	Lung Squamous Cell Carcinoma	75.72	1:Recurred/Progressed	78.12	1:DECEASED	Female	12	4	R-Upper
TCGA-43-8115-01A	WT	WT	>60	MX	N1	Stage II	T2	Non-Small Cell Lung Cancer	Lung Squamous Cell Carcinoma	13.37	0:DiseaseFree	13.37	0:LIVING	Female	55.83	4	L-Lower
TCGA-43-8116-01A	WT	WT	>60	M0	N0	Stage I	T1	Non-Small Cell Lung Cancer	Lung Squamous Cell Carcinoma	11.76	0:DiseaseFree	11.76	0:LIVING	Male	35	2	L-Upper
TCGA-43-8118-01A	WT	WT	<=60	M0	N0	Stage I	T1	Non-Small Cell Lung Cancer	Lung Squamous Cell Carcinoma	NA		2.92	1:DECEASED	Female	20	2	R-Upper
TCGA-43-A474-01A	WT	WT	>60	M0	N0	Stage II	T2	Non-Small Cell Lung Cancer	Lung Squamous Cell Carcinoma	11.6	0:DiseaseFree	11.6	0:LIVING	Male	47	4	L-Upper
TCGA-43-A475-01A	WT	WT	>60	M0	N0	Stage II	T3	Non-Small Cell Lung Cancer	Lung Squamous Cell Carcinoma	9.72	0:DiseaseFree	9.72	0:LIVING	Female	100	4	R-Upper
TCGA-43-A56U-01A	Mut	WT	>60	MX	N0	Stage I	T1	Non-Small Cell Lung Cancer	Lung Squamous Cell Carcinoma	14.19	0:DiseaseFree	14.19	0:LIVING	Female	20.5	4	L-Upper
TCGA-43-A56V-01A	WT	WT	>60	M0	N2	Stage III	T2	Non-Small Cell Lung Cancer	Lung Squamous Cell Carcinoma	11.66	1:Recurred/Progressed	12.02	0:LIVING	Male	48	4	R-Middle
TCGA-46-3765-01A	WT	WT	<=60	M0	N0	Stage I	T1	Non-Small Cell Lung Cancer	Lung Squamous Cell Carcinoma	13.3	0:DiseaseFree	13.3	0:LIVING	Female	NA	2	R-Upper
TCGA-46-3766-01A	WT	WT	>60	M0	N0	Stage I	T1	Non-Small Cell Lung Cancer	Lung Squamous Cell Carcinoma	12.16	0:DiseaseFree	12.16	0:LIVING	Female	NA	4	R-Lower
TCGA-46-3767-01A	WT	WT	>60	M0	N0	Stage I	T1	Non-Small Cell Lung Cancer	Lung Squamous Cell Carcinoma	13.01	0:DiseaseFree	13.01	0:LIVING	Male	NA	3	L-Lower
TCGA-46-3768-01A	WT	WT	<=60	M0	N1	Stage III	T3	Non-Small Cell Lung Cancer	Lung Squamous Cell Carcinoma	NA		9.82	1:DECEASED	Male	NA	4	L-Upper
TCGA-46-3769-01A	Mut	WT	<=60	M0	N0		T4	Non-Small Cell Lung Cancer	Lung Squamous Cell Carcinoma	4.43	0:DiseaseFree	4.43	0:LIVING	Male	NA	4	R-Upper
TCGA-46-6025-01A	WT	WT	>60	M0	N1	Stage II	T2	Non-Small Cell Lung Cancer	Lung Squamous Cell Carcinoma	10.64	0:DiseaseFree	10.64	0:LIVING	Male	NA	4	R-Lower
TCGA-46-6026-01A	WT	WT	>60	M0	N1	Stage II	T2	Non-Small Cell Lung Cancer	Lung Squamous Cell Carcinoma	13.9	0:DiseaseFree	13.9	0:LIVING	Male	NA	3	R-Lower
TCGA-51-4079-01A	WT	WT	>60		N0	Stage I	T2	Non-Small Cell Lung Cancer	Lung Squamous Cell Carcinoma	NA		0.39	1:DECEASED	Female	25	4	R-Upper
TCGA-51-4080-01A	WT	WT	>60		N1	Stage III	T4	Non-Small Cell Lung Cancer	Lung Squamous Cell Carcinoma	NA		0.39	1:DECEASED	Male	NA	4	R-Upper
TCGA-51-4081-01A	WT	WT	<=60	M0	N1	Stage II	T2	Non-Small Cell Lung Cancer	Lung Squamous Cell Carcinoma	29.93	0:DiseaseFree	29.93	0:LIVING	Male	80	2	R-Upper
TCGA-51-6867-01A	WT	WT	>60	M0	N0	Stage I	T1	Non-Small Cell Lung Cancer	Lung Squamous Cell Carcinoma	25.89	1:Recurred/Progressed	60.97	1:DECEASED	Female	40	4	R-Upper
TCGA-52-7622-01A	WT	WT	>60	M0	N0	Stage I	T1	Non-Small Cell Lung Cancer	Lung Squamous Cell Carcinoma	28.32	0:DiseaseFree	28.32	0:LIVING	Female	22	4	R-Lower
TCGA-52-7809-01A	WT	WT	>60	M0	N0	Stage I	T2	Non-Small Cell Lung Cancer	Lung Squamous Cell Carcinoma	NA		5.45	1:DECEASED	Male	60	2	R-Upper
TCGA-52-7810-01A	WT	WT	<=60	M0	N0	Stage II	T3	Non-Small Cell Lung Cancer	Lung Squamous Cell Carcinoma	30.32	0:DiseaseFree	30.32	0:LIVING	Female	20	3	R-Upper
TCGA-52-7811-01A	WT	WT	>60	M0	N0	Stage I	T2	Non-Small Cell Lung Cancer	Lung Squamous Cell Carcinoma	5.03	1:Recurred/Progressed	8.74	1:DECEASED	Male	50	2	L-Lower
TCGA-52-7812-01A	WT	Mut	>60	M0	N2		T2	Non-Small Cell Lung Cancer	Lung Squamous Cell Carcinoma	25.99	1:Recurred/Progressed	27.43	1:DECEASED	Male	30	4	L-Upper
TCGA-56-1622-01A	WT	WT	<=60	M0	N0	Stage I	T2	Non-Small Cell Lung Cancer	Lung Squamous Cell Carcinoma	NA		28.94	1:DECEASED	Male	86	4	R-Lower
TCGA-56-5897-01A	WT	WT	>60	MX	N0	Stage I	T1	Non-Small Cell Lung Cancer	Lung Squamous Cell Carcinoma	12.42	0:DiseaseFree	12.42	0:LIVING	Male	NA	3	R-Upper
TCGA-56-5898-01A	WT	WT	>60	M0	N0	Stage I	T1	Non-Small Cell Lung Cancer	Lung Squamous Cell Carcinoma	18.23	0:DiseaseFree	18.23	0:LIVING	Male	NA	2	R-Upper
TCGA-56-6545-01A	WT	WT	>60	M0	N0	Stage I	T2	Non-Small Cell Lung Cancer	Lung Squamous Cell Carcinoma	21.88	0:DiseaseFree	21.88	0:LIVING	Female	NA	4	R-Upper
TCGA-56-7221-01A	WT	WT	>60	M0	N0	Stage I	T2	Non-Small Cell Lung Cancer	Lung Squamous Cell Carcinoma	19.97	0:DiseaseFree	19.97	0:LIVING	Male	25	3	R-Lower
TCGA-56-7222-01A	WT	WT	<=60	M0	N0	Stage I	T2	Non-Small Cell Lung Cancer	Lung Squamous Cell Carcinoma	14.03	1:Recurred/Progressed	18.46	1:DECEASED	Male	23	2	R-Upper
TCGA-56-7223-01A	WT	WT	>60	MX	N1	Stage III	T3	Non-Small Cell Lung Cancer	Lung Squamous Cell Carcinoma	4.34	1:Recurred/Progressed	14.52	1:DECEASED	Male	NA	4	R-Lower
TCGA-56-7579-01A	WT	WT	>60	M0	N1	Stage III	T3	Non-Small Cell Lung Cancer	Lung Squamous Cell Carcinoma	4.89	1:Recurred/Progressed	31.24	1:DECEASED	Male	2	4	L-Upper
TCGA-56-7580-01A	WT	WT	>60	M0	N0	Stage I	T2	Non-Small Cell Lung Cancer	Lung Squamous Cell Carcinoma	30.39	0:DiseaseFree	30.39	0:LIVING	Male	NA	3	L-Lower
TCGA-56-7582-01A	WT	WT	>60	M0	N0	Stage I	T2	Non-Small Cell Lung Cancer	Lung Squamous Cell Carcinoma	19.74	0:DiseaseFree	19.74	0:LIVING	Male	NA	3	R-Lower
TCGA-56-7730-01A	WT	WT	>60	M0	N0	Stage II	T2	Non-Small Cell Lung Cancer	Lung Squamous Cell Carcinoma	NA		6.5	1:DECEASED	Male	NA	2	R-Upper
TCGA-56-7731-01A	WT	WT	>60	MX	N0	Stage I	T2	Non-Small Cell Lung Cancer	Lung Squamous Cell Carcinoma	NA		0.1	1:DECEASED	Female	100	4	R-Upper
TCGA-56-7822-01A	WT	WT	>60	M0	N1	Stage II	T2	Non-Small Cell Lung Cancer	Lung Squamous Cell Carcinoma	9.89	1:Recurred/Progressed	17.48	1:DECEASED	Male	60	4	R-Upper
TCGA-56-8082-01A	WT	WT	>60	MX	N0	Stage II	T2	Non-Small Cell Lung Cancer	Lung Squamous Cell Carcinoma	14.95	0:DiseaseFree	14.95	0:LIVING	Female	NA	3	R-Lower
TCGA-56-8083-01A	WT	WT	<=60	MX	N0	Stage I	T2	Non-Small Cell Lung Cancer	Lung Squamous Cell Carcinoma	4.93	0:DiseaseFree	4.93	0:LIVING	Male	30	4	L-Upper
TCGA-56-8201-01A	WT	WT	>60	MX	N0	Stage II	T3	Non-Small Cell Lung Cancer	Lung Squamous Cell Carcinoma	NA		13.04	1:DECEASED	Male	NA	4	R-Upper
TCGA-56-8304-01A	Mut	WT	>60	MX	N0	Stage I	T1	Non-Small Cell Lung Cancer	Lung Squamous Cell Carcinoma	3.48	0:DiseaseFree	3.48	0:LIVING	Female	58	2	R-Upper
TCGA-56-8305-01A	WT	WT	>60	M0	N0	Stage I	T2	Non-Small Cell Lung Cancer	Lung Squamous Cell Carcinoma	3.45	0:DiseaseFree	3.45	0:LIVING	Male	100	3	R-Upper
TCGA-56-8307-01A	WT	WT	<=60	M0	N0	Stage II	T3	Non-Small Cell Lung Cancer	Lung Squamous Cell Carcinoma	26.87	0:DiseaseFree	26.87	0:LIVING	Female	35	2	R-Lower
TCGA-56-8308-01A	WT	WT	>60	MX	N0	Stage II	T3	Non-Small Cell Lung Cancer	Lung Squamous Cell Carcinoma	16.98	0:DiseaseFree	16.98	0:LIVING	Male	63	3	L-Upper
TCGA-56-8309-01A	WT	WT	>60	MX	N0	Stage I	T1	Non-Small Cell Lung Cancer	Lung Squamous Cell Carcinoma	14.06	0:DiseaseFree	14.06	0:LIVING	Male	50	2	R-Lower
TCGA-56-8503-01A	WT	WT	>60	M0	N0	Stage II	T3	Non-Small Cell Lung Cancer	Lung Squamous Cell Carcinoma	1.35	0:DiseaseFree	1.35	0:LIVING	Female	91	2	R-Lower
TCGA-56-8504-01A	WT	WT	>60	MX	N0	Stage I	T2	Non-Small Cell Lung Cancer	Lung Squamous Cell Carcinoma	16.75	0:DiseaseFree	16.75	0:LIVING	Male	NA	4	L-Upper
TCGA-56-8622-01A	WT	WT	>60	M0	N0	Stage I	T2	Non-Small Cell Lung Cancer	Lung Squamous Cell Carcinoma	1.81	0:DiseaseFree	1.81	0:LIVING	Male	40	3	R-Lower
TCGA-56-8623-01A	NA	NA	>60	MX	N0	Stage I	T2	Non-Small Cell Lung Cancer	Lung Squamous Cell Carcinoma	21.19	1:Recurred/Progressed	22.73	1:DECEASED	Male	45	2	R-Upper
TCGA-56-8624-01A	WT	WT	>60	MX	N0	Stage II	T3	Non-Small Cell Lung Cancer	Lung Squamous Cell Carcinoma	13.8	0:DiseaseFree	13.8	0:LIVING	Male	20	3	R-Lower
TCGA-56-8625-01A	WT	WT	>60	MX	N1	Stage III	T3	Non-Small Cell Lung Cancer	Lung Squamous Cell Carcinoma	8.94	1:Recurred/Progressed	10.35	1:DECEASED	Female	NA	2	R-Lower
TCGA-56-8626-01A	WT	WT	<=60	MX	N0	Stage I	T1	Non-Small Cell Lung Cancer	Lung Squamous Cell Carcinoma	NA		9.92	1:DECEASED	Male	50	2	L-Upper
TCGA-56-8628-01A	WT	WT	>60	MX	N0	Stage I	T1	Non-Small Cell Lung Cancer	Lung Squamous Cell Carcinoma	20.24	0:DiseaseFree	20.24	0:LIVING	Male	NA	4	R-Upper
TCGA-56-8629-01A	WT	WT	>60	MX	N0	Stage II	T2	Non-Small Cell Lung Cancer	Lung Squamous Cell Carcinoma	15.8	0:DiseaseFree	15.8	0:LIVING	Male	66	4	L-Lower
TCGA-56-A49D-01A	WT	WT	>60	MX	N2	Stage III	T2	Non-Small Cell Lung Cancer	Lung Squamous Cell Carcinoma	20.93	0:DiseaseFree	20.93	0:LIVING	Male	53	4	L-Upper
TCGA-56-A4BW-01A	WT	WT	<=60	M0	N1	Stage II	T2	Non-Small Cell Lung Cancer	Lung Squamous Cell Carcinoma	19.22	0:DiseaseFree	19.22	0:LIVING	Male	120	4	L-Upper
TCGA-56-A4BX-01A	WT	WT	>60	MX	N0	Stage II	T2	Non-Small Cell Lung Cancer	Lung Squamous Cell Carcinoma	13.3	0:DiseaseFree	13.3	0:LIVING	Male	83	4	R-Lower
TCGA-56-A4BY-01A	WT	WT	>60	MX	N0	Stage I	T2	Non-Small Cell Lung Cancer	Lung Squamous Cell Carcinoma	NA		17.84	1:DECEASED	Male	65	4	L-Upper
TCGA-56-A4ZJ-01A	WT	WT	>60	M0	N0	Stage I	T1	Non-Small Cell Lung Cancer	Lung Squamous Cell Carcinoma	21.02	0:DiseaseFree	21.02	0:LIVING	Female	100	4	R-Lower
TCGA-56-A4ZK-01A	WT	WT	>60	M0	N0	Stage I	T2	Non-Small Cell Lung Cancer	Lung Squamous Cell Carcinoma	18.73	0:DiseaseFree	18.73	0:LIVING	Female	NA	4	R-Lower
TCGA-56-A5DR-01A	WT	WT	>60	MX	N0	Stage I	T1	Non-Small Cell Lung Cancer	Lung Squamous Cell Carcinoma	0.13	0:DiseaseFree	0.13	0:LIVING	Male	NA	1	L-Upper
TCGA-56-A5DS-01A	WT	WT	>60	MX	N0	Stage I	T2	Non-Small Cell Lung Cancer	Lung Squamous Cell Carcinoma	0.26	0:DiseaseFree	0.26	0:LIVING	Female	50	2	R-Lower
TCGA-56-A62T-01A	WT	WT	>60	MX	N0	Stage II	T2	Non-Small Cell Lung Cancer	Lung Squamous Cell Carcinoma	14.45	0:DiseaseFree	14.45	0:LIVING	Male	102	2	L-Upper
TCGA-58-8386-01A	WT	WT	>60	M1	NX	Stage IV	T3	Non-Small Cell Lung Cancer	Lung Squamous Cell Carcinoma	NA		0.03	1:DECEASED	Male	65	2	R-Upper
TCGA-58-8387-01A	WT	WT	<=60	M0	N0	Stage II	T2	Non-Small Cell Lung Cancer	Lung Squamous Cell Carcinoma	NA		13.24	1:DECEASED	Male	40	4	R-Lower
TCGA-58-8388-01A	WT	WT	<=60	M0	N0	Stage I	T2	Non-Small Cell Lung Cancer	Lung Squamous Cell Carcinoma	NA		13.53	1:DECEASED	Male	80	2	L-Upper
TCGA-58-8390-01A	WT	WT	>60	M0	N0	Stage II	T2	Non-Small Cell Lung Cancer	Lung Squamous Cell Carcinoma	29.93	0:DiseaseFree	29.93	0:LIVING	Male	120	4	R-Lower
TCGA-58-8391-01A	WT	WT	<=60	M0	N2	Stage III	T2	Non-Small Cell Lung Cancer	Lung Squamous Cell Carcinoma	66.79	1:Recurred/Progressed	71.19	0:LIVING	Female	30	2	Bronchial
TCGA-58-8392-01A	WT	WT	>60	M0	N0	Stage I	T2	Non-Small Cell Lung Cancer	Lung Squamous Cell Carcinoma	3.15	1:Recurred/Progressed	16.46	1:DECEASED	Male	80	2	L-Upper
TCGA-58-8393-01A	WT	WT	>60	M0	N0	Stage I	T2	Non-Small Cell Lung Cancer	Lung Squamous Cell Carcinoma	34.76	0:DiseaseFree	34.76	0:LIVING	Female	7	2	R-Lower
TCGA-58-A46J-01A	WT	WT	>60	M0	N1	Stage II	T2	Non-Small Cell Lung Cancer	Lung Squamous Cell Carcinoma	85.05	0:DiseaseFree	85.05	0:LIVING	Male	NA	2	R-Upper
TCGA-58-A46K-01A	WT	WT	<=60	M0	N2	Stage III	T2	Non-Small Cell Lung Cancer	Lung Squamous Cell Carcinoma	24.15	1:Recurred/Progressed	34.33	1:DECEASED	Male	10	4	R-Lower
TCGA-58-A46L-01A	WT	WT	>60	M0	N2	Stage III	T2	Non-Small Cell Lung Cancer	Lung Squamous Cell Carcinoma	56.6	0:DiseaseFree	56.6	0:LIVING	Male	NA	5	R-Upper
TCGA-58-A46M-01A	WT	WT	>60	M0	N1	Stage II	T2	Non-Small Cell Lung Cancer	Lung Squamous Cell Carcinoma	35.22	0:DiseaseFree	35.22	0:LIVING	Male	NA	2	L-Lower
TCGA-58-A46N-01A	WT	WT	<=60	M0	N0	Stage I	T2	Non-Small Cell Lung Cancer	Lung Squamous Cell Carcinoma	20.7	1:Recurred/Progressed	29.89	0:LIVING	Male	50	2	R-Lower
TCGA-60-2695-01A	WT	WT	>60	M0	N0	Stage I	T2	Non-Small Cell Lung Cancer	Lung Squamous Cell Carcinoma	21.09	0:DiseaseFree	21.09	0:LIVING	Female	64	3	L-Upper
TCGA-60-2696-01A	NA	NA	>60	M0	N0	Stage II	T2	Non-Small Cell Lung Cancer	Lung Squamous Cell Carcinoma	NA		3.58	1:DECEASED	Female	15	3	L-Upper
TCGA-60-2697-01A	WT	WT	<=60	M0	N2	Stage II	T2	Non-Small Cell Lung Cancer	Lung Squamous Cell Carcinoma	6.57	1:Recurred/Progressed	12.22	1:DECEASED	Male	NA	NA	R-Middle
TCGA-60-2698-01A	Mut	WT	>60	M0	N1	Stage II	T2	Non-Small Cell Lung Cancer	Lung Squamous Cell Carcinoma	3.75	1:Recurred/Progressed	10.22	1:DECEASED	Male	NA	4	R-Lower
TCGA-60-2703-01A	WT	WT	>60	M0	N1	Stage II	T2	Non-Small Cell Lung Cancer	Lung Squamous Cell Carcinoma	57.72	1:Recurred/Progressed	96.75	1:DECEASED	Male	50	4	R-Lower
TCGA-60-2704-01A	WT	WT	>60	M0	N1	Stage II	T2	Non-Small Cell Lung Cancer	Lung Squamous Cell Carcinoma	34.33	1:Recurred/Progressed	37.91	1:DECEASED	Male	60	2	R-Upper
TCGA-60-2706-01A	NA	NA	<=60	M0	N0	Stage I	T1	Non-Small Cell Lung Cancer	Lung Squamous Cell Carcinoma	92.64	0:DiseaseFree	92.64	0:LIVING	Male	51	2	R-Upper
TCGA-60-2707-01A	WT	WT	>60	M0	N0	Stage I	T2	Non-Small Cell Lung Cancer	Lung Squamous Cell Carcinoma	19.02	1:Recurred/Progressed	21.91	1:DECEASED	Male	49	3	L-Upper
TCGA-60-2708-01A	Mut	WT	>60	M0	N1	Stage II	T2	Non-Small Cell Lung Cancer	Lung Squamous Cell Carcinoma	80.39	0:DiseaseFree	80.39	0:LIVING	Female	20	4	L-Lower
TCGA-60-2709-01A	WT	WT	>60	MX	N0	Stage I	T2	Non-Small Cell Lung Cancer	Lung Squamous Cell Carcinoma	49.44	0:DiseaseFree	49.44	0:LIVING	Male	157.5	2	L-Upper
TCGA-60-2710-01A	WT	WT	>60	M0	N1	Stage II	T1	Non-Small Cell Lung Cancer	Lung Squamous Cell Carcinoma	66.49	0:DiseaseFree	66.49	0:LIVING	Female	63	4	L-Upper
TCGA-60-2711-01A	WT	WT	>60	M0	N0	Stage I	T2	Non-Small Cell Lung Cancer	Lung Squamous Cell Carcinoma	41.39	0:DiseaseFree	41.39	0:LIVING	Female	39	4	R-Lower
TCGA-60-2712-01A	WT	WT	>60	M0	N1	Stage II	T2	Non-Small Cell Lung Cancer	Lung Squamous Cell Carcinoma	NA		9	1:DECEASED	Female	10	3	L-Upper
TCGA-60-2713-01A	WT	WT	>60	M0	N0	Stage I	T2	Non-Small Cell Lung Cancer	Lung Squamous Cell Carcinoma	47.08	1:Recurred/Progressed	56.87	0:LIVING	Male	110	2	R-Lower
TCGA-60-2714-01A	WT	WT	>60	M0	N1	Stage II	T2	Non-Small Cell Lung Cancer	Lung Squamous Cell Carcinoma	50.3	0:DiseaseFree	50.3	0:LIVING	Female	90	4	R-Upper
TCGA-60-2715-01A	WT	WT	<=60	M0	N0	Stage I	T1	Non-Small Cell Lung Cancer	Lung Squamous Cell Carcinoma	NA		35.32	1:DECEASED	Male	25	4	L-Upper
TCGA-60-2716-01A	WT	WT	<=60	M0	N1	Stage II	T2	Non-Small Cell Lung Cancer	Lung Squamous Cell Carcinoma	48.46	0:DiseaseFree	48.46	0:LIVING	Male	NA	1	L-Upper
TCGA-60-2719-01A	WT	WT	>60	M0	N0	Stage I	T1	Non-Small Cell Lung Cancer	Lung Squamous Cell Carcinoma	42.61	0:DiseaseFree	42.61	0:LIVING	Female	7	3	R-Upper
TCGA-60-2720-01A	WT	WT	<=60	M0	N0	Stage I	T2	Non-Small Cell Lung Cancer	Lung Squamous Cell Carcinoma	3.19	0:DiseaseFree	3.19	0:LIVING	Female	110	4	R-Lower
TCGA-60-2721-01A	WT	WT	>60	M0	N0	Stage I	T2	Non-Small Cell Lung Cancer	Lung Squamous Cell Carcinoma	32.29	0:DiseaseFree	32.29	0:LIVING	Male	93	4	R-Upper
TCGA-60-2722-01A	WT	WT	>60	M0	N1	Stage II	T2	Non-Small Cell Lung Cancer	Lung Squamous Cell Carcinoma	27.96	1:Recurred/Progressed	29.83	0:LIVING	Male	90	4	R-Upper
TCGA-60-2723-01A	WT	WT	>60	M0	N0	Stage I	T2	Non-Small Cell Lung Cancer	Lung Squamous Cell Carcinoma	35.87	0:DiseaseFree	35.87	0:LIVING	Female	58	4	R-Middle
TCGA-60-2724-01A	WT	WT	<=60	M0	N1	Stage III	T3	Non-Small Cell Lung Cancer	Lung Squamous Cell Carcinoma	23.55	0:DiseaseFree	23.55	0:LIVING	Male	60	4	Bronchial
TCGA-60-2725-01A	WT	WT	>60	M0	N0	Stage I	T2	Non-Small Cell Lung Cancer	Lung Squamous Cell Carcinoma	26.81	0:DiseaseFree	26.81	0:LIVING	Male	56	3	L-Upper
TCGA-60-2726-01A	WT	WT	<=60	M0	N1	Stage II	T2	Non-Small Cell Lung Cancer	Lung Squamous Cell Carcinoma	NA		11.76	1:DECEASED	Male	42	4	R-Middle
TCGA-63-6202-01A	WT	Mut	NA	M0	N0	Stage II	T2	Non-Small Cell Lung Cancer	Lung Squamous Cell Carcinoma	52.63	0:DiseaseFree	52.63	0:LIVING	Male	35	4	R-Upper
TCGA-63-7020-01A	WT	WT	NA	M0	N0	Stage I	T1	Non-Small Cell Lung Cancer	Lung Squamous Cell Carcinoma	70.07	0:DiseaseFree	70.07	0:LIVING	Male	50	4	R-Upper
TCGA-63-7021-01A	WT	WT	NA	M0	N0	Stage I	T1	Non-Small Cell Lung Cancer	Lung Squamous Cell Carcinoma	49.38	1:Recurred/Progressed	70.37	0:LIVING	Male	21	4	L-Upper
TCGA-63-7022-01A	WT	WT	NA	M0	N0	Stage I	T1	Non-Small Cell Lung Cancer	Lung Squamous Cell Carcinoma	68.1	0:DiseaseFree	68.1	0:LIVING	Female	30	4	L-Upper
TCGA-63-7023-01A	WT	WT	NA	M0	N1	Stage II	T1	Non-Small Cell Lung Cancer	Lung Squamous Cell Carcinoma	55.26	0:DiseaseFree	55.26	0:LIVING	Male	55	4	L-Lower
TCGA-63-A5MB-01A	WT	WT	>60	M0	N0	Stage I	T2	Non-Small Cell Lung Cancer	Lung Squamous Cell Carcinoma	102.6	0:DiseaseFree	102.6	0:LIVING	Male	25	3	L-Upper
TCGA-63-A5MG-01A	WT	WT	>60	M0	N0	Stage I	T2	Non-Small Cell Lung Cancer	Lung Squamous Cell Carcinoma	70.57	0:DiseaseFree	70.57	0:LIVING	Male	NA	3	L-Lower
TCGA-63-A5MH-01A	WT	WT	>60	M0	N0	Stage I	T1	Non-Small Cell Lung Cancer	Lung Squamous Cell Carcinoma	66.56	0:DiseaseFree	66.56	0:LIVING	Male	35	5	L-Lower
TCGA-63-A5MI-01A	WT	WT	>60	M0	N2	Stage III	T2	Non-Small Cell Lung Cancer	Lung Squamous Cell Carcinoma	58.61	0:DiseaseFree	58.61	0:LIVING	Male	50	4	Bronchial
TCGA-63-A5MJ-01A	WT	WT	<=60	M0	N1	Stage II	T2	Non-Small Cell Lung Cancer	Lung Squamous Cell Carcinoma	59.92	0:DiseaseFree	59.92	0:LIVING	Male	NA	2	Other (please specify)
TCGA-63-A5ML-01A	WT	WT	>60	M0	N0	Stage I	T2	Non-Small Cell Lung Cancer	Lung Squamous Cell Carcinoma	45.53	0:DiseaseFree	45.53	0:LIVING	Male	60	4	R-Lower
TCGA-63-A5MM-01A	WT	WT	>60	M0	N1	Stage II	T2	Non-Small Cell Lung Cancer	Lung Squamous Cell Carcinoma	7.16	1:Recurred/Progressed	14.98	1:DECEASED	Female	30	3	Bronchial
TCGA-63-A5MN-01A	WT	WT	>60	M0	N0	Stage II	T3	Non-Small Cell Lung Cancer	Lung Squamous Cell Carcinoma	10.51	1:Recurred/Progressed	11.33	1:DECEASED	Female	NA	1	R-Upper
TCGA-63-A5MP-01A	WT	WT	<=60	M0	N1	Stage II	T2	Non-Small Cell Lung Cancer	Lung Squamous Cell Carcinoma	16.79	1:Recurred/Progressed	25.26	0:LIVING	Male	41	4	R-Lower
TCGA-63-A5MR-01A	WT	WT	>60	M0	N0	Stage I	T2	Non-Small Cell Lung Cancer	Lung Squamous Cell Carcinoma	89.22	0:DiseaseFree	89.22	0:LIVING	Female	120	4	L-Upper
TCGA-63-A5MS-01A	WT	WT	>60	M0	N0	Stage I	T2	Non-Small Cell Lung Cancer	Lung Squamous Cell Carcinoma	78.22	0:DiseaseFree	78.22	0:LIVING	Male	6	3	L-Upper
TCGA-63-A5MT-01A	WT	WT	>60	M0	N0	Stage II	T3	Non-Small Cell Lung Cancer	Lung Squamous Cell Carcinoma	14.03	1:Recurred/Progressed	16.36	0:LIVING	Male	100	4	R-Upper
TCGA-63-A5MV-01A	WT	WT	>60	M0	N0	Stage II	T2	Non-Small Cell Lung Cancer	Lung Squamous Cell Carcinoma	36.14	0:DiseaseFree	36.14	0:LIVING	Male	50	4	R-Lower
TCGA-63-A5MW-01A	WT	WT	>60	M0	N0	Stage I	T2	Non-Small Cell Lung Cancer	Lung Squamous Cell Carcinoma	53.84	0:DiseaseFree	53.84	0:LIVING	Male	60	4	R-Upper
TCGA-63-A5MY-01A	WT	WT	>60	M0	N0	Stage I	T1	Non-Small Cell Lung Cancer	Lung Squamous Cell Carcinoma	34.56	0:DiseaseFree	34.56	0:LIVING	Male	40	4	L-Lower
TCGA-66-2727-01A	WT	WT	<=60	M0	N0	Stage I	T2	Non-Small Cell Lung Cancer	Lung Squamous Cell Carcinoma	NA		16.95	1:DECEASED	Female	56	4	L-Lower
TCGA-66-2734-01A	WT	WT	>60	M0	N0	Stage I	T2	Non-Small Cell Lung Cancer	Lung Squamous Cell Carcinoma	43.07	0:DiseaseFree	43.07	0:LIVING	Female	40	4	L-Lower
TCGA-66-2737-01A	NA	NA	>60	M0	N1	Stage II	T2	Non-Small Cell Lung Cancer	Lung Squamous Cell Carcinoma	2	0:DiseaseFree	2	0:LIVING	Male	40	3	R-Middle
TCGA-66-2742-01A	Mut	WT	>60	M1	N1	Stage IV	T2	Non-Small Cell Lung Cancer	Lung Squamous Cell Carcinoma	21.06	0:DiseaseFree	21.06	0:LIVING	Male	44	3	R-Upper
TCGA-66-2744-01A	WT	WT	>60	M0	N1	Stage II	T2	Non-Small Cell Lung Cancer	Lung Squamous Cell Carcinoma	0.99	0:DiseaseFree	0.99	0:LIVING	Male	63	4	R-Lower
TCGA-66-2753-01A	NA	NA	>60	M0	N0	Stage I	T2	Non-Small Cell Lung Cancer	Lung Squamous Cell Carcinoma	1.02	0:DiseaseFree	1.02	0:LIVING	Male	162	4	L-Lower
TCGA-66-2754-01A	WT	WT	>60	M0	N2	Stage III	T2	Non-Small Cell Lung Cancer	Lung Squamous Cell Carcinoma	2	0:DiseaseFree	2	0:LIVING	Male	40	4	R-Upper
TCGA-66-2755-01A	WT	WT	>60	M0	N0	Stage I	T2	Non-Small Cell Lung Cancer	Lung Squamous Cell Carcinoma	0.92	0:DiseaseFree	0.92	0:LIVING	Male	20	3	R-Upper
TCGA-66-2756-01A	WT	WT	>60	M0	N0	Stage III	T4	Non-Small Cell Lung Cancer	Lung Squamous Cell Carcinoma	0.99	0:DiseaseFree	0.99	0:LIVING	Male	NA	4	L-Upper
TCGA-66-2757-01A	WT	WT	>60	M0	N0	Stage I	T1	Non-Small Cell Lung Cancer	Lung Squamous Cell Carcinoma	29.96	1:Recurred/Progressed	43.96	1:DECEASED	Female	72	4	L-Upper
TCGA-66-2758-01A	WT	WT	>60	M0	N0	Stage I	T2	Non-Small Cell Lung Cancer	Lung Squamous Cell Carcinoma	20.99	0:DiseaseFree	20.99	0:LIVING	Male	56	4	L-Upper
TCGA-66-2759-01A	WT	WT	>60	M0	N2	Stage III	T2	Non-Small Cell Lung Cancer	Lung Squamous Cell Carcinoma	25.03	0:DiseaseFree	25.03	0:LIVING	Male	16	3	L-Lower
TCGA-66-2763-01A	WT	WT	>60	M0	N0	Stage I	T2	Non-Small Cell Lung Cancer	Lung Squamous Cell Carcinoma	0.99	0:DiseaseFree	0.99	0:LIVING	Female	40	4	L-Upper
TCGA-66-2765-01A	WT	WT	>60	M0	N0	Stage I	T2	Non-Small Cell Lung Cancer	Lung Squamous Cell Carcinoma	2	0:DiseaseFree	2	0:LIVING	Male	108	4	L-Lower
TCGA-66-2766-01A	WT	WT	<=60	M0	N2	Stage III	T2	Non-Small Cell Lung Cancer	Lung Squamous Cell Carcinoma	1.02	0:DiseaseFree	1.02	0:LIVING	Male	80	4	L-Upper
TCGA-66-2767-01A	WT	WT	>60	M0	N3	Stage III	T2	Non-Small Cell Lung Cancer	Lung Squamous Cell Carcinoma	2	0:DiseaseFree	2	0:LIVING	Male	43	4	R-Lower
TCGA-66-2768-01A	NA	NA	<=60	M0	N1	Stage II	T2	Non-Small Cell Lung Cancer	Lung Squamous Cell Carcinoma	2	0:DiseaseFree	2	0:LIVING	Male	NA	2	L-Lower
TCGA-66-2769-01A	WT	Mut	>60	M0	N0	Stage III	T4	Non-Small Cell Lung Cancer	Lung Squamous Cell Carcinoma	NA		7.06	1:DECEASED	Male	33	3	L-Upper
TCGA-66-2770-01A	WT	WT	>60	M0	N0	Stage I	T2	Non-Small Cell Lung Cancer	Lung Squamous Cell Carcinoma	23	0:DiseaseFree	23	0:LIVING	Male	25	3	R-Lower
TCGA-66-2771-01A	WT	WT	<=60	M0	N1	Stage II	T2	Non-Small Cell Lung Cancer	Lung Squamous Cell Carcinoma	18.99	0:DiseaseFree	18.99	0:LIVING	Male	70	4	R-Upper
TCGA-66-2773-01A	WT	WT	>60	M0	N0	Stage I	T2	Non-Small Cell Lung Cancer	Lung Squamous Cell Carcinoma	NA		3.02	1:DECEASED	Male	58	3	L-Lower
TCGA-66-2777-01A	WT	WT	>60	M0	N0	Stage I	T2	Non-Small Cell Lung Cancer	Lung Squamous Cell Carcinoma	2	0:DiseaseFree	2	0:LIVING	Male	12	4	R-Middle
TCGA-66-2778-01A	WT	WT	>60	M0	N3	Stage III	T2	Non-Small Cell Lung Cancer	Lung Squamous Cell Carcinoma	18.99	0:DiseaseFree	18.99	0:LIVING	Female	37	4	L-Lower
TCGA-66-2780-01A	WT	WT	>60	M0	N0	Stage I	T2	Non-Small Cell Lung Cancer	Lung Squamous Cell Carcinoma	NA		12.02	1:DECEASED	Male	28	3	L-Upper
TCGA-66-2781-01A	WT	WT	>60	M0	N0	Stage I	T2	Non-Small Cell Lung Cancer	Lung Squamous Cell Carcinoma	3.98	0:DiseaseFree	3.98	0:LIVING	Male	80	4	L-Upper
TCGA-66-2782-01A	WT	WT	>60	M0	N0	Stage II	T3	Non-Small Cell Lung Cancer	Lung Squamous Cell Carcinoma	9.99	1:Recurred/Progressed	11.99	1:DECEASED	Male	50	4	R-Upper
TCGA-66-2783-01A	WT	WT	>60	M0	N3	Stage III	T2	Non-Small Cell Lung Cancer	Lung Squamous Cell Carcinoma	24.93	0:DiseaseFree	24.93	0:LIVING	Male	65	4	L-Lower
TCGA-66-2785-01A	WT	WT	>60	M0	N0	Stage I	T2	Non-Small Cell Lung Cancer	Lung Squamous Cell Carcinoma	1.97	0:DiseaseFree	1.97	0:LIVING	Male	70	4	L-Upper
TCGA-66-2786-01A	WT	WT	>60	M0	N0	Stage I	T1	Non-Small Cell Lung Cancer	Lung Squamous Cell Carcinoma	25.95	0:DiseaseFree	25.95	0:LIVING	Female	74	4	R-Upper
TCGA-66-2787-01A	WT	WT	<=60	M0	N0	Stage I	T1	Non-Small Cell Lung Cancer	Lung Squamous Cell Carcinoma	39.98	0:DiseaseFree	39.98	0:LIVING	Male	40	4
TCGA-66-2788-01A	WT	WT	<=60	M0	N0	Stage I	T2	Non-Small Cell Lung Cancer	Lung Squamous Cell Carcinoma	22.96	0:DiseaseFree	22.96	0:LIVING	Male	80	4	L-Lower
TCGA-66-2789-01A	WT	WT	>60	M0	N3	Stage III	T1	Non-Small Cell Lung Cancer	Lung Squamous Cell Carcinoma	NA		4.04	1:DECEASED	Male	40	4	L-Lower
TCGA-66-2790-01A	NA	NA	>60	M0	N1	Stage II	T2	Non-Small Cell Lung Cancer	Lung Squamous Cell Carcinoma	22.96	1:Recurred/Progressed	22.96	0:LIVING	Male	57	4	L-Upper
TCGA-66-2791-01A	WT	WT	>60	M0	N3	Stage III	T2	Non-Small Cell Lung Cancer	Lung Squamous Cell Carcinoma	NA		5.03	1:DECEASED	Male	25	4	R-Lower
TCGA-66-2792-01A	WT	WT	<=60	M0	N1	Stage II	T2	Non-Small Cell Lung Cancer	Lung Squamous Cell Carcinoma	29.99	0:DiseaseFree	29.99	0:LIVING	Male	10	4	L-Lower
TCGA-66-2793-01A	WT	WT	>60	M0	N1	Stage III	T4	Non-Small Cell Lung Cancer	Lung Squamous Cell Carcinoma	NA		10.05	1:DECEASED	Male	112	4	R-Middle
TCGA-66-2794-01A	WT	WT	>60	M0	N2	Stage III	T4	Non-Small Cell Lung Cancer	Lung Squamous Cell Carcinoma	54.04	0:DiseaseFree	54.04	0:LIVING	Male	100	4	L-Upper
TCGA-66-2795-01A	WT	WT	>60	M0	N1	Stage III	T4	Non-Small Cell Lung Cancer	Lung Squamous Cell Carcinoma	4.01	0:DiseaseFree	4.01	0:LIVING	Male	86	4	L-Upper
TCGA-66-2800-01A	WT	WT	>60	M0	N0	Stage III	T4	Non-Small Cell Lung Cancer	Lung Squamous Cell Carcinoma	49.01	0:DiseaseFree	49.01	0:LIVING	Male	75	4	R-Upper
TCGA-68-7755-01A	WT	WT	<=60	M0	N1	Stage II	T1	Non-Small Cell Lung Cancer	Lung Squamous Cell Carcinoma	2.73	0:DiseaseFree	2.73	0:LIVING	Female	78	4	R-Lower
TCGA-68-7756-01A	WT	WT	>60	MX	N1	Stage III	T4	Non-Small Cell Lung Cancer	Lung Squamous Cell Carcinoma	6.64	0:DiseaseFree	6.64	0:LIVING	Male	20	3	L-Upper
TCGA-68-8250-01A	WT	WT	>60	MX	N0	Stage I	T1	Non-Small Cell Lung Cancer	Lung Squamous Cell Carcinoma	8.02	0:DiseaseFree	8.02	0:LIVING	Male	50	4	R-Upper
TCGA-68-8251-01A	WT	WT	>60	M0	N0	Stage I	T2	Non-Small Cell Lung Cancer	Lung Squamous Cell Carcinoma	13.34	0:DiseaseFree	13.34	0:LIVING	Male	52	3	L-Upper
TCGA-68-A59I-01A	NA	NA	>60	M0	N1	Stage III	T3	Non-Small Cell Lung Cancer	Lung Squamous Cell Carcinoma	5.22	1:Recurred/Progressed	16.16	0:LIVING	Female	50	4	L-Lower
TCGA-68-A59J-01A	WT	WT	>60	MX	N0	Stage I	T2	Non-Small Cell Lung Cancer	Lung Squamous Cell Carcinoma	14.72	0:DiseaseFree	14.72	0:LIVING	Female	45	4	R-Lower
TCGA-70-6722-01A	Mut	WT	<=60	M0	N1	Stage III	T3	Non-Small Cell Lung Cancer	Lung Squamous Cell Carcinoma	9.63	1:Recurred/Progressed	12.06	0:LIVING	Male	NA	1	R-Upper
TCGA-70-6723-01A	WT	WT	>60	M0	N0	Stage II	T3	Non-Small Cell Lung Cancer	Lung Squamous Cell Carcinoma	10.25	1:Recurred/Progressed	12.32	0:LIVING	Male	NA	1	R-Upper
TCGA-77-6842-01A	WT	WT	>60	M0	N1	Stage II	T2	Non-Small Cell Lung Cancer	Lung Squamous Cell Carcinoma	6.6	1:Recurred/Progressed	29.53	1:DECEASED	Male	22.5	4
TCGA-77-6843-01A	WT	WT	>60	M0	N1	Stage II	T1	Non-Small Cell Lung Cancer	Lung Squamous Cell Carcinoma	NA		73.06	1:DECEASED	Male	30	2	R-Upper
TCGA-77-6844-01A	WT	WT	>60	M0	N1	Stage III	T3	Non-Small Cell Lung Cancer	Lung Squamous Cell Carcinoma	58.74	1:Recurred/Progressed	75.03	1:DECEASED	Male	45	4	R-Lower
TCGA-77-6845-01A	WT	WT	>60	M0	N0	Stage II	T3	Non-Small Cell Lung Cancer	Lung Squamous Cell Carcinoma	NA		23.26	1:DECEASED	Male	51	4	R-Middle
TCGA-77-7138-01A	Mut	WT	>60	M0	N0	Stage I	T2	Non-Small Cell Lung Cancer	Lung Squamous Cell Carcinoma	NA		11.17	1:DECEASED	Male	20	3	L-Lower
TCGA-77-7139-01A	WT	WT	<=60	M0	N1	Stage II	T2	Non-Small Cell Lung Cancer	Lung Squamous Cell Carcinoma	139.98	0:DiseaseFree	139.98	0:LIVING	Male	2	4	R-Lower
TCGA-77-7140-01A	WT	WT	>60	M0	N1	Stage II	T2	Non-Small Cell Lung Cancer	Lung Squamous Cell Carcinoma	8.21	1:Recurred/Progressed	20.76	1:DECEASED	Female	NA	1	L-Upper
TCGA-77-7141-01A	WT	WT	>60	M0	N0	Stage I	T2	Non-Small Cell Lung Cancer	Lung Squamous Cell Carcinoma	0.49	0:DiseaseFree	0.49	0:LIVING	Male	70	4	L-Upper
TCGA-77-7142-01A	WT	WT	<=60	M0	N0	Stage I	T2	Non-Small Cell Lung Cancer	Lung Squamous Cell Carcinoma	73.16	0:DiseaseFree	73.16	0:LIVING	Female	52.5	4	L-Upper
TCGA-77-7335-01A	WT	WT	>60	M0	N2	Stage III	T4	Non-Small Cell Lung Cancer	Lung Squamous Cell Carcinoma	NA		70.07	1:DECEASED	Female	52	3
TCGA-77-7337-01A	WT	WT	>60	M0	N1	Stage II	T2	Non-Small Cell Lung Cancer	Lung Squamous Cell Carcinoma	NA		106.87	1:DECEASED	Male	79.5	4	L-Upper
TCGA-77-7338-01A	WT	WT	>60	M0	N0	Stage I	T2	Non-Small Cell Lung Cancer	Lung Squamous Cell Carcinoma	NA		0.16	1:DECEASED	Male	41.25	2	R-Upper
TCGA-77-7463-01A	WT	WT	>60	M0	N0	Stage I	T2	Non-Small Cell Lung Cancer	Lung Squamous Cell Carcinoma	NA		46.75	1:DECEASED	Male	42	4	L-Upper
TCGA-77-7465-01A	WT	WT	<=60	M0	N1	Stage II	T2	Non-Small Cell Lung Cancer	Lung Squamous Cell Carcinoma	32.52	0:DiseaseFree	32.52	0:LIVING	Male	120	2	R-Upper
TCGA-77-8007-01A	WT	WT	>60	M0	N1	Stage II	T2	Non-Small Cell Lung Cancer	Lung Squamous Cell Carcinoma	4.57	1:Recurred/Progressed	6.5	1:DECEASED	Male	100	2	R-Upper
TCGA-77-8008-01A	WT	WT	>60	M0	N0	Stage I	T2	Non-Small Cell Lung Cancer	Lung Squamous Cell Carcinoma	NA		86.7	1:DECEASED	Male	61.5	4	R-Lower
TCGA-77-8009-01A	WT	WT	>60	M0	N1	Stage II	T2	Non-Small Cell Lung Cancer	Lung Squamous Cell Carcinoma	19.94	1:Recurred/Progressed	55.68	1:DECEASED	Male	97.5	4	R-Lower
TCGA-77-8128-01A	WT	WT	<=60	M0	N2	Stage III	T2	Non-Small Cell Lung Cancer	Lung Squamous Cell Carcinoma	NA		37.78	1:DECEASED	Male	113	2	Other (please specify)
TCGA-77-8130-01A	WT	WT	>60	M0	N1	Stage II	T2	Non-Small Cell Lung Cancer	Lung Squamous Cell Carcinoma	146.88	1:Recurred/Progressed	156.54	0:LIVING	Male	32.25	4	L-Upper
TCGA-77-8131-01A	WT	WT	>60	M0	NX	Stage I	T2	Non-Small Cell Lung Cancer	Lung Squamous Cell Carcinoma	NA		12.58	1:DECEASED	Male	69	4	L-Lower
TCGA-77-8133-01A	WT	WT	>60	M0	N1	Stage II	T1	Non-Small Cell Lung Cancer	Lung Squamous Cell Carcinoma	NA		53.88	1:DECEASED	Male	22	2	Other (please specify)
TCGA-77-8136-01A	WT	WT	>60	M0	N1	Stage II	T2	Non-Small Cell Lung Cancer	Lung Squamous Cell Carcinoma	9.89	1:Recurred/Progressed	39.06	1:DECEASED	Female	135	2	Other (please specify)
TCGA-77-8138-01A	WT	WT	>60	M0	N0	Stage I	T2	Non-Small Cell Lung Cancer	Lung Squamous Cell Carcinoma	9.49	1:Recurred/Progressed	17.71	1:DECEASED	Male	54	4	L-Upper
TCGA-77-8139-01A	WT	WT	>60	M0	N0	Stage II	T3	Non-Small Cell Lung Cancer	Lung Squamous Cell Carcinoma	104.01	0:DiseaseFree	104.01	0:LIVING	Male	52	2	R-Upper
TCGA-77-8140-01A	WT	WT	>60	M0	N1	Stage II	T2	Non-Small Cell Lung Cancer	Lung Squamous Cell Carcinoma	NA		11.53	1:DECEASED	Female	78	4	R-Lower
TCGA-77-8143-01A	WT	WT	>60	M0	N2	Stage III	T2	Non-Small Cell Lung Cancer	Lung Squamous Cell Carcinoma	NA		26.38	1:DECEASED	Male	30	4	L-Upper
TCGA-77-8144-01A	WT	WT	>60	M0	N0	Stage I	T2	Non-Small Cell Lung Cancer	Lung Squamous Cell Carcinoma	27.37	0:DiseaseFree	27.37	0:LIVING	Male	59	2	L-Lower
TCGA-77-8145-01A	WT	WT	>60	M0	N1	Stage III	T4	Non-Small Cell Lung Cancer	Lung Squamous Cell Carcinoma	4.47	1:Recurred/Progressed	6.96	1:DECEASED	Male	57	2	Other (please specify)
TCGA-77-8146-01A	WT	WT	>60	M0	N0	Stage I	T1	Non-Small Cell Lung Cancer	Lung Squamous Cell Carcinoma	104.76	0:DiseaseFree	104.76	0:LIVING	Male	75	2	R-Upper
TCGA-77-8148-01A	WT	WT	>60	M0	N1	Stage III	T3	Non-Small Cell Lung Cancer	Lung Squamous Cell Carcinoma	66.46	0:DiseaseFree	66.46	0:LIVING	Male	60	4	Other (please specify)
TCGA-77-8150-01A	WT	WT	>60	M0	N1	Stage III	T3	Non-Small Cell Lung Cancer	Lung Squamous Cell Carcinoma	47.83	1:Recurred/Progressed	54.37	1:DECEASED	Male	46	2	R-Lower
TCGA-77-8153-01A	WT	WT	>60	M0	N0	Stage I	T2	Non-Small Cell Lung Cancer	Lung Squamous Cell Carcinoma	65.44	0:DiseaseFree	65.44	0:LIVING	Female	25	3	R-Lower
TCGA-77-8154-01A	WT	WT	>60	M0	N0	Stage I	T1	Non-Small Cell Lung Cancer	Lung Squamous Cell Carcinoma	60.48	0:DiseaseFree	60.48	0:LIVING	Male	40	4	R-Lower
TCGA-77-8156-01A	Mut	WT	<=60	M0	N0	Stage I	T2	Non-Small Cell Lung Cancer	Lung Squamous Cell Carcinoma	36.33	0:DiseaseFree	36.33	0:LIVING	Male	57.5	2	L-Upper
TCGA-77-A5FZ-01A	WT	WT	>60	M0	N0	Stage III	T4	Non-Small Cell Lung Cancer	Lung Squamous Cell Carcinoma	NA		126.08	1:DECEASED	Male	141	4	L-Upper
TCGA-77-A5G1-01A	WT	WT	>60	M0	N1	Stage III	T3	Non-Small Cell Lung Cancer	Lung Squamous Cell Carcinoma	72.17	1:Recurred/Progressed	132.26	0:LIVING	Male	53	4	R-Lower
TCGA-77-A5G3-01A	WT	WT	>60	M0	N1	Stage II	T2	Non-Small Cell Lung Cancer	Lung Squamous Cell Carcinoma	150.13	0:DiseaseFree	150.13	0:LIVING	Male	40	4	Bronchial
TCGA-77-A5G6-01A	WT	WT	>60	M0	N2	Stage III	T2	Non-Small Cell Lung Cancer	Lung Squamous Cell Carcinoma	12.88	1:Recurred/Progressed	22.27	1:DECEASED	Male	74	2	R-Upper
TCGA-77-A5GA-01A	WT	WT	>60	M0	N0	Stage I	T2	Non-Small Cell Lung Cancer	Lung Squamous Cell Carcinoma	42.05	0:DiseaseFree	42.05	0:LIVING	Male	99	3	L-Upper
TCGA-77-A5GF-01A	WT	WT	>60	M0	N1	Stage II	T2	Non-Small Cell Lung Cancer	Lung Squamous Cell Carcinoma	23.72	1:Recurred/Progressed	27.6	1:DECEASED	Male	60	4	L-Lower
TCGA-77-A5GH-01A	WT	WT	>60	M0	N0	Stage I	T2	Non-Small Cell Lung Cancer	Lung Squamous Cell Carcinoma	38.83	0:DiseaseFree	38.83	0:LIVING	Male	11	3	Other (please specify)
TCGA-85-6175-01A	WT	WT	>60	M0	N0	Stage II	T3	Non-Small Cell Lung Cancer	Lung Squamous Cell Carcinoma	NA		9.66	1:DECEASED	Female	NA	1	L-Upper
TCGA-85-6560-01A	WT	WT	<=60	M0	N1	Stage II	T1	Non-Small Cell Lung Cancer	Lung Squamous Cell Carcinoma	41.36	0:DiseaseFree	41.36	0:LIVING	Male	40	4	R-Upper
TCGA-85-6561-01A	WT	WT	>60	M0	NX	Stage I	T2	Non-Small Cell Lung Cancer	Lung Squamous Cell Carcinoma	40.21	0:DiseaseFree	40.21	0:LIVING	Male	35	4	R-Upper
TCGA-85-6798-01A	WT	WT	<=60	M0	N1	Stage III	T3	Non-Small Cell Lung Cancer	Lung Squamous Cell Carcinoma	5.91	1:Recurred/Progressed	6.41	1:DECEASED	Male	35	2	R-Upper
TCGA-85-7696-01A	WT	WT	>60	M0	N0	Stage I	T1	Non-Small Cell Lung Cancer	Lung Squamous Cell Carcinoma	36.5	0:DiseaseFree	36.5	0:LIVING	Male	30	4	L-Upper
TCGA-85-7697-01A	WT	WT	<=60	M0	N0	Stage II	T3	Non-Small Cell Lung Cancer	Lung Squamous Cell Carcinoma	34.92	0:DiseaseFree	34.92	0:LIVING	Male	30	3	L-Upper
TCGA-85-7698-01A	WT	WT	<=60	M0	N0	Stage I	T1	Non-Small Cell Lung Cancer	Lung Squamous Cell Carcinoma	21.35	1:Recurred/Progressed	31.27	0:LIVING	Male	44	3	R-Upper
TCGA-85-7699-01A	WT	WT	>60	M0	N0	Stage III	T4	Non-Small Cell Lung Cancer	Lung Squamous Cell Carcinoma	24.97	1:Recurred/Progressed	32.88	1:DECEASED	Male	74	3	L-Upper
TCGA-85-7710-01A	WT	WT	<=60	M0	N0	Stage I	T1	Non-Small Cell Lung Cancer	Lung Squamous Cell Carcinoma	1.38	0:DiseaseFree	1.38	0:LIVING	Female	45	2	L-Lower
TCGA-85-7843-01A	WT	WT	<=60	M0	N1	Stage II	T2	Non-Small Cell Lung Cancer	Lung Squamous Cell Carcinoma	1.15	0:DiseaseFree	1.15	0:LIVING	Male	35	2	L-Upper
TCGA-85-7844-01A	WT	WT	>60	M0	N0	Stage I	T2	Non-Small Cell Lung Cancer	Lung Squamous Cell Carcinoma	29.93	0:DiseaseFree	29.93	0:LIVING	Male	40	2	L-Upper
TCGA-85-7950-01A	WT	WT	<=60	M0	N0	Stage I	T2	Non-Small Cell Lung Cancer	Lung Squamous Cell Carcinoma	18.92	0:DiseaseFree	18.92	0:LIVING	Male	27	2	L-Upper
TCGA-85-8048-01A	WT	WT	>60	M0	N0	Stage I	T1	Non-Small Cell Lung Cancer	Lung Squamous Cell Carcinoma	25.13	0:DiseaseFree	25.13	0:LIVING	Male	50	2	L-Lower
TCGA-85-8049-01A	WT	WT	<=60	M0	N0	Stage I	T2	Non-Small Cell Lung Cancer	Lung Squamous Cell Carcinoma	19.02	0:DiseaseFree	19.02	0:LIVING	Male	NA	1	L-Lower
TCGA-85-8052-01A	WT	WT	<=60	M0	N0	Stage II	T3	Non-Small Cell Lung Cancer	Lung Squamous Cell Carcinoma	24.11	0:DiseaseFree	24.11	0:LIVING	Male	40	2	R-Upper
TCGA-85-8070-01A	WT	WT	>60	M0	N0	Stage I	T2	Non-Small Cell Lung Cancer	Lung Squamous Cell Carcinoma	31.54	0:DiseaseFree	31.54	0:LIVING	Male	50	2	L-Upper
TCGA-85-8071-01A	WT	WT	<=60	M0	N1	Stage II	T1	Non-Small Cell Lung Cancer	Lung Squamous Cell Carcinoma	26.77	0:DiseaseFree	26.77	0:LIVING	Male	30	2	R-Upper
TCGA-85-8072-01A	WT	WT	<=60	M0	N0	Stage I	T1	Non-Small Cell Lung Cancer	Lung Squamous Cell Carcinoma	30.62	0:DiseaseFree	30.62	0:LIVING	Male	15	2	L-Upper
TCGA-85-8276-01A	WT	WT	>60	M0	N1	Stage II	T1	Non-Small Cell Lung Cancer	Lung Squamous Cell Carcinoma	34.43	1:Recurred/Progressed	34.49	0:LIVING	Male	20	2	L-Upper
TCGA-85-8277-01A	WT	WT	>60	M0	N1	Stage III	T3	Non-Small Cell Lung Cancer	Lung Squamous Cell Carcinoma	NA		10.09	1:DECEASED	Male	NA	1	L-Upper
TCGA-85-8287-01A	Mut	WT	>60	M0	N0	Stage I	T1	Non-Small Cell Lung Cancer	Lung Squamous Cell Carcinoma	NA		0.76	1:DECEASED	Male	50	2	L-Upper
TCGA-85-8288-01A	WT	WT	>60	M0	N1	Stage II	T1	Non-Small Cell Lung Cancer	Lung Squamous Cell Carcinoma	NA		13.21	1:DECEASED	Male	50	2	R-Middle
TCGA-85-8350-01A	WT	WT	>60	M0	N0	Stage I	T1	Non-Small Cell Lung Cancer	Lung Squamous Cell Carcinoma	22.44	0:DiseaseFree	22.44	0:LIVING	Male	40	2	R-Upper
TCGA-85-8351-01A	WT	WT	>60	M0	N1	Stage II	T2	Non-Small Cell Lung Cancer	Lung Squamous Cell Carcinoma	16.75	0:DiseaseFree	16.75	0:LIVING	Male	60	2	R-Lower
TCGA-85-8352-01A	WT	WT	>60	M0	N1	Stage III	T3	Non-Small Cell Lung Cancer	Lung Squamous Cell Carcinoma	4.2	1:Recurred/Progressed	5.29	1:DECEASED	Male	50	2	R-Upper
TCGA-85-8353-01A	WT	WT	>60	M0	N1	Stage III	T3	Non-Small Cell Lung Cancer	Lung Squamous Cell Carcinoma	NA		3.09	1:DECEASED	Male	50	2	R-Lower
TCGA-85-8354-01A	WT	WT	<=60	M0	N0	Stage I	T2	Non-Small Cell Lung Cancer	Lung Squamous Cell Carcinoma	32.69	0:DiseaseFree	32.69	0:LIVING	Male	30	2	R-Lower
TCGA-85-8355-01A	WT	WT	>60	M0	N0	Stage I	T1	Non-Small Cell Lung Cancer	Lung Squamous Cell Carcinoma	2	0:DiseaseFree	2	0:LIVING	Male	NA	1	L-Upper
TCGA-85-8479-01A	WT	WT	>60	M0	N0	Stage I	T1	Non-Small Cell Lung Cancer	Lung Squamous Cell Carcinoma	15.37	0:DiseaseFree	15.37	0:LIVING	Male	90	4	L-Lower
TCGA-85-8481-01A	WT	WT	>60	M0	N0	Stage II	T3	Non-Small Cell Lung Cancer	Lung Squamous Cell Carcinoma	NA		7.75	1:DECEASED	Male	80	4	L-Upper
TCGA-85-8580-01A	WT	WT	<=60	M0	N0	Stage I	T2	Non-Small Cell Lung Cancer	Lung Squamous Cell Carcinoma	36.56	0:DiseaseFree	36.56	0:LIVING	Female	38	4	R-Lower
TCGA-85-8582-01A	WT	WT	<=60	M0	N0	Stage I	T1	Non-Small Cell Lung Cancer	Lung Squamous Cell Carcinoma	38.11	0:DiseaseFree	38.11	0:LIVING	Male	40	2	L-Upper
TCGA-85-8584-01A	WT	WT	>60	M0	N1	Stage II	T2	Non-Small Cell Lung Cancer	Lung Squamous Cell Carcinoma	NA		12.58	1:DECEASED	Male	50	2	R-Upper
TCGA-85-8664-01A	WT	WT	>60	M0	N1	Stage II	T2	Non-Small Cell Lung Cancer	Lung Squamous Cell Carcinoma	14.26	1:Recurred/Progressed	18.07	1:DECEASED	Male	60	2	R-Upper
TCGA-85-8666-01A	WT	WT	>60	M0	N0	Stage I	T2	Non-Small Cell Lung Cancer	Lung Squamous Cell Carcinoma	NA		22.57	1:DECEASED	Male	55	2	L-Upper
TCGA-85-A4CL-01A	WT	WT	>60	M0	N0	Stage I	T1	Non-Small Cell Lung Cancer	Lung Squamous Cell Carcinoma	NA		30.26	1:DECEASED	Male	40	2	R-Lower
TCGA-85-A4CN-01A	WT	WT	<=60	M0	N1	Stage II	T2	Non-Small Cell Lung Cancer	Lung Squamous Cell Carcinoma	34.1	0:DiseaseFree	34.1	0:LIVING	Female	NA	4	L-Lower
TCGA-85-A4JB-01A	WT	WT	>60	M0	N0	Stage II	T3	Non-Small Cell Lung Cancer	Lung Squamous Cell Carcinoma	30.95	0:DiseaseFree	30.95	0:LIVING	Male	25	2	R-Upper
TCGA-85-A4JC-01A	WT	WT	>60	M0	N0	Stage II	T2	Non-Small Cell Lung Cancer	Lung Squamous Cell Carcinoma	18	1:Recurred/Progressed	19.84	1:DECEASED	Male	25	2	L-Upper
TCGA-85-A4PA-01A	WT	WT	>60	M0	N0	Stage I	T2	Non-Small Cell Lung Cancer	Lung Squamous Cell Carcinoma	24.34	0:DiseaseFree	24.34	0:LIVING	Male	40	4	L-Lower
TCGA-85-A4QQ-01A	WT	WT	>60	M0	N0	Stage I	T2	Non-Small Cell Lung Cancer	Lung Squamous Cell Carcinoma	NA		30.45	1:DECEASED	Male	50	2	R-Lower
TCGA-85-A4QR-01A	WT	WT	>60	M0	N0	Stage I	T2	Non-Small Cell Lung Cancer	Lung Squamous Cell Carcinoma	19.71	0:DiseaseFree	19.71	0:LIVING	Male	50	4	R-Upper
TCGA-85-A50M-01A	Mut	WT	<=60	M0	N0	Stage II	T2	Non-Small Cell Lung Cancer	Lung Squamous Cell Carcinoma	NA		27.14	1:DECEASED	Male	15	4	R-Upper
TCGA-85-A50Z-01A	WT	WT	<=60	M0	N0	Stage II	T2	Non-Small Cell Lung Cancer	Lung Squamous Cell Carcinoma	15.18	1:Recurred/Progressed	16.2	0:LIVING	Male	45	2	R-Upper
TCGA-85-A510-01A	WT	WT	>60	M0	N1	Stage II	T2	Non-Small Cell Lung Cancer	Lung Squamous Cell Carcinoma	11.93	1:Recurred/Progressed	15.83	0:LIVING	Female	45	2	L-Lower
TCGA-85-A511-01A	WT	WT	>60	M0	N1	Stage II	T2	Non-Small Cell Lung Cancer	Lung Squamous Cell Carcinoma	12.81	1:Recurred/Progressed	14.95	1:DECEASED	Male	40	2	L-Lower
TCGA-85-A512-01A	WT	WT	<=60	M0	N1	Stage II	T1	Non-Small Cell Lung Cancer	Lung Squamous Cell Carcinoma	15.28	0:DiseaseFree	15.28	0:LIVING	Male	25	2	L-Upper
TCGA-85-A513-01A	WT	WT	<=60	M0	NX	Stage I	T1	Non-Small Cell Lung Cancer	Lung Squamous Cell Carcinoma	29.89	0:DiseaseFree	29.89	0:LIVING	Female	NA	1	L-Upper
TCGA-85-A53L-01A	WT	WT	>60	M0	N0	Stage II	T2	Non-Small Cell Lung Cancer	Lung Squamous Cell Carcinoma	12.39	0:DiseaseFree	12.39	0:LIVING	Male	30	4	R-Middle
TCGA-85-A5B5-01A	WT	WT	<=60	M0	N0	Stage I	T1	Non-Small Cell Lung Cancer	Lung Squamous Cell Carcinoma	3.65	0:DiseaseFree	3.65	0:LIVING	Male	15	4	R-Upper
TCGA-90-6837-01A	NA	NA	>60	MX	N0	Stage II	T3	Non-Small Cell Lung Cancer	Lung Squamous Cell Carcinoma	24.9	0:DiseaseFree	24.9	0:LIVING	Male	40	4	R-Upper
TCGA-90-7766-01A	WT	WT	>60	MX	N0	Stage I	T1	Non-Small Cell Lung Cancer	Lung Squamous Cell Carcinoma	9.49	1:Recurred/Progressed	9.49	0:LIVING	Female	30	2	R-Upper
TCGA-90-7767-01A	WT	WT	<=60	MX	N1	Stage II	T2	Non-Small Cell Lung Cancer	Lung Squamous Cell Carcinoma	2.92	0:DiseaseFree	2.92	0:LIVING	Male	25	3	R-Upper
TCGA-90-7769-01A	WT	WT	<=60	MX	N1	Stage II	T2	Non-Small Cell Lung Cancer	Lung Squamous Cell Carcinoma	11.76	0:DiseaseFree	11.76	0:LIVING	Male	36	3
TCGA-90-7964-01A	WT	WT	>60	MX	N0	Stage I	T2	Non-Small Cell Lung Cancer	Lung Squamous Cell Carcinoma	14.06	0:DiseaseFree	14.06	0:LIVING	Male	180	4	R-Upper
TCGA-90-A4ED-01A	WT	WT	>60	MX	N0	Stage I	T2	Non-Small Cell Lung Cancer	Lung Squamous Cell Carcinoma	20.2	0:DiseaseFree	20.2	0:LIVING	Male	30	3	R-Upper
TCGA-90-A4EE-01A	WT	WT	<=60	MX	N1	Stage II	T2	Non-Small Cell Lung Cancer	Lung Squamous Cell Carcinoma	22.6	0:DiseaseFree	22.6	0:LIVING	Male	68	2	Bronchial
TCGA-90-A59Q-01A	WT	WT	>60	MX	N1	Stage II	T2	Non-Small Cell Lung Cancer	Lung Squamous Cell Carcinoma	9	1:Recurred/Progressed	10.58	1:DECEASED	Female	80	2	R-Upper
TCGA-92-7340-01A	WT	WT	<=60	MX	N1	Stage II	T2	Non-Small Cell Lung Cancer	Lung Squamous Cell Carcinoma	2.69	0:DiseaseFree	2.69	0:LIVING	Female	15	4	R-Upper
TCGA-92-7341-01A	WT	WT	>60	MX	N0	Stage I	T2	Non-Small Cell Lung Cancer	Lung Squamous Cell Carcinoma	3.48	0:DiseaseFree	3.48	0:LIVING	Male	50	2	R-Upper
TCGA-92-8063-01A	NA	NA	<=60	MX	N2	Stage III	T2	Non-Small Cell Lung Cancer	Lung Squamous Cell Carcinoma	4.01	0:DiseaseFree	4.01	0:LIVING	Male	74	2	L-Upper
TCGA-92-8064-01A	WT	WT	<=60	MX	N0		T2	Non-Small Cell Lung Cancer	Lung Squamous Cell Carcinoma	5.26	0:DiseaseFree	5.26	0:LIVING	Male	30	4	R-Upper
TCGA-92-8065-01A	WT	WT	>60	MX	N0	Stage II	T3	Non-Small Cell Lung Cancer	Lung Squamous Cell Carcinoma	2.3	0:DiseaseFree	2.3	0:LIVING	Female	14	3	L-Lower
TCGA-94-7033-01A	WT	WT	>60	MX	N0	Stage I	T2	Non-Small Cell Lung Cancer	Lung Squamous Cell Carcinoma	21.02	0:DiseaseFree	21.02	0:LIVING	Male	30	4
TCGA-94-7557-01A	WT	WT	>60	M0	N0	Stage I	T2	Non-Small Cell Lung Cancer	Lung Squamous Cell Carcinoma	NA		0.16	1:DECEASED	Male	NA	2	L-Upper
TCGA-94-7943-01A	WT	WT	>60	MX	NX	Stage I	T1	Non-Small Cell Lung Cancer	Lung Squamous Cell Carcinoma	18.27	1:Recurred/Progressed	18.36	0:LIVING	Male	30	3	L-Lower
TCGA-94-8035-01A	WT	WT	>60	MX	N0	Stage II	T3	Non-Small Cell Lung Cancer	Lung Squamous Cell Carcinoma	4.01	0:DiseaseFree	4.01	0:LIVING	Male	50	2	L-Upper
TCGA-94-8490-01A	WT	WT	>60	M0	N0	Stage II	T3	Non-Small Cell Lung Cancer	Lung Squamous Cell Carcinoma	5.03	0:DiseaseFree	5.03	0:LIVING	Male	NA	5	R-Upper
TCGA-94-8491-01A	WT	WT	>60	M0	N1	Stage II	T2	Non-Small Cell Lung Cancer	Lung Squamous Cell Carcinoma	21.06	1:Recurred/Progressed	26.61	0:LIVING	Male	56	3	R-Lower
TCGA-94-A4VJ-01A	WT	WT	>60	M0	N0	Stage I	T1	Non-Small Cell Lung Cancer	Lung Squamous Cell Carcinoma	14.13	0:DiseaseFree	14.13	0:LIVING	Female	37.5	4	Bronchial
TCGA-94-A5I4-01A	WT	WT	>60	MX	N1	Stage II	T2	Non-Small Cell Lung Cancer	Lung Squamous Cell Carcinoma	10.32	1:Recurred/Progressed	16.13	0:LIVING	Male	80	4	Bronchial
TCGA-94-A5I6-01A	WT	WT	>60	M0	N0	Stage II	T3	Non-Small Cell Lung Cancer	Lung Squamous Cell Carcinoma	15.8	1:Recurred/Progressed	17.67	0:LIVING	Male	80	4	L-Lower
TCGA-96-7544-01A	WT	WT	>60	MX	N1	Stage II	T2	Non-Small Cell Lung Cancer	Lung Squamous Cell Carcinoma	NA		70.96	1:DECEASED	Male	65	2	L-Lower
TCGA-96-7545-01A	WT	WT	>60	MX	N0	Stage I	T1	Non-Small Cell Lung Cancer	Lung Squamous Cell Carcinoma	55.62	1:Recurred/Progressed	57.03	1:DECEASED	Male	116	4	R-Lower
TCGA-96-8169-01A	WT	WT	>60	M0	N0	Stage I	T1	Non-Small Cell Lung Cancer	Lung Squamous Cell Carcinoma	18.3	0:DiseaseFree	18.3	0:LIVING	Female	35	4	R-Lower
TCGA-96-8170-01A	WT	WT	>60	M0	N1	Stage II	T1	Non-Small Cell Lung Cancer	Lung Squamous Cell Carcinoma	17.44	0:DiseaseFree	17.44	0:LIVING	Female	50	4	R-Lower
TCGA-96-A4JK-01A	WT	WT	>60	M0	N1	Stage II	T2	Non-Small Cell Lung Cancer	Lung Squamous Cell Carcinoma	19.35	0:DiseaseFree	19.35	0:LIVING	Male	110	2	R-Upper
TCGA-96-A4JL-01A	WT	WT	>60	M0	N1	Stage II	T2	Non-Small Cell Lung Cancer	Lung Squamous Cell Carcinoma	27.66	0:DiseaseFree	27.66	0:LIVING	Female	NA	1	L-Lower
TCGA-98-7454-01A	WT	WT	>60	M0	N0	Stage I	T2	Non-Small Cell Lung Cancer	Lung Squamous Cell Carcinoma	21.42	0:DiseaseFree	21.42	0:LIVING	Male	60	3	R-Upper
TCGA-98-8020-01A	WT	WT	<=60	M0	N2	Stage III	T2	Non-Small Cell Lung Cancer	Lung Squamous Cell Carcinoma	0.36	1:Recurred/Progressed	2.76	1:DECEASED	Female	NA	1	R-Upper
TCGA-98-8021-01A	WT	WT	>60	M0	N0	Stage I	T1	Non-Small Cell Lung Cancer	Lung Squamous Cell Carcinoma	30.16	1:Recurred/Progressed	30.78	0:LIVING	Female	60	4	R-Upper
TCGA-98-8022-01A	WT	WT	>60	M0	N0	Stage I	T1	Non-Small Cell Lung Cancer	Lung Squamous Cell Carcinoma	NA		30.65	1:DECEASED	Male	117	4	R-Upper
TCGA-98-8023-01A	WT	WT	>60	M0	N1	Stage III	T3	Non-Small Cell Lung Cancer	Lung Squamous Cell Carcinoma	21.32	0:DiseaseFree	21.32	0:LIVING	Male	75	2	Other (please specify)
TCGA-98-A538-01A	WT	WT	>60	M0	N0	Stage II	T3	Non-Small Cell Lung Cancer	Lung Squamous Cell Carcinoma	27.14	0:DiseaseFree	27.14	0:LIVING	Male	35	4	L-Upper
TCGA-98-A539-01A	WT	WT	>60	M0	N0	Stage II	T3	Non-Small Cell Lung Cancer	Lung Squamous Cell Carcinoma	5.68	1:Recurred/Progressed	5.68	0:LIVING	Male	75	2	L-Upper
TCGA-98-A53A-01A	WT	WT	>60	M0	N0	Stage I	T2	Non-Small Cell Lung Cancer	Lung Squamous Cell Carcinoma	NA		18.13	1:DECEASED	Male	80	2	R-Middle
TCGA-98-A53B-01A	WT	WT	>60	M0	N0	Stage I	T2	Non-Small Cell Lung Cancer	Lung Squamous Cell Carcinoma	NA		2	1:DECEASED	Male	40	2	L-Upper
TCGA-98-A53C-01A	WT	WT	>60	M0	N0	Stage I	T1	Non-Small Cell Lung Cancer	Lung Squamous Cell Carcinoma	27	0:DiseaseFree	27	0:LIVING	Female	112.5	4	R-Lower
TCGA-98-A53D-01A	NA	NA	>60	M0	N0	Stage II	T3	Non-Small Cell Lung Cancer	Lung Squamous Cell Carcinoma	13.57	1:Recurred/Progressed	21.19	1:DECEASED	Male	90	4	R-Upper
TCGA-98-A53H-01A	WT	WT	>60	M0	N0	Stage I	T1	Non-Small Cell Lung Cancer	Lung Squamous Cell Carcinoma	14.03	1:Recurred/Progressed	20.3	0:LIVING	Female	40	2	R-Upper
TCGA-98-A53I-01A	WT	WT	>60	M0	N1	Stage II	T2	Non-Small Cell Lung Cancer	Lung Squamous Cell Carcinoma	18.56	0:DiseaseFree	18.56	0:LIVING	Male	70	4	R-Upper
TCGA-98-A53J-01A	WT	WT	>60	M0	N0	Stage I	T2	Non-Small Cell Lung Cancer	Lung Squamous Cell Carcinoma	20.7	0:DiseaseFree	20.7	0:LIVING	Male	100	3	R-Upper
TCGA-J1-A4AH-01A	WT	WT	>60	MX	N0	Stage II	T2	Non-Small Cell Lung Cancer	Lung Squamous Cell Carcinoma	19.09	0:DiseaseFree	19.09	0:LIVING	Male	100	4	L-Lower
TCGA-L3-A4E7-01A	WT	WT	>60	M0	N0	Stage I	T2	Non-Small Cell Lung Cancer	Lung Squamous Cell Carcinoma	12.88	0:DiseaseFree	12.88	0:LIVING	Male	25	2	R-Lower
TCGA-L3-A524-01A	WT	WT	<=60	M0	N0	Stage II	T3	Non-Small Cell Lung Cancer	Lung Squamous Cell Carcinoma	NA		16.1	1:DECEASED	Female	25.6	2	R-Upper
TCGA-LA-A446-01A	WT	WT	>60	MX	N0	Stage I	T1	Non-Small Cell Lung Cancer	Lung Squamous Cell Carcinoma	13.17	0:DiseaseFree	13.17	0:LIVING	Male	26	2	R-Lower
TCGA-LA-A7SW-01A	WT	Mut	>60	MX	N1	Stage III	T3	Non-Small Cell Lung Cancer	Lung Squamous Cell Carcinoma	10.22	1:Recurred/Progressed	13.4	1:DECEASED	Male	37	4	L-Upper
TCGA-MF-A522-01A	WT	Mut	<=60	MX	N0	Stage I	T2	Non-Small Cell Lung Cancer	Lung Squamous Cell Carcinoma	5.68	1:Recurred/Progressed	11.83	1:DECEASED	Male	45	4	R-Upper
TCGA-NC-A5HD-01A	WT	WT	>60	M0	N0	Stage II	T3	Non-Small Cell Lung Cancer	Lung Squamous Cell Carcinoma	NA		0.07	1:DECEASED	Male	50	4	L-Upper
TCGA-NC-A5HE-01A	WT	WT	<=60	M0	N1	Stage II	T2	Non-Small Cell Lung Cancer	Lung Squamous Cell Carcinoma	76.74	0:DiseaseFree	76.74	0:LIVING	Male	30	4	L-Upper
TCGA-NC-A5HF-01A	WT	WT	>60	MX	N0	Stage III	T4	Non-Small Cell Lung Cancer	Lung Squamous Cell Carcinoma	4.34	1:Recurred/Progressed	4.53	1:DECEASED	Male	NA	2	L-Lower
TCGA-NC-A5HG-01A	WT	WT	<=60	M0	N2	Stage III	T2	Non-Small Cell Lung Cancer	Lung Squamous Cell Carcinoma	64.49	0:DiseaseFree	64.49	0:LIVING	Male	80	4	R-Lower
TCGA-NC-A5HH-01A	WT	WT	<=60	M0	N0	Stage I	T1	Non-Small Cell Lung Cancer	Lung Squamous Cell Carcinoma	1.22	0:DiseaseFree	1.22	0:LIVING	Male	60	2	L-Lower
TCGA-NC-A5HI-01A	WT	WT	>60	M0	N0	Stage I	T2	Non-Small Cell Lung Cancer	Lung Squamous Cell Carcinoma	2.3	1:Recurred/Progressed	57.26	0:LIVING	Female	60	2	R-Lower
TCGA-NC-A5HJ-01A	WT	WT	<=60	M0	N0	Stage II	T3	Non-Small Cell Lung Cancer	Lung Squamous Cell Carcinoma	10.78	1:Recurred/Progressed	13.73	1:DECEASED	Male	78	4	R-Middle
TCGA-NC-A5HK-01A	WT	WT	<=60	M0	N0	Stage II	T3	Non-Small Cell Lung Cancer	Lung Squamous Cell Carcinoma	4.2	0:DiseaseFree	4.2	0:LIVING	Female	40	4	Other (please specify)
TCGA-NC-A5HL-01A	WT	WT	>60	M0	N0	Stage II	T2	Non-Small Cell Lung Cancer	Lung Squamous Cell Carcinoma	NA		2.89	1:DECEASED	Male	40	4	R-Upper
TCGA-NC-A5HM-01A	WT	WT	>60	M0	N0	Stage I	T2	Non-Small Cell Lung Cancer	Lung Squamous Cell Carcinoma	39.82	0:DiseaseFree	39.82	0:LIVING	Male	50	3	R-Lower
TCGA-NC-A5HN-01A	WT	WT	>60	M0	N1	Stage II	T2	Non-Small Cell Lung Cancer	Lung Squamous Cell Carcinoma	49.24	0:DiseaseFree	49.24	0:LIVING	Male	100	4	L-Lower
TCGA-NC-A5HO-01A	WT	WT	>60	M0	N1	Stage III	T3	Non-Small Cell Lung Cancer	Lung Squamous Cell Carcinoma	43.89	0:DiseaseFree	43.89	0:LIVING	Female	30	4	L-Upper
TCGA-NC-A5HP-01A	WT	WT	>60	M1	N0	Stage IV	T2	Non-Small Cell Lung Cancer	Lung Squamous Cell Carcinoma	20.76	1:Recurred/Progressed	25.3	1:DECEASED	Male	50	2	L-Upper
TCGA-NC-A5HQ-01A	WT	WT	>60	M0	N2	Stage III	T3	Non-Small Cell Lung Cancer	Lung Squamous Cell Carcinoma	NA		14.72	1:DECEASED	Male	NA	2	R-Middle
TCGA-NC-A5HR-01A	WT	WT	>60	M0	N1	Stage II	T2	Non-Small Cell Lung Cancer	Lung Squamous Cell Carcinoma	40.87	0:DiseaseFree	40.87	0:LIVING	Female	35	4	R-Lower
TCGA-NC-A5HT-01A	WT	WT	>60	M0	N1	Stage III	T3	Non-Small Cell Lung Cancer	Lung Squamous Cell Carcinoma	18.66	1:Recurred/Progressed	26.41	0:LIVING	Male	50	4	Other (please specify)
TCGA-NK-A5CR-01A	WT	WT	>60	MX	N0	Stage I	T2	Non-Small Cell Lung Cancer	Lung Squamous Cell Carcinoma	83.51	0:DiseaseFree	83.51	0:LIVING	Male	40	3	R-Upper
TCGA-NK-A5CT-01A	WT	WT	>60	M0	N0	Stage I	T1	Non-Small Cell Lung Cancer	Lung Squamous Cell Carcinoma	65.37	1:Recurred/Progressed	65.6	0:LIVING	Male	80	NA	L-Lower
TCGA-NK-A5CX-01A	WT	WT	>60	MX	N0	Stage II	T2	Non-Small Cell Lung Cancer	Lung Squamous Cell Carcinoma	3.65	0:DiseaseFree	3.65	0:LIVING	Male	40	4	R-Lower
TCGA-NK-A5D1-01A	WT	WT	<=60	M0	N1	Stage II	T2	Non-Small Cell Lung Cancer	Lung Squamous Cell Carcinoma	5.22	1:Recurred/Progressed	16.79	0:LIVING	Male	90	NA	R-Upper
TCGA-NK-A7XE-01A	WT	WT	>60	M0	N2	Stage III	T4	Non-Small Cell Lung Cancer	Lung Squamous Cell Carcinoma	0.43	0:DiseaseFree	0.43	0:LIVING	Male	80	5	L-Upper
TCGA-O2-A52N-01A	WT	WT	>60	MX	N0	Stage I	T2	Non-Small Cell Lung Cancer	Lung Squamous Cell Carcinoma	NA		33.05	1:DECEASED	Male	4.125	4	R-Upper
TCGA-O2-A52Q-01A	WT	Mut	<=60	MX	N1	Stage III	T3	Non-Small Cell Lung Cancer	Lung Squamous Cell Carcinoma	2.86	1:Recurred/Progressed	3.71	1:DECEASED	Female	1	2	R-Upper
TCGA-O2-A52S-01A	WT	WT	<=60	MX	N2	Stage III	T4	Non-Small Cell Lung Cancer	Lung Squamous Cell Carcinoma	8.08	1:Recurred/Progressed	12.71	1:DECEASED	Female	3	4	L-Lower
TCGA-O2-A52V-01A	WT	WT	>60	MX	N0	Stage II	T3	Non-Small Cell Lung Cancer	Lung Squamous Cell Carcinoma	22.67	1:Recurred/Progressed	43.86	1:DECEASED	Female	1	4	L-Upper
TCGA-O2-A52W-01A	WT	WT	>60	MX	N0	Stage I	T2	Non-Small Cell Lung Cancer	Lung Squamous Cell Carcinoma	NA		8.57	1:DECEASED	Male	2.5	4	R-Lower
TCGA-O2-A5IB-01A	WT	WT	>60	MX	N1	Stage III	T3	Non-Small Cell Lung Cancer	Lung Squamous Cell Carcinoma	8.31	1:Recurred/Progressed	11.17	1:DECEASED	Female	2.5	4	R-Middle
TCGA-XC-AA0X-01A	WT	WT	>60	M0	N0	Stage I	T1	Non-Small Cell Lung Cancer	Lung Squamous Cell Carcinoma	NA		0.2	1:DECEASED	Female	30	2	R-Lower

## Sheet: S4
ID	Dataset	CBLL1	EIF3A	ELAVL1	FMR1	FTO	G3BP1	G3BP2	HNRNPA2B1	HNRNPC	IGF2BP2	IGF2BP3	LRPPRC	METTL3	PRRC2A	RBM15	RBM15B	SND1	WTAP	YTHDC1	YTHDC2	YTHDF1	YTHDF2	YTHDF3	ZC3H13	ZCCHC4
GSM102114	GEO	4.59414	8.4391	8.32627	7.46809	6.94265	7.76349	7.79035	9.85619	9.53723	7.34264	5.3815	8.31262	6.83288	8.26278	6.04004	7.43351	8.50311	7.96249	8.69017	6.00135	8.35557	8.84515	7.2084	6.82009	5.15014
GSM102115	GEO	4.69938	8.47066	8.58791	7.13208	7.81736	8.03735	7.83113	10.1005	9.70156	6.76648	5.47919	9.04137	6.95053	8.3982	6.80865	7.41354	8.53757	7.50282	8.07505	5.92783	8.7769	8.24604	7.47071	6.38009	5.17336
GSM102116	GEO	5.10955	8.42293	8.96764	7.21082	6.88061	8.09743	7.73646	10.069	9.85949	6.86775	7.35501	9.02511	6.76633	7.57005	6.74521	7.81825	8.20539	8.37609	8.44989	5.55675	8.41637	8.50022	7.40353	6.90479	5.05648
GSM102117	GEO	4.58007	8.50673	8.44899	7.61426	6.65099	7.82398	8.35127	10.0964	9.39498	6.86328	7.05233	9.06351	6.79709	8.24062	6.3392	7.40665	8.14521	7.84947	8.61429	6.04414	8.33624	8.49449	8.25276	6.47886	5.38532
GSM102118	GEO	4.55556	8.56912	8.1246	6.92847	7.04186	7.51048	8.02128	9.71106	9.55953	6.3764	6.39547	7.89513	6.87844	7.59915	6.0669	7.59384	8.09094	7.68119	8.1396	5.76961	8.51513	8.43113	7.28289	6.45425	5.47377
GSM102119	GEO	4.91397	8.59351	8.89048	7.40433	6.58069	8.21033	7.62164	10.4466	9.82408	8.7442	9.04415	8.52843	7.21004	8.14038	7.08965	7.38161	7.83643	7.27323	8.70427	5.95394	8.15881	8.84828	7.55206	6.39765	5.38838
GSM102120	GEO	4.89226	8.19944	7.93841	6.1175	6.59412	7.55769	7.52553	9.45337	9.24222	8.58565	6.28404	8.377	6.95982	7.48241	5.61635	7.56324	8.82332	7.03614	7.48919	5.2746	8.1277	7.92629	7.02578	6.2884	5.64475
GSM102121	GEO	6.05865	8.36983	8.58087	7.08522	6.46393	7.56259	8.00379	9.70317	9.42451	9.42256	7.84659	8.35744	7.29006	7.33891	6.10219	7.49498	7.31361	7.66425	8.01777	5.84989	9.12862	8.37533	6.75525	6.60735	4.99738
GSM102122	GEO	5.30957	8.37333	7.99362	6.65925	6.70396	7.35903	7.72611	9.71093	9.28217	7.48496	4.67249	7.44502	6.5534	7.46911	5.96732	7.62126	8.67473	7.62117	8.1059	5.93979	8.23606	7.92875	7.29876	7.00298	5.82541
GSM102123	GEO	3.49695	8.04882	7.9847	6.85731	6.79474	7.42223	7.9762	9.87014	9.49426	7.99482	5.9962	7.88905	6.92498	7.73887	6.30269	7.77831	8.17955	7.57375	8.29032	6.04057	8.38281	8.04207	7.02688	6.7073	5.76183
GSM102124	GEO	5.46483	8.77999	7.63154	7.12855	6.84906	7.69726	7.55825	9.91353	9.65087	9.23895	6.21131	8.86034	7.07492	7.71363	5.97172	7.40911	8.53204	7.07618	7.9122	5.10669	8.62181	8.22254	6.83433	6.99295	5.74838
GSM102125	GEO	5.40672	8.50419	8.53755	7.28334	6.75385	7.62206	7.46515	9.92076	9.65408	9.17237	5.30759	8.91355	6.95945	7.50492	5.76434	7.51517	8.78756	8.07979	8.05255	5.7099	8.28504	7.91013	6.73038	6.37983	5.16602
GSM102126	GEO	4.68462	8.06621	8.03243	6.52321	6.86726	7.37598	7.57658	9.08711	9.05921	7.33899	4.50774	7.84998	6.26934	7.48394	5.78455	7.33583	8.66671	7.82205	7.95315	5.63323	8.21144	7.61019	7.35098	6.83832	5.67939
GSM102127	GEO	5.02133	7.90815	8.457	6.94634	7.12853	7.41855	7.69637	9.54968	9.49094	6.37163	5.78355	7.97958	6.26529	8.0782	6.094	7.54344	8.13673	8.38963	8.30443	5.60498	8.19573	7.92852	6.52124	6.64662	5.51917
GSM102128	GEO	5.30846	8.54711	8.68608	7.21642	6.04049	8.67581	8.16247	9.89757	9.76936	8.97667	6.68347	8.65501	6.4875	7.94015	6.30448	7.58535	8.32157	7.93957	8.28107	6.76944	8.56622	9.08423	7.23784	6.39365	5.83623
GSM102129	GEO	4.20967	8.3889	8.16746	6.72982	5.92998	7.68754	8.22142	9.34396	9.64611	9.65046	6.42973	7.93322	7.42638	7.96925	5.96408	7.56909	8.71959	7.87897	7.65562	5.64744	8.80349	8.26432	6.83203	6.37857	5.32109
GSM102130	GEO	5.49574	8.80269	8.80075	6.74803	5.90056	8.61426	8.11771	9.864	10.0319	8.49883	7.02244	8.7313	6.9229	7.99067	6.16867	7.4078	9.027	8.03083	8.16523	5.21897	7.85921	8.09489	6.91997	6.64289	4.91522
GSM102131	GEO	4.56992	8.09014	8.3562	6.33689	6.36595	7.45213	7.51937	9.82584	9.49287	8.67607	6.86121	8.53296	7.19531	8.13219	5.81411	7.8497	8.78368	7.38427	8.22471	5.58232	8.6898	8.17557	7.08698	6.57041	5.94045
GSM102132	GEO	4.58209	8.29461	8.59108	7.09904	7.13053	7.72823	8.01675	10.0049	9.55844	7.50272	6.31003	8.34481	6.10022	8.2456	6.19587	7.43946	8.61753	8.30289	8.52618	5.70927	8.63017	7.94991	6.93518	7.20501	5.72954
GSM102133	GEO	5.03254	8.61592	8.4439	7.09194	6.75254	7.79204	7.8435	10.0293	9.99232	8.93959	7.42896	8.32235	6.73688	7.12076	6.47111	7.32034	7.88334	7.70731	8.20893	5.59816	8.32107	8.37334	6.94177	6.77234	5.21697
GSM102134	GEO	5.30065	9.1462	8.6837	7.30754	6.41757	7.79382	7.21991	10.0328	9.80262	8.16224	7.28992	9.2802	6.68446	8.21972	6.27958	7.71752	8.83185	8.10812	7.78198	6.12903	8.25753	8.30948	7.80408	6.95141	5.84399
GSM102135	GEO	4.68833	8.14794	8.66167	6.81174	6.34117	8.03181	7.33188	9.7566	10.0502	8.18782	7.91664	8.71351	7.2511	8.26139	4.80541	7.9791	8.25759	7.6065	8.15758	5.79783	7.99141	9.11675	7.43771	6.82607	5.43373
GSM102136	GEO	5.12258	7.79309	8.76236	7.63223	6.73328	7.86427	7.65262	10.029	9.56598	8.23278	5.84256	7.86826	6.75559	9.13484	5.79201	7.75771	8.10052	7.73015	7.9543	5.87606	8.06485	8.01747	7.42848	6.37807	5.32524
GSM102137	GEO	4.29432	8.05992	8.24477	6.26528	7.02796	7.65298	7.64335	10.3137	9.74229	8.32513	7.84834	8.41959	6.90937	7.63141	5.82074	7.7355	8.3884	7.64664	7.51705	5.25392	7.81398	8.04424	6.57602	6.19809	5.7177
GSM102138	GEO	5.33813	7.8144	8.13886	6.77416	6.31394	7.80718	7.68687	9.59043	9.6443	8.74143	6.46132	8.95843	7.07113	8.21767	6.41081	7.86309	8.68593	7.19978	7.55984	5.37222	8.40123	7.93448	6.91901	6.24023	5.66738
GSM102139	GEO	4.7426	7.70363	8.75232	6.54719	6.89988	7.33552	7.66641	9.62024	9.59341	8.76399	7.82421	8.41649	6.55725	8.86887	6.57733	7.7183	8.31729	6.80529	8.10584	5.52048	8.43618	8.04802	6.23379	6.86548	5.89434
GSM102140	GEO	5.28033	7.89362	8.34873	7.09096	6.60815	8.05214	8.46821	9.61804	9.34254	9.56244	8.11365	7.85493	6.77575	7.97259	5.80211	7.42478	8.1768	7.58005	8.45555	5.57571	8.37636	8.2891	7.39372	7.12984	5.57377
GSM102141	GEO	4.4657	7.87468	8.23059	6.64291	7.20044	7.81788	8.08945	9.1054	9.4606	7.5099	4.30092	8.18715	6.54858	7.93027	5.47702	7.50557	8.02728	6.71693	8.48729	6.16957	8.78211	7.71241	7.08929	7.20896	5.80439
GSM102142	GEO	5.44311	8.24062	8.05178	8.11448	6.40316	8.32568	7.74807	9.84314	9.82745	8.7172	4.22193	8.86398	7.38724	8.02316	6.3392	6.81065	8.7222	7.50148	7.98333	5.53353	7.70873	8.32146	6.98433	6.74878	5.03495
GSM102143	GEO	4.76885	8.54328	8.02844	6.44358	6.83864	8.60509	7.87383	9.85357	9.44267	9.33435	6.89663	8.68825	6.83147	7.7996	6.07393	7.6654	8.34197	8.309	8.22295	5.61952	8.92792	7.85835	7.12557	6.70651	5.51408
GSM102144	GEO	5.03532	8.69287	8.17304	7.9243	6.52218	7.89613	8.43733	10.5361	9.61413	9.57695	7.30996	8.58223	7.23382	7.47321	6.74379	7.09227	8.34103	7.83268	8.47697	6.24019	8.86605	8.13145	6.71985	7.20187	5.20482
GSM102145	GEO	5.00146	8.04759	8.5299	6.76723	6.28889	7.98488	7.26802	9.57895	9.64424	8.70904	7.62597	8.39044	6.83107	8.06672	6.23748	7.76925	8.42622	7.38319	8.52564	5.64908	8.50564	8.417	7.35236	6.31702	5.52696
GSM102146	GEO	5.34354	8.34223	8.78954	6.52493	6.47055	8.22646	7.6236	10.2839	9.72965	5.46279	7.39059	8.25276	6.86767	8.11993	6.44834	7.40879	7.89472	8.03493	7.97294	5.87251	8.14076	8.08881	7.33555	6.63623	5.54812
GSM102147	GEO	5.36497	7.91999	8.35724	7.2482	6.48428	7.4512	7.86371	9.65176	9.47753	9.45424	7.62429	8.70574	7.1185	8.07352	5.70164	7.49759	8.6955	7.64891	7.69519	5.71519	7.82379	7.87994	7.05004	6.09032	5.32155
GSM102148	GEO	4.06745	8.03302	8.02256	6.61902	7.14296	7.30015	8.75576	9.76458	9.54677	7.46378	4.32799	7.88629	6.23247	6.87504	5.87786	6.99448	8.33186	8.04238	7.83465	5.44801	8.06453	7.43085	6.84271	6.77178	5.68246
GSM102149	GEO	4.71938	8.11315	8.3081	6.7633	6.44899	8.24327	7.689	9.83124	9.7288	8.13618	6.51762	8.77991	7.27864	7.55652	6.00178	7.91575	8.44455	7.82878	7.83554	6.14335	8.14966	8.28662	6.91662	6.91973	6.01251
GSM102150	GEO	4.94733	8.65197	8.05723	7.02495	6.86922	8.48618	8.40192	9.44383	9.99672	8.39258	6.75221	8.70487	6.35266	8.30406	5.88352	7.62701	8.46448	7.26896	8.39927	6.09623	7.95987	7.69082	7.13799	6.19982	6.02305
GSM102151	GEO	5.57066	7.92884	7.84287	7.19348	6.50042	7.79346	7.96174	9.72003	8.96513	8.20351	8.07765	9.18489	7.15403	8.43621	5.73037	7.64482	8.31586	6.65775	7.69478	5.61109	8.38331	8.32611	7.33031	6.74571	5.33577
GSM102152	GEO	5.06284	8.09813	8.01225	6.44993	6.98193	7.59993	7.84452	10.2967	9.2827	9.05573	5.42689	8.32888	6.14191	8.13186	5.31921	7.65185	8.57472	8.26284	8.72498	5.90993	7.8471	8.01516	6.78178	6.78528	5.98061
GSM102153	GEO	3.82282	7.83322	8.2384	7.3708	6.69683	7.39865	7.95051	9.59038	9.30994	8.18791	5.38034	7.93181	7.02458	8.25321	5.88446	7.7355	8.52494	7.8605	8.13135	5.45841	8.6142	8.23866	6.93494	6.56647	5.77923
GSM102154	GEO	5.06827	8.19833	8.18704	6.84627	6.21168	8.17195	7.96675	10.1911	9.5466	8.32794	4.65362	8.2597	6.73603	7.87888	6.0777	7.32802	8.58653	7.69302	8.02366	5.6279	8.07535	8.01328	6.86283	6.69139	5.46645
GSM102155	GEO	5.36603	8.32265	8.46383	5.96073	6.72896	7.23408	7.65069	10.1513	9.44019	8.19316	7.01001	8.10598	6.23808	7.87671	6.73366	7.22919	8.34314	7.62899	8.08243	5.91786	8.64555	8.27491	6.64461	6.86724	5.3197
GSM102156	GEO	5.18199	8.51056	8.05839	6.052	6.97887	8.37804	7.1977	10.2322	9.75294	6.95942	5.84702	8.63342	7.25172	8.27534	6.50975	7.63149	7.66572	7.03579	8.46699	5.52521	8.64048	7.50235	6.98774	7.04097	5.57489
GSM102157	GEO	5.20522	8.39746	8.21855	6.91099	6.06634	7.9353	7.41012	9.63728	9.6434	9.51511	7.04952	8.44164	6.80222	8.39481	6.20318	7.41321	9.02247	8.07546	7.70915	5.26789	8.36904	8.2186	7.357	6.5145	4.57643
GSM102158	GEO	5.32063	8.60043	8.84717	7.53935	6.93031	7.50716	7.79023	10.3631	9.94038	7.8207	6.28623	9.01514	7.62079	7.60127	6.54242	7.59083	8.38112	8.1027	8.49292	6.25207	8.44798	7.88875	6.93942	7.39302	5.23248
GSM102159	GEO	5.10824	7.91963	8.30062	7.17459	6.73609	7.53419	7.76757	9.47953	9.37839	6.70418	6.0768	7.98893	6.56229	7.71297	6.33658	7.45842	8.1214	7.73498	8.62325	6.06253	8.1537	8.4122	7.31303	6.74109	5.43415
GSM102160	GEO	5.23275	8.35596	8.6133	6.94213	6.66272	7.84304	8.17785	9.97025	9.69506	8.4606	7.93139	8.75578	6.88176	8.11875	6.82649	7.73588	8.46738	7.41199	8.68083	5.99196	8.59033	8.58543	8.31756	7.11606	5.41554
GSM102161	GEO	5.66803	8.36804	8.17804	6.4558	6.54341	7.55683	7.86661	9.30556	9.12869	7.73095	6.22172	8.78091	6.51044	7.72782	6.25742	7.7355	8.76502	7.91074	8.04447	5.81572	8.77762	8.1024	7.39589	6.05249	5.73737
GSM102162	GEO	5.19671	8.88544	8.7147	7.25241	6.08831	8.09891	7.70668	10.1248	9.75952	9.54623	7.2155	8.40274	6.42756	8.3246	6.40172	7.22713	8.10287	7.69146	8.2476	6.60872	8.89477	8.07254	7.43706	6.4485	5.6018
GSM102163	GEO	4.85734	8.47876	8.11923	6.85897	7.07018	7.74043	7.80189	9.67583	9.85279	5.67815	4.77931	9.22084	6.63432	7.36055	5.90191	7.47869	8.67593	7.99981	7.65699	6.17961	7.91965	8.15674	6.92236	6.7864	5.43373
GSM102164	GEO	5.24452	8.04424	8.32652	7.21184	6.19158	8.04886	7.76852	9.87528	9.95265	8.13984	7.35696	9.20412	7.35068	8.01379	6.16366	7.58579	7.73544	7.28871	8.39664	5.71675	8.72417	8.31165	6.94036	6.38084	5.20329
GSM102165	GEO	3.90993	8.04368	8.26256	6.40132	6.73956	7.7144	7.68837	9.8558	9.40764	9.19105	7.78743	8.67549	7.20452	7.59726	6.29571	7.30574	8.3028	7.72407	8.21118	5.50137	8.14105	8.37964	7.67561	7.18592	5.47052
GSM102166	GEO	5.09374	8.44822	8.50138	7.35085	6.08146	7.90986	7.74046	9.66201	9.28451	9.02162	7.21592	8.43611	6.47564	7.74167	6.28596	7.78157	8.72391	8.16669	7.93716	5.95394	8.36125	8.28598	6.58375	6.7646	5.25758
GSM102167	GEO	6.15844	8.48616	8.50026	6.88254	7.05247	7.75628	7.58921	9.93345	9.89856	9.5903	8.17995	8.52527	7.29051	8.48267	6.36189	7.86816	8.49281	7.45515	8.49155	5.58543	8.42091	7.62552	7.07194	6.88173	5.20583
GSM102168	GEO	4.51998	8.38349	8.33527	6.65557	7.17466	8.07352	7.85488	9.64007	9.26179	6.56027	3.81884	7.90034	6.8377	7.73671	6.03143	6.98111	8.44193	7.78486	8.20181	6.18407	8.00678	8.31706	7.61323	7.10464	5.42826
GSM102169	GEO	4.73015	8.46798	7.85317	6.38479	6.86243	8.0191	7.37968	9.12887	9.37731	8.10944	7.62206	8.33403	6.17022	7.66573	6.15054	7.06873	8.41758	7.34014	8.13414	5.42655	8.0638	7.97395	6.99476	6.71224	5.02966
GSM102170	GEO	5.57155	8.20426	8.61691	7.2571	7.3885	8.01491	7.66374	9.71464	9.62433	9.24827	7.54775	8.69412	6.78739	7.73995	6.24831	7.226	8.25112	7.27455	8.32533	5.61582	8.52302	8.29202	6.65458	7.22249	5.41597
GSM102171	GEO	4.06437	8.34452	8.04803	6.61023	6.80943	7.74136	7.96894	9.45077	9.55926	7.16798	4.63301	7.73168	6.4068	7.58276	6.27453	7.55485	8.42324	7.68979	8.12754	5.9359	8.37764	8.33946	7.026	6.89417	5.28596
GSM102172	GEO	5.80571	8.34379	8.30001	7.6449	7.5589	7.80868	7.99144	9.62472	9.43997	8.49143	6.78033	8.48755	7.16039	7.57726	6.48768	7.3936	8.28598	6.90667	8.26096	6.07441	7.85227	7.96518	7.99194	6.36613	5.18273
GSM102173	GEO	4.7792	7.99526	8.32127	7.20494	6.43654	7.42886	8.51166	9.82525	9.71564	5.28166	4.02415	8.36708	6.82381	7.59985	6.35092	7.31103	8.30689	7.58245	8.31787	5.73493	8.32485	8.11349	7.76813	6.80968	5.47012
GSM102174	GEO	4.22057	8.1802	8.76324	7.78585	6.72028	7.58882	7.25939	10.4689	9.4272	8.13358	6.77973	9.17928	7.09015	7.82103	6.82339	7.66377	8.26946	7.54634	8.43883	5.38898	8.77108	8.40358	6.8995	6.63059	5.35252
GSM102175	GEO	5.204	8.01066	8.15241	7.31204	6.51696	7.18413	7.58814	9.58649	9.7364	7.22947	7.07857	8.16165	6.73282	8.09098	6.38417	7.45033	8.38567	7.24438	8.04685	5.74042	9.27275	7.59366	6.84195	6.75031	5.64756
GSM102176	GEO	4.8985	8.8053	8.26894	6.49683	6.28159	8.05585	7.54053	9.71004	9.40537	5.65058	7.17243	8.37984	7.19372	7.96999	6.34789	7.45224	8.58495	7.55861	8.31268	6.03914	8.48806	8.44562	7.7471	6.87929	5.36637
GSM102177	GEO	4.53895	7.85219	8.41676	8.03094	6.82084	7.56525	7.33315	10.0671	9.73029	5.1765	6.94071	8.32099	7.78755	8.05814	6.33702	7.18279	8.30196	7.71878	8.23005	6.42069	7.42392	8.40832	7.25073	7.43537	5.17597
GSM102178	GEO	5.90442	8.98463	8.24872	7.06415	6.97106	8.43898	7.76412	9.82768	9.4875	8.02636	3.6303	8.50684	7.24788	7.76625	6.35846	7.11399	7.89504	8.37526	8.42584	5.91099	8.08393	8.13002	7.48745	7.14376	5.39317
GSM102179	GEO	4.09785	8.03359	8.43982	6.94525	6.7026	8.20936	7.96132	9.83222	10.0018	9.84656	7.83978	8.83027	6.76801	8.09818	6.20196	7.1503	8.62014	7.59063	7.72296	5.73951	8.08907	8.06253	6.66215	6.43354	4.77988
GSM102180	GEO	5.52029	8.18579	8.5756	6.51613	7.04837	8.13717	7.4799	10.2967	9.93578	8.33873	7.16419	9.07521	7.2932	7.66437	6.40586	7.40435	8.17088	7.4037	7.61827	4.88288	8.97131	8.08038	6.63367	7.24425	5.38882
GSM102181	GEO	4.82304	8.0923	7.95021	6.4988	6.61502	7.88995	7.29834	10.3509	9.70044	7.8422	6.18169	8.09582	7.12567	7.09152	5.98568	7.36984	8.57592	8.4321	7.78903	5.13948	8.72404	8.22378	7.48993	6.44466	5.51408
GSM102182	GEO	4.51359	7.89547	8.6472	7.06927	8.02512	7.68115	7.66819	10.1601	9.35915	8.24301	6.33073	8.70827	6.9589	7.80726	6.31764	7.56587	9.0967	7.58176	7.34764	6.02595	8.11503	8.54564	7.4075	7.67759	5.41341
GSM102183	GEO	4.46792	7.86006	8.39576	6.91275	6.97134	7.63731	7.24382	10.1694	9.62027	9.4721	6.71884	8.69807	6.44548	7.9074	6.17191	7.24054	8.48594	7.7263	7.88143	5.86401	8.43471	7.58983	6.61121	6.86091	5.28167
GSM102184	GEO	4.9622	8.29989	8.25728	7.22049	6.76475	7.70452	7.56642	9.95632	9.47695	9.25903	6.33721	7.96409	6.74776	8.02298	6.57245	7.33548	8.48159	8.06982	8.05341	5.72603	8.73024	8.05212	6.69089	6.61076	5.30389
GSM102185	GEO	4.79116	8.09371	8.5262	6.56909	6.90473	7.81788	7.60756	9.79812	9.47829	6.37703	6.4629	7.74229	7.08075	8.21036	6.88996	7.11947	8.56502	7.41343	8.35973	5.8045	8.46635	7.58629	7.45168	6.60009	5.26292
GSM102186	GEO	4.61592	8.00298	8.87116	6.79927	8.04099	8.42252	8.84513	10.6003	9.75408	8.72735	4.4474	9.00901	6.13656	8.6525	6.91538	7.70778	8.27988	8.29007	8.63766	5.42261	8.58951	8.74558	6.82742	7.01561	5.56966
GSM102187	GEO	5.07233	8.24638	8.33822	6.67137	6.9435	7.94254	7.61402	9.60192	9.5447	7.7424	7.62453	9.08103	6.00477	7.25654	5.68151	7.78569	8.59432	7.31555	7.95089	5.8325	8.33737	7.98244	6.19297	6.4238	5.13782
GSM102188	GEO	4.87968	8.00034	7.95981	7.01183	6.47892	7.95209	7.44247	9.72766	9.80774	7.59078	6.69208	8.1613	8.08008	7.4655	6.72728	7.19262	8.44858	7.6435	8.17917	5.82769	8.03662	7.94609	6.98433	7.0052	5.03495
GSM102189	GEO	5.00003	8.52734	8.09784	6.09789	6.6728	8.28717	7.65441	10.0104	10.0971	9.31691	7.34369	8.61454	8.07531	7.96291	5.54554	7.48988	8.3321	8.2519	7.65411	5.51682	8.56457	7.7278	6.69373	7.01026	5.47864
GSM102190	GEO	6.01395	8.15397	8.07636	6.29281	6.91714	7.66296	7.66692	9.45492	9.39024	7.95513	6.52944	9.00952	6.46166	8.18129	6.57263	7.59628	8.54624	7.49928	7.83068	5.77643	8.62339	8.07361	6.7778	6.39989	5.62811
GSM102191	GEO	4.77058	8.46882	8.30851	6.55097	6.19912	7.46997	6.89163	9.70334	9.46298	8.81311	7.26931	8.41286	6.59966	8.37663	6.3621	7.39526	8.47829	7.05668	7.84832	5.80681	8.32168	7.63842	6.34069	6.1718	4.83948
GSM102192	GEO	5.03949	8.44098	8.40007	6.86924	6.94393	7.82727	7.69587	9.93702	9.21383	8.36493	6.71591	8.23651	6.33669	8.04775	6.1106	7.17308	8.78179	7.9472	7.71823	5.65105	7.5146	7.92711	7.69155	6.10032	5.10727
GSM102193	GEO	5.25619	8.2367	8.64865	6.97195	5.95735	8.12188	8.44335	9.59345	9.75656	8.79785	6.77646	7.88827	6.02285	8.53218	6.43811	7.13337	7.77186	7.47137	8.03824	6.13213	8.33134	8.21456	7.17691	6.42478	4.66139
GSM102194	GEO	4.86216	8.20587	8.41027	7.07211	6.60324	8.12656	7.35049	9.74065	9.7611	9.14321	7.08657	9.00714	6.3183	7.70129	5.7378	7.45017	8.33587	7.45819	7.57516	6.17982	9.05556	7.98549	6.4948	6.5889	4.72783
GSM102195	GEO	5.06962	7.93776	8.48216	6.75236	6.00888	7.72495	7.89113	10.0178	9.69948	9.77643	7.76091	8.57965	7.3352	7.62654	6.25579	7.50847	8.55748	7.89071	8.51253	5.50986	8.56682	8.8293	7.03084	7.15045	5.73411
GSM102196	GEO	5.24452	8.13696	8.17377	6.67175	5.76542	8.01393	7.71704	10.0475	9.6242	7.69478	6.1552	8.09531	6.87395	7.94979	5.92217	7.3261	8.3112	7.5636	7.93095	5.82172	8.41976	7.62192	6.83637	6.79439	5.2414
GSM102197	GEO	4.80804	8.10909	8.30308	6.70054	6.24519	7.54869	7.41553	9.85688	8.98155	8.48441	6.64433	8.41453	6.45089	7.6284	5.36045	7.32645	8.4647	7.37808	8.24909	5.87524	8.47043	7.87107	6.6094	6.3964	5.35386
GSM102198	GEO	4.57804	7.88455	7.98766	6.589	6.50726	7.49129	7.93623	10.1087	9.44566	8.03071	7.42429	8.94133	6.71838	7.52759	5.95196	7.66404	9.01735	7.77575	7.59647	5.63787	8.10053	7.67268	6.78364	6.27071	5.51487
GSM102199	GEO	5.34893	8.5312	8.23528	6.99452	6.71189	7.68898	7.55086	10.1351	9.56407	9.84235	7.75882	8.79837	7.30836	7.69353	5.53355	7.80157	8.9416	7.80583	8.23057	5.88367	8.48648	7.63542	6.82306	7.11824	5.83743
GSM102200	GEO	4.48988	7.98692	8.28305	6.50966	6.49925	8.95689	7.91955	9.49621	9.43922	7.34959	5.52316	9.05475	6.88876	8.61828	6.08974	7.32819	9.13134	9.31076	7.98508	5.61143	7.52283	8.43205	7.31427	6.49796	5.41469
GSM102201	GEO	4.72118	7.51284	8.56059	6.35451	6.58051	7.66503	7.70309	10.1464	9.54897	9.04107	6.99685	8.96086	6.8055	8.43662	5.98655	7.95128	8.7493	6.82455	7.79612	5.76395	8.93116	7.91782	7.74083	5.88875	5.53084
GSM102202	GEO	5.304	7.96302	8.55572	6.5837	7.04969	7.88863	7.76817	10.1803	9.93588	11.075	7.27269	8.74187	7.23862	8.49185	5.97522	7.7281	8.78187	7.25368	7.62695	5.36064	8.35815	8.41523	7.09034	7.14118	5.85964
GSM102203	GEO	5.14058	8.14731	8.16757	7.16604	6.58678	7.16488	7.57049	9.69658	9.64392	7.64497	4.26742	8.45516	7.11062	8.20302	5.62487	7.59843	8.61181	7.42335	7.95176	4.86805	8.67389	7.5644	6.93352	6.42282	5.57638
GSM102204	GEO	5.00432	7.85155	8.50395	6.32576	6.02271	7.81639	8.36197	10.1728	9.86328	9.28138	7.37732	9.28219	6.11243	7.80561	6.51032	7.9112	8.02582	7.54705	8.42412	6.04722	8.24489	8.11617	7.23765	6.71833	5.72626
GSM102205	GEO	4.31208	8.38695	8.0056	6.58247	6.03994	7.98526	7.37274	9.83537	9.50181	6.09696	6.94915	8.73274	6.75433	7.37946	5.76053	7.49836	8.43985	7.74081	7.99951	6.04224	7.91205	8.13421	7.15849	6.17769	5.78111
GSM102206	GEO	5.36178	8.33629	8.21118	7.21757	6.46353	7.29885	8.0458	9.41654	9.09824	8.0688	4.08097	7.75034	6.71144	7.32176	5.74554	7.85813	8.10701	6.78527	7.78571	6.1902	8.18449	7.90288	7.03479	6.77967	5.59339
GSM102207	GEO	4.99572	7.94531	8.16791	6.42389	7.12113	7.8107	8.37235	9.6311	9.47691	7.4739	4.09113	8.22506	6.45269	7.85384	5.16505	7.31876	8.29714	7.16431	8.66215	6.55391	8.98696	8.13969	6.38909	6.86741	5.50542
GSM102208	GEO	4.6957	8.42871	8.48689	6.63231	6.96109	8.02357	7.23589	9.64864	9.64965	9.01888	8.27057	8.86292	6.22296	7.10067	6.10272	6.71733	8.08843	7.84901	7.39832	5.96514	8.47569	7.78183	7.58177	6.67001	4.96669
GSM102209	GEO	5.58048	8.79988	8.21746	6.81363	6.16174	7.74404	7.29834	9.67128	9.21245	9.24521	6.69559	8.14635	6.9496	8.07143	4.96254	7.89781	8.6418	7.51167	7.81255	6.16979	7.90986	7.75783	7.02666	6.42478	5.65106
GSM102210	GEO	5.00146	8.12927	8.13863	6.93994	6.79633	7.48169	7.35018	9.74305	9.37897	9.257	7.08177	8.07936	6.52154	7.53204	5.77842	7.47854	8.71616	7.94161	7.69756	5.44956	8.44067	7.88369	6.39408	6.50924	5.47459
GSM102211	GEO	4.7792	7.83786	8.11554	6.65576	5.86313	7.7796	7.73391	9.64807	9.52255	5.57407	5.27898	7.57505	7.09576	7.82594	6.15079	7.86968	8.69026	7.55208	7.97653	6.29694	8.35721	7.86314	7.25723	6.19635	5.66531
GSM102212	GEO	4.76016	8.21695	8.23904	7.06558	6.03722	7.48825	7.38628	9.91541	9.31353	8.57571	6.57843	8.545	6.4759	7.97259	5.6874	7.59011	8.49165	7.24604	7.6655	5.69418	8.97257	8.13155	6.89293	6.54989	5.62811
GSM102213	GEO	5.1558	8.79619	8.79272	6.7267	6.56489	7.9353	7.55044	10.2744	10.2608	8.62648	7.43411	8.74451	7.64574	8.28613	6.17788	7.71896	8.60011	8.00127	7.91648	5.9979	8.59025	8.14304	7.75677	7.0402	5.35207
GSM102214	GEO	5.01285	8.45949	8.07618	6.35863	6.07459	7.68483	7.32886	9.80429	9.429	8.4003	7.4045	7.9795	6.27396	7.95842	5.70672	6.98066	8.63513	7.64534	7.70949	5.48984	8.48221	8.15172	6.95278	7.29213	5.69735
GSM102215	GEO	4.9622	8.14606	8.38211	7.02964	6.203	7.4647	7.05994	9.85503	9.70441	9.98756	7.22632	8.90107	7.20024	7.7603	5.77432	7.66295	8.79853	7.88894	8.52092	5.90249	8.04743	7.7478	7.27287	6.79217	5.99824
GSM102216	GEO	4.71033	7.57082	7.42833	6.73165	7.48194	8.33986	7.3555	9.31545	9.2202	7.04326	6.81899	7.85598	6.69812	7.95467	5.60187	7.3951	8.92738	7.46423	7.79501	5.7958	7.95674	7.78932	6.2962	6.97478	4.89426
GSM102217	GEO	5.54161	8.11943	8.24701	6.5185	6.78822	7.24977	6.76653	9.5825	9.48757	6.935	6.57256	9.08656	6.66666	8.47973	6.13446	7.32541	9.7644	7.70452	7.43897	5.50875	8.52009	7.81598	6.02191	6.64476	5.90342
GSM102218	GEO	5.01001	8.56253	7.95054	6.96996	6.52833	7.40948	8.29081	9.60491	8.98417	9.0955	4.72343	8.28535	5.71808	8.07543	5.76641	6.93974	8.67128	7.8325	8.38155	5.3841	8.56322	8.23276	7.10849	6.89898	5.3197
GSM102219	GEO	4.13336	7.72848	7.94127	7.18505	7.17985	7.32584	7.38643	9.19376	9.19361	5.66973	5.61422	8.06441	6.50747	7.85544	5.51597	7.52169	8.83693	7.22145	7.7291	5.62422	8.7266	7.90657	6.82511	6.10187	6.11551
GSM102220	GEO	3.6449	7.93716	8.10855	7.1827	6.78007	7.32418	7.84553	9.61097	9.20656	7.81101	6.37213	9.02875	6.29088	7.71143	6.47737	7.59743	8.44182	7.60862	8.11866	5.74438	9.01282	8.22196	7.54211	6.40733	5.31275
GSM102221	GEO	4.9109	7.91622	8.4636	7.73779	6.5921	7.75811	8.08117	10.6904	9.83603	6.73715	6.71131	8.86879	7.75274	8.67823	6.92333	7.44154	8.47381	8.165	8.5794	5.65007	8.67598	8.37904	7.09976	7.22464	5.71902
GSM102222	GEO	4.92316	7.82844	8.4116	6.76348	6.66481	8.48045	7.40241	9.68049	8.87071	7.35211	6.60038	8.62134	6.58675	8.44183	5.68593	7.48678	8.51022	7.45135	7.60701	5.99196	7.83513	7.48773	7.53732	6.93115	5.44127
GSM102223	GEO	4.3045	8.13989	8.15235	6.73458	5.95707	7.32674	7.58398	9.81893	9.34586	10.018	8.34118	8.35455	7.0187	8.49913	5.17948	7.02778	8.07834	7.68968	7.71473	5.41508	8.20289	7.98628	6.91014	7.0534	5.76342
GSM102224	GEO	5.40467	7.44832	8.10979	7.22895	6.93993	7.73774	8.0273	9.49129	9.44854	8.68966	7.95545	8.25594	6.35403	7.69042	5.53313	7.52018	8.9533	7.87036	7.97936	5.78616	8.7632	7.53424	6.07917	6.62113	5.45124
GSM102225	GEO	4.88283	8.45153	8.0002	5.95352	5.93585	7.76831	7.24163	9.80111	9.92392	8.08477	6.63319	8.869	6.61916	8.21354	5.47572	7.1582	8.78911	7.06281	8.11978	5.20961	7.9659	7.73556	5.90451	6.51815	4.85393
GSM102226	GEO	4.65836	7.99005	8.06077	6.76473	6.72363	8.09045	6.83689	10.0271	9.60216	8.12927	7.6289	8.13293	6.53256	8.49079	5.98075	7.69451	8.55232	8.06277	8.15664	5.61447	8.3132	7.92723	6.85683	6.71696	5.32616
GSM102227	GEO	4.79794	8.67468	7.51779	6.68072	6.84447	8.19229	7.10192	9.949	9.35786	8.3499	6.3214	8.31281	6.91434	7.95298	5.4201	7.4101	8.80967	7.59741	7.53528	5.82143	8.02585	7.51823	6.63278	6.90394	5.58343
GSM102228	GEO	4.85088	7.92739	8.44469	6.68679	6.44614	7.99375	8.33772	9.71177	9.65007	9.19598	6.31555	8.99019	6.71144	8.63929	6.21624	7.4285	8.90773	8.41125	8.25559	5.84403	8.15262	8.34432	6.53283	7.2888	5.33986
GSM102229	GEO	4.71938	7.78365	8.18369	6.99827	7.06181	7.53038	7.77776	9.76495	9.41704	8.20802	7.11977	8.25276	5.95244	7.68283	5.59675	7.52757	8.34559	7.9863	8.08616	6.15382	8.17472	8.42379	7.05695	6.87179	5.93358
GSM102230	GEO	4.26063	8.08797	8.20062	7.23623	6.82969	7.67706	7.99625	9.37579	9.489	8.05474	4.13956	7.9238	6.44031	8.12077	5.37327	7.79341	8.13146	7.46423	7.88544	5.77525	8.66815	8.47572	6.7746	7.16612	5.87219
GSM102231	GEO	5.0642	7.96679	8.38168	6.4388	6.52545	7.83246	7.47803	9.88103	9.55806	8.90653	7.3421	8.40767	6.08922	8.02854	5.78217	7.1762	7.994	7.94271	8.25985	5.33121	8.32459	8.49497	6.3536	6.64931	5.60216
GSM102232	GEO	4.8525	8.4679	8.21364	6.48741	6.73708	8.32379	7.45831	10.1483	10.0218	8.49503	7.39372	9.05968	6.96777	7.70129	5.86326	7.7307	8.69513	7.73065	7.70118	5.77436	7.61932	7.82154	6.75227	7.21357	5.97982
GSM102233	GEO	4.97543	8.12832	8.13465	6.76741	6.52814	7.34109	7.97837	9.47628	9.26721	6.98302	4.17884	7.43133	6.2618	7.51642	5.75358	7.66145	8.5894	7.44243	7.95031	6.1685	8.24831	7.95406	6.74846	6.73141	6.0655
GSM102234	GEO	4.7792	7.96597	7.54841	7.39525	5.87816	7.62905	7.74686	9.35713	9.32387	6.96109	5.92514	7.95767	6.8234	8.6028	5.22232	7.58709	8.11388	7.79764	8.08485	5.42182	8.31054	8.48946	6.90168	6.68918	5.44958
GSM102235	GEO	4.66592	8.07642	8.01351	6.82375	6.92714	7.88946	7.5139	9.69581	9.68449	7.25417	5.83518	8.1592	6.8055	7.68462	5.98482	6.75215	8.38442	7.83324	8.09359	6.28879	8.03204	8.01957	6.85883	6.89812	5.30903
GSM102236	GEO	5.32393	8.41946	8.50195	6.71229	6.36164	7.68676	7.40332	9.91582	9.68226	8.07471	7.05704	8.66384	6.98262	8.13621	6.52957	7.56133	8.82156	7.88379	8.11532	5.97196	8.53845	8.34573	6.85004	6.79772	5.805
GSM102237	GEO	4.30196	7.59375	7.7839	6.85531	8.50418	7.73028	7.95115	9.66841	9.29603	5.79829	5.11712	7.42547	6.97347	8.0834	6.52187	7.83941	8.33786	6.83302	7.9767	6.05549	8.08907	7.8327	7.38619	6.22642	6.04509
GSM102238	GEO	3.72085	8.39358	8.0769	6.53748	6.61826	7.75013	7.88795	9.6045	9.48516	7.38799	4.14924	7.72926	6.64616	7.90953	6.21937	7.66309	8.16414	7.59943	8.06342	6.15426	8.15969	8.34917	7.11716	6.91465	5.35521
GSM102239	GEO	4.87651	8.04066	8.36177	7.27753	6.42647	7.76413	7.32711	10.2067	9.86297	6.33514	7.11116	8.21216	6.83208	8.42156	6.63904	7.40171	8.6004	7.56349	8.27272	5.77909	7.8255	8.47564	6.97771	6.9971	5.63664
GSM102240	GEO	5.68611	7.86411	8.46993	8.25751	6.38096	7.34046	7.83272	9.85003	9.71395	6.77533	4.48931	8.4821	7.42501	8.85969	6.31142	7.55101	8.65393	7.71705	8.67333	5.44297	9.07515	8.22761	7.1945	8.41035	5.95652
GSM102241	GEO	4.77231	8.15106	8.41704	7.0204	6.68022	7.97973	7.68612	10.0665	9.62181	6.32067	6.18941	7.89616	6.56324	7.9496	5.90284	7.60883	8.07384	7.72691	8.09698	6.18004	8.00894	7.93553	7.24065	6.95207	5.64369
GSM102242	GEO	2.63214	8.35116	8.221	6.57569	7.56853	7.76294	7.34673	9.57058	9.77834	8.13161	6.09592	8.14069	6.07354	7.90158	6.47757	7.43978	8.684	8.43165	8.06986	5.02146	8.24748	7.54309	6.6091	7.36524	5.20736
GSM102243	GEO	5.34678	8.13664	8.2167	6.99091	6.51425	8.06381	7.59455	10.0534	9.64437	7.78717	5.41757	8.70436	6.63272	7.4377	6.02723	7.30751	8.2778	7.03292	7.98084	5.94753	8.39175	7.77976	6.56262	6.82589	5.4875
GSM1672281	GEO	2.93785	7.43876	8.08108	7.058	6.37241	6.96098	7.81647	9.31121	9.0764	3.4874	4.64062	7.76995	6.37368	7.6772	6.06919	6.88101	8.52872	7.08988	8.38531	6.03235	8.06721	7.71408	7.65769	6.98046	4.25815
GSM1672282	GEO	4.71763	7.3626	8.05758	6.99197	6.71853	7.40034	8.59215	9.47989	7.9637	6.67828	5.63308	8.23387	5.8044	7.51308	5.75731	7.09232	7.97694	7.45668	8.19673	6.40571	8.22947	8.33735	8.086	6.50226	4.51048
GSM1672283	GEO	4.37401	8.11924	7.82226	7.0405	6.7061	7.07559	8.27936	9.38703	8.98523	4.27727	4.1269	8.20728	6.86934	8.28738	6.55859	6.76058	8.28565	6.74006	8.28075	6.08847	8.21738	8.00542	7.17864	6.67123	4.45147
GSM1672284	GEO	5.72347	7.89749	7.77245	7.61861	6.38265	6.95552	8.05415	9.20252	8.90881	4.98251	4.08059	7.84035	6.70234	7.47984	5.96781	6.72091	8.32886	6.99684	8.53723	6.03818	8.46017	7.58623	7.02428	6.74928	5.05844
GSM1672285	GEO	4.68236	7.6452	7.87469	6.58071	6.14574	7.20504	7.85814	9.36867	8.8855	7.0983	4.66253	7.45126	6.51064	7.50971	5.96422	6.77895	8.01768	6.28671	8.27252	5.43346	8.21806	7.09047	7.2033	6.57866	4.98382
GSM1672286	GEO	4.14896	7.83394	7.78111	7.20723	6.62199	7.09319	8.78067	9.46769	9.16394	2.61771	4.09034	8.11163	6.99222	7.70617	6.25671	6.13349	8.08767	6.73593	8.34368	5.86326	8.23599	8.10435	7.89773	6.71826	4.07062
GSM1672287	GEO	4.09554	8.27275	8.26856	7.48306	6.10273	7.29924	8.10984	9.44276	9.15277	6.1648	3.38321	7.9482	7.06705	7.73293	6.47233	6.6504	8.28168	6.88299	8.15565	6.2119	8.50027	8.32652	8.1419	6.24185	4.85515
GSM1672288	GEO	3.68336	7.5405	7.98814	7.21913	6.86312	7.31951	8.15883	9.57964	8.67801	5.94268	4.87149	7.81202	7.04488	7.72252	6.92735	6.81766	8.25386	6.71549	8.44586	6.06555	8.55126	8.1435	7.58482	6.31418	4.48756
GSM1672289	GEO	5.04708	8.65904	8.11961	7.45138	6.72868	7.87258	7.81465	9.5946	9.18514	6.11497	4.17851	8.18533	6.15418	7.01899	6.16813	6.90238	8.00344	7.51002	8.26286	5.86697	8.12227	8.83712	7.76872	5.91933	4.39659
GSM1672290	GEO	5.30911	7.89339	7.97943	7.59474	6.51156	7.16127	8.13896	9.80422	9.14871	4.39414	6.59926	7.85249	6.8322	7.6501	6.40328	7.0193	8.01322	7.40284	7.89377	5.68825	8.39421	8.62834	7.35799	6.57369	4.89091
GSM1672291	GEO	4.776	8.70431	7.83551	7.07529	7.25049	7.375	7.9087	9.89115	9.43281	4.75343	4.22843	7.96506	7.13474	6.87375	6.43947	7.08164	8.54501	7.59667	8.09867	5.55868	8.68163	8.50997	7.64424	6.77738	5.18094
GSM1672292	GEO	4.69618	7.91567	7.98565	7.55357	6.52532	7.46695	7.66276	9.55926	9.17173	5.84833	4.08321	7.59699	6.8376	7.75055	6.22414	7.20993	7.5602	7.18719	8.29079	5.96546	8.20305	7.9698	6.63111	6.6406	5.15891
GSM1672293	GEO	4.53452	8.52881	8.02531	6.85714	7.15414	7.39533	7.40635	9.46047	9.3217	4.69224	4.99403	7.88011	6.15862	7.00422	6.11593	7.4622	8.41769	7.71536	7.8198	5.48594	8.80763	8.52342	7.50392	6.41444	4.5853
GSM1672294	GEO	4.06251	8.22821	7.67266	6.97693	6.43597	7.56799	7.37604	9.69835	9.24375	5.87373	5.76019	7.62682	6.25898	7.41194	6.11325	7.17078	8.20814	7.41311	8.19343	5.65868	8.03562	8.1646	6.71497	6.69006	5.44158
GSM1672295	GEO	4.66751	7.83154	8.00009	7.32985	5.65074	7.74807	8.04452	10.3896	9.8629	6.44363	6.50309	8.13976	7.627	7.65067	7.05004	6.80449	7.34263	7.28706	8.46038	6.1133	8.40436	8.65305	7.6244	7.51257	4.62466
GSM1672296	GEO	3.97931	8.3984	8.4138	6.83341	7.79361	7.45641	7.67686	10.0183	9.6991	6.36954	3.70922	8.89629	5.91895	8.63896	5.97261	7.20706	8.88356	7.74496	7.58346	5.23058	8.51595	8.12761	6.96169	6.36667	5.22465
GSM1672297	GEO	4.72173	8.08681	7.97467	6.29799	7.14216	6.71443	7.98618	9.49974	9.51838	6.32528	6.03828	8.50778	7.43824	7.59252	5.92295	7.12238	8.54088	6.94247	7.83749	5.52096	8.45588	7.89774	7.93635	6.89716	4.75718
GSM1672298	GEO	4.72016	8.60696	8.07119	6.86502	6.69177	7.47011	8.30385	9.51911	9.41984	5.3538	4.16426	7.92037	6.33999	7.61938	6.21146	6.37931	8.30148	7.34729	8.21058	5.82665	7.7319	8.5112	7.17265	6.25134	4.82483
GSM1672299	GEO	5.44686	8.6783	7.85946	5.78096	6.7392	7.97329	7.71433	10.4013	9.23975	6.98245	6.78353	7.98684	6.49526	7.92441	6.44294	6.56772	7.51036	7.85851	8.20592	5.83663	8.30947	8.32516	7.09105	6.3546	4.42679
GSM1672300	GEO	5.0775	8.02358	7.98109	7.54678	7.81	7.6931	8.0279	10.1424	9.70748	5.74195	3.71094	8.18737	7.455	7.32559	5.88874	6.90016	8.16673	6.94791	8.48088	6.40239	7.5489	8.65137	6.78538	5.88073	5.08367
GSM1672301	GEO	5.17371	8.38388	7.50191	7.26236	7.0474	6.74193	8.2148	9.62467	8.98931	6.19452	3.54363	7.96861	7.00247	7.24651	6.23985	6.79435	8.06642	7.22169	8.3883	5.58945	8.15667	8.48293	7.31401	6.50869	5.10275
GSM1672302	GEO	4.79827	9.00579	8.06137	6.77193	6.3963	7.38018	7.63157	9.76268	9.70365	5.03234	4.57374	8.60109	6.80291	6.96172	6.3286	6.87771	8.95818	7.18925	7.74161	5.95288	8.78498	8.15309	7.38889	5.77703	4.52271
GSM1672303	GEO	4.51243	8.01347	8.02237	6.89719	6.67401	8.00516	8.65015	9.70142	9.71043	4.00832	5.82554	8.58594	6.1002	6.53528	6.02292	6.78425	8.36133	7.27399	8.06094	5.56117	8.68737	7.88333	7.85758	6.52767	4.88119
GSM1672304	GEO	4.95571	8.66014	8.05129	7.14498	6.28391	8.21878	7.75833	10.0251	9.25594	6.73949	6.29745	8.21257	6.06278	7.70361	6.2805	6.53841	7.75263	7.85936	7.83172	5.67907	8.42066	8.22063	6.86252	6.11218	4.50491
GSM1672305	GEO	4.39042	7.67358	7.95602	6.99004	6.93297	7.83447	7.59243	9.69203	9.27211	5.29345	6.29255	7.85942	6.42234	7.32322	6.2659	7.25891	8.17384	7.16752	8.15136	5.50929	8.3546	7.9463	7.57782	6.53988	4.71804
GSM1672306	GEO	4.54597	8.98499	7.95779	6.98453	6.86267	7.90907	7.65935	9.80012	9.43098	3.87154	3.16914	8.31807	6.02918	7.34777	6.15814	7.07789	8.52536	7.40081	8.00245	5.58459	8.31134	8.53488	6.85994	6.85565	4.29259
GSM1672307	GEO	5.01279	7.75139	8.09065	7.45754	6.31899	8.12649	7.69591	10.1232	10.0269	4.2459	6.05726	7.90658	6.95894	7.24908	6.89824	6.6315	7.58421	7.42591	8.46926	5.68141	8.9858	8.57322	7.77847	5.9616	4.51384
GSM1672308	GEO	4.59638	7.87886	8.09768	7.1102	6.80405	6.85345	8.1305	9.61036	8.77515	5.65824	4.1004	8.1769	6.37086	7.03986	6.13078	6.52169	7.93379	7.38529	8.28171	5.6031	8.60104	7.95184	7.87279	6.04228	4.74933
GSM1672309	GEO	4.22426	8.61209	7.46291	6.21762	6.99932	7.72006	7.58731	9.37662	9.55747	1.5089	3.25971	8.2247	5.86156	7.07791	6.40907	6.24753	8.44806	6.93139	8.04773	5.27867	8.84842	8.23635	7.01812	6.5112	4.93796
GSM1672310	GEO	4.10165	9.1115	8.03282	7.07	6.36282	8.42798	8.03828	9.73496	9.43134	7.56752	5.87065	8.99531	7.2043	8.36797	6.43342	7.0982	8.53576	7.05753	7.98006	5.41686	9.10375	7.88141	6.84381	6.6105	4.3522
GSM1672311	GEO	4.31636	8.41239	8.01345	6.95397	6.91535	8.04756	7.84394	9.66525	9.27395	6.30115	4.30209	7.70805	6.50639	7.35764	6.57701	6.62988	7.92061	7.83594	8.05724	5.96079	8.01433	7.70856	6.96678	6.40597	4.53232
GSM1672312	GEO	4.05039	8.06597	7.51002	6.71238	6.76896	7.73246	7.49177	9.4299	9.05169	7.13121	6.02043	8.03223	6.19307	7.34414	6.31406	6.8731	8.35355	7.52112	7.62901	6.01178	8.16708	8.08984	7.05228	6.69162	4.78296
GSM1672313	GEO	5.08078	8.73314	8.4846	6.93458	6.32473	7.48842	7.99097	9.87117	9.59214	5.05928	6.76744	8.62719	6.03703	8.02982	6.59412	7.07779	7.5172	7.64764	7.94405	5.53813	8.62148	7.99975	7.21436	6.06796	4.62631
GSM1672314	GEO	4.75552	8.47785	8.16484	7.37718	6.90377	7.62524	7.62748	9.72607	9.17184	7.6805	4.21623	7.80684	6.35699	7.62515	6.41354	6.27521	8.35179	7.93083	8.11602	5.8395	8.01019	8.31045	7.1727	6.41974	4.40547
GSM1672315	GEO	4.49785	8.96594	8.36148	6.20956	5.98001	8.08741	7.45463	9.93177	9.47223	7.1126	4.46453	8.97935	6.29657	7.34111	6.47568	6.5838	8.57804	7.05259	7.54303	4.75891	8.80855	7.77049	7.82802	6.72169	4.11634
GSM1672316	GEO	4.32148	8.1153	7.64615	6.52834	6.93711	7.36694	8.02968	9.27858	9.00691	7.26264	4.52301	7.34701	6.14208	7.22082	6.24536	6.6105	8.18193	7.02534	8.21936	5.70606	8.35974	7.44714	7.0942	6.71848	4.69089
GSM1672317	GEO	4.87746	8.62007	8.30937	6.59618	6.90533	7.55611	7.65901	10.2053	9.71879	8.29529	6.37196	8.33354	7.14203	8.05468	6.33497	6.50616	9.31857	7.70453	8.01726	5.34405	8.36569	7.74395	7.50413	6.69796	4.69185
GSM1672318	GEO	4.81022	8.70168	8.19662	6.34437	6.50704	8.16604	7.53374	9.59081	9.46557	7.14973	6.51374	8.2318	6.0302	8.30471	6.5341	7.04226	8.30031	7.59451	7.78539	5.11083	8.98069	8.49904	7.48197	6.27656	4.04011
GSM1672319	GEO	4.92549	8.3774	8.21093	6.94895	6.75062	7.61685	8.07163	9.78283	9.33178	5.28839	3.98812	7.98212	6.96015	7.28804	6.34226	6.48472	8.1713	7.55318	7.93701	5.74074	8.27613	7.92352	7.62702	6.4992	3.89079
GSM1672320	GEO	4.8082	8.50087	8.00396	6.85034	6.91101	7.06704	7.65995	9.51979	8.933	6.30732	4.37763	8.01587	6.54196	8.16256	6.25721	6.9294	8.29794	7.58073	7.86859	5.74607	8.43681	7.84166	7.52011	6.58513	4.83661
GSM1672321	GEO	5.13075	8.11686	7.88478	6.98165	7.0789	7.52834	7.28426	9.6479	9.17637	6.83382	4.37591	7.70917	6.46181	7.65715	6.60557	7.27998	8.47557	7.60638	7.81319	5.69456	8.5293	8.53309	7.03025	6.53734	4.13215
GSM1672322	GEO	5.22818	7.93295	7.88347	7.5135	7.18894	7.2721	8.03631	9.57033	8.71685	5.2387	4.23685	7.89068	6.88312	7.53742	6.20193	6.49751	8.22298	7.51145	8.12243	6.43168	8.2702	8.17743	7.4794	6.36068	3.92866
GSM1672323	GEO	4.83904	7.95084	7.97433	6.93372	6.7078	8.24429	8.00358	9.71141	9.20961	6.07079	3.82584	7.74932	6.42817	7.10004	6.18745	6.81341	7.24701	7.39957	8.12283	6.37021	8.29099	8.10404	7.48169	6.92258	4.27319
GSM1672324	GEO	5.16058	8.67173	7.78439	7.1203	6.71269	8.07155	8.14649	10.0061	9.3175	6.5939	7.61529	7.94699	6.20813	6.9455	6.399	6.71021	7.91928	7.36211	8.12833	6.06107	8.02208	7.90155	7.20592	6.05666	4.40338
GSM1672325	GEO	4.85878	8.01339	7.80907	6.80885	6.52331	7.34582	7.83563	9.67843	9.1065	5.80543	4.83684	7.69512	6.32284	6.67555	6.15077	6.75028	7.35776	7.01222	8.18379	5.97654	8.32742	8.32946	7.14057	6.80689	4.59472
GSM1672326	GEO	4.45251	8.08463	7.93251	7.52822	6.72403	7.65501	7.66357	9.83142	9.03103	4.91842	4.0064	7.96184	6.53768	7.6178	5.88482	7.03501	7.41682	7.40349	7.97674	6.0843	8.08431	8.21582	7.02672	6.29176	4.80723
GSM1672327	GEO	4.84318	8.71017	8.19208	6.86423	6.46981	7.93082	7.86996	10.1189	9.5468	5.66369	3.74377	8.07863	6.24461	7.58342	6.43172	6.73462	7.72974	7.39036	8.0783	5.93047	7.9107	8.43126	7.83825	6.65045	4.36919
GSM1672328	GEO	4.42914	7.84139	8.22481	7.02044	6.92677	7.75766	8.00761	9.55059	9.34191	5.38622	4.46122	7.52203	6.54387	6.87486	5.70803	6.11134	7.32507	7.12775	7.92617	6.28809	8.29269	7.98961	7.47112	6.74082	4.44974
GSM1672329	GEO	4.82644	8.25637	8.00141	7.62754	6.83483	7.78557	8.27765	9.66837	9.39303	7.47302	3.90013	8.21947	6.59245	7.27585	6.23015	6.75689	7.66244	7.17044	8.4461	5.99826	8.30265	8.10909	7.4982	6.73873	4.54538
GSM1672330	GEO	4.53463	8.09539	8.12563	6.66802	6.56945	7.64549	7.94495	9.44583	9.15567	6.24128	3.92526	7.74758	6.50235	7.43636	6.45528	7.20128	7.80264	7.44535	7.94828	6.17183	8.3387	7.97089	7.59352	6.33593	4.75215
GSM1672331	GEO	5.27744	8.6215	8.27409	7.71886	6.69783	7.08517	7.5624	9.91324	9.11244	7.58437	6.20332	8.09897	7.20026	8.12326	6.1676	7.00294	8.07947	7.74207	8.11852	5.44072	8.45432	7.97018	7.51291	6.46717	4.17769
GSM1672332	GEO	4.60782	8.47107	8.35042	7.24289	6.76456	7.51751	7.7646	10.0749	9.47408	7.4827	6.30829	8.02425	6.12621	7.45057	6.05442	7.29193	8.22036	7.648	7.9526	5.5016	8.13429	8.31863	7.21769	6.46177	4.03779
GSM1672333	GEO	4.84851	8.37632	7.78076	7.23688	7.00363	7.3791	7.76515	9.67758	8.70274	7.11512	3.54598	8.14343	6.38778	7.44782	6.42875	6.29686	7.96618	7.85646	8.43436	6.59724	8.2276	8.041	7.33759	6.88499	4.37995
GSM1672334	GEO	4.43053	8.7825	7.95402	6.86161	7.34265	7.92992	8.40303	9.41585	9.06309	4.64085	4.43053	7.81124	6.06532	7.49287	5.67986	6.96589	8.33028	7.37832	7.83411	6.50955	7.80748	8.2893	7.65505	6.82128	4.27722
GSM1672335	GEO	5.19266	8.56446	7.89347	7.53184	7.17264	7.73373	7.66993	10.1456	9.52756	7.14867	6.403	7.75744	7.58117	8.0725	6.5195	6.88248	8.05354	7.74376	8.12337	5.79419	8.08384	8.4245	7.59231	6.95891	5.17229
GSM1672336	GEO	4.97753	8.71928	8.03036	7.03728	6.58194	7.6163	7.5948	9.88259	9.58429	8.76098	7.47868	8.42354	7.53494	7.56229	6.2327	6.78846	8.85234	7.71273	7.82646	5.04009	8.60486	8.21929	7.26103	6.36181	4.29611
GSM1672337	GEO	4.88615	8.52663	7.584	6.71024	6.82638	7.25743	7.51859	9.31586	9.13281	5.43458	4.09567	7.99766	6.79383	7.21007	6.15212	6.87836	8.14072	7.40855	7.82131	5.72977	8.31375	8.12939	7.25487	6.34049	4.80599
GSM1672338	GEO	5.84431	8.3727	7.87436	7.35723	6.31495	8.01481	7.73378	10.1196	9.55349	6.71617	6.39558	8.21813	6.39432	6.6749	5.99947	6.1433	8.0504	8.03943	7.50594	6.13967	7.41459	7.99401	6.81912	5.94098	4.29592
GSM1672339	GEO	5.36161	8.37152	7.9101	6.5538	6.88787	7.2467	8.001	9.76139	9.36188	5.22703	3.4739	8.00469	6.3514	7.22855	6.26519	6.69187	7.68092	7.46132	8.01444	5.61943	7.94645	8.29665	7.28188	6.42182	4.62751
GSM1672340	GEO	4.75576	8.97385	7.87875	7.15527	6.51131	8.09257	7.8254	9.74668	9.39729	5.41666	2.89005	8.52413	6.63575	7.27259	6.05432	7.13089	8.54887	7.30431	7.89893	5.97791	8.34993	8.46295	7.20927	6.43067	4.3917
GSM1672341	GEO	4.78755	8.00065	7.75497	7.11714	6.85039	7.31404	8.06506	10.1335	9.53262	6.51353	7.11099	7.9053	6.32914	7.01549	5.88625	7.02796	7.81529	7.61964	8.11851	5.72116	8.54185	8.03468	7.01644	6.33692	4.57201
GSM1672342	GEO	3.8895	8.13537	7.80718	6.60037	6.40775	7.5141	7.75759	9.83773	9.0169	7.76452	5.93693	7.82342	5.87101	7.7355	5.67068	7.07554	8.14808	7.53931	7.96542	5.57877	8.0778	7.97854	6.8627	6.51984	4.64239
GSM1672343	GEO	4.15341	7.80591	7.6217	7.24135	6.68816	7.33764	8.03598	9.68582	9.35805	6.49694	4.88313	7.72098	6.61114	7.33531	6.44719	5.98156	8.13093	6.77386	8.35041	5.47331	7.90701	8.40559	7.44002	7.26234	4.65485
GSM1672344	GEO	5.16382	8.64333	7.91225	7.71871	6.61153	7.2347	7.68693	9.68519	9.34768	7.14625	2.92542	8.12791	6.90962	6.79283	6.15373	6.44931	7.93956	7.97931	8.47067	6.22156	8.51173	7.96403	8.14924	7.13797	4.28188
GSM1672345	GEO	5.04134	8.47547	7.93011	6.71345	6.94542	7.68467	7.57106	9.39226	9.27644	6.59095	4.05466	7.96617	6.54632	7.6677	6.07617	6.83129	8.00193	7.39412	7.89044	5.61212	7.95723	8.14229	7.97393	6.4312	4.44502
GSM1672346	GEO	5.55818	9.1683	8.27392	7.4193	6.27086	8.12262	7.30752	10.3096	9.55848	6.72998	6.6065	9.22244	7.13908	7.35762	6.51168	6.74904	8.36577	7.91811	7.84517	5.57855	8.4226	8.84185	7.58658	6.29299	4.88533
GSM1672347	GEO	5.04206	8.69947	7.74824	8.16961	6.5963	7.30676	7.85072	10.3596	8.97265	6.40814	4.99069	8.36113	7.78554	6.55058	6.52306	6.20707	7.94986	8.07599	8.07542	6.13218	8.9985	8.45363	6.91106	6.10144	4.46943
GSM1672348	GEO	5.00744	7.97165	7.95279	6.94737	6.73012	7.76329	8.1172	9.55725	9.28604	6.65325	5.88712	7.97948	6.48265	8.0151	6.5173	7.06558	8.38566	7.36664	8.21805	5.64487	8.03378	8.03439	7.0688	6.9388	4.16902
GSM1672349	GEO	5.51648	8.78947	7.98137	7.06785	6.41801	7.9016	8.34574	9.76237	9.66621	6.37094	7.2489	8.33632	7.53099	7.68577	6.51103	6.64372	9.07643	6.70716	7.83347	5.24376	8.04937	8.50124	7.56413	6.11259	4.50312
GSM1672350	GEO	4.82615	8.20374	7.82281	6.73945	6.95864	7.56944	7.9179	9.44833	9.29225	6.79468	6.27335	7.78387	6.25752	7.68798	6.6059	7.15019	8.18408	7.64033	7.92413	5.33709	8.61263	8.03134	7.28205	6.31375	4.19232
GSM1672351	GEO	5.15447	8.51541	8.11075	7.1778	6.85424	7.45191	7.84606	9.7272	9.40383	6.94024	3.94293	8.21718	6.38223	7.58891	6.72024	7.09486	7.72153	7.53495	8.0134	6.19761	8.73788	8.14549	7.38857	6.19275	5.06123
GSM1672352	GEO	4.61464	7.98483	7.94364	6.96945	6.79823	7.94689	8.00849	9.44223	8.99724	3.59087	3.48886	7.85063	6.97346	7.94124	5.87138	6.85141	8.28496	7.17283	8.00162	5.99129	7.96504	7.84582	7.82337	5.99863	4.63783
GSM1672353	GEO	4.88853	8.11462	8.17425	6.75326	7.75278	7.45875	7.65366	9.78876	9.15338	6.96363	5.69434	8.13885	5.99432	7.53597	6.25246	6.91747	7.95358	7.10624	8.11941	5.5342	8.85573	8.16373	7.68932	6.88911	3.93242
GSM1672354	GEO	4.70634	8.11438	7.86869	6.65347	7.87739	7.17758	8.10676	9.18661	9.2521	7.28769	3.51514	7.86272	6.73684	7.98189	6.13611	7.21824	8.04735	6.71324	8.07584	5.52566	7.92649	8.27992	6.80299	6.72963	5.10944
GSM1672355	GEO	4.21204	7.97829	8.16435	7.37386	7.27567	7.76899	7.83845	9.28687	9.04694	7.21585	5.29723	7.95322	6.07037	7.85925	5.12428	7.2454	8.32198	7.70791	8.03024	5.49062	8.28548	8.17029	6.95054	6.68804	4.16388
GSM1672356	GEO	4.59206	8.33733	8.09146	8.01082	6.60785	8.00516	7.29686	10.1886	9.42549	7.49332	6.45981	7.62694	7.20337	7.1489	6.22842	6.51919	8.29957	7.83753	7.96287	5.6922	8.72951	8.17719	7.98494	6.81658	4.30191
GSM1672357	GEO	4.61114	7.9997	8.25585	7.26771	7.30418	7.50143	7.96524	9.83134	9.36253	6.70113	6.3182	7.99356	6.75416	7.97123	6.65042	6.63191	8.95368	7.4576	8.25547	5.4128	8.21111	7.96385	7.43938	6.51925	4.38507
GSM1672358	GEO	4.7582	8.21443	8.38746	6.8986	6.86606	7.53243	7.85413	9.7167	9.57834	4.6408	5.64957	8.29268	7.56754	7.58689	5.81852	7.40179	8.27632	7.23354	7.75485	5.4613	8.12297	7.95796	7.47306	7.21366	4.6554
GSM1672359	GEO	4.39884	8.02896	8.1708	7.82801	7.27198	7.67228	9.15652	9.76038	9.32418	6.71718	2.94726	7.49332	7.73723	8.18609	6.6394	6.42407	7.86666	7.35465	8.60637	6.57852	7.99185	8.52603	8.5	6.10255	4.69301
GSM1672360	GEO	5.4447	8.06077	8.22347	7.40343	6.67493	7.39463	8.53979	9.76881	9.17939	5.39725	3.62018	7.78959	6.79707	7.75722	6.33155	6.61471	8.4952	7.01914	8.30115	5.86569	9.15123	8.75093	7.21715	6.40749	4.55863
GSM1672361	GEO	4.73224	8.47575	8.08205	7.41016	7.35384	7.52914	7.79779	9.68736	9.33621	4.61707	4.16988	7.99433	7.23087	7.7319	6.74867	6.08657	7.86748	7.49745	8.06877	6.25791	8.22234	8.44177	7.78765	6.24261	4.61009
GSM1672362	GEO	4.46362	8.92669	8.35971	7.17011	6.90787	7.8958	7.74367	9.91864	9.46074	5.32226	3.09009	8.06092	6.85126	7.0472	6.42848	6.84553	8.85925	7.47599	7.89112	5.81719	8.76288	8.1772	7.5459	7.11795	3.82972
GSM1672363	GEO	4.38047	8.66644	7.68643	7.09561	6.89633	7.92688	8.09528	9.21882	9.30642	4.33596	3.7675	7.90379	6.20067	7.16822	6.51305	7.13084	7.88046	7.57897	7.95	5.6309	8.67755	8.44184	7.5716	6.85682	4.3941
GSM1672364	GEO	4.44076	8.82808	7.5173	7.64821	7.31327	7.24366	8.55944	9.31375	9.26988	6.61016	4.90674	8.36701	7.08307	7.37501	6.7186	5.94904	7.87033	7.03701	7.87297	6.63843	8.54561	8.48289	7.44045	6.26665	4.64359
GSM1672365	GEO	4.8887	8.25068	7.71567	7.38297	6.57477	7.60226	7.94688	9.57856	9.67152	5.31528	4.12308	7.89016	5.94558	8.01289	6.05272	7.2665	7.66753	6.63243	8.0872	6.08216	8.46233	8.71569	6.55784	5.75681	4.9673
GSM1672366	GEO	5.35243	8.73729	7.46301	7.62101	6.70078	7.81206	7.81811	9.36543	9.071	6.6821	4.16628	7.42389	6.51623	7.71917	6.69569	6.40047	8.32012	7.59946	8.0374	6.60847	8.50786	8.71094	7.32995	6.04662	4.73923
GSM1672367	GEO	5.44264	8.37158	7.79043	7.23676	6.90963	7.57392	7.85658	9.69225	8.95767	6.04744	4.42712	7.1928	6.37716	7.11251	6.25253	6.58316	7.88081	7.8838	7.74632	6.04966	7.81159	8.13837	7.35016	6.38252	4.54613
GSM1672368	GEO	4.20234	8.436	7.72406	6.3718	6.74866	7.76113	7.87054	8.83326	9.7869	5.77752	3.32666	8.35537	6.51779	7.70278	5.24801	6.44911	8.4979	7.18169	8.12532	5.52998	8.11828	7.70773	7.4962	6.62262	4.80144
GSM1672369	GEO	4.88921	8.2364	7.40054	6.88641	7.05872	7.57332	7.95241	9.57642	9.1657	6.08072	4.65534	7.82808	6.45664	7.52093	6.85287	5.84999	8.13358	7.77473	8.36132	5.95934	8.31013	8.3684	7.77118	6.33182	4.53529
GSM1672370	GEO	4.31929	8.34403	8.05703	7.07322	6.36645	7.69723	7.67211	9.65128	9.61805	2.11938	3.86788	8.34484	5.82962	7.17453	6.19124	6.39213	8.10606	7.20708	8.16715	5.96675	7.63739	8.34743	7.60227	6.58554	4.63305
GSM1672371	GEO	4.50249	7.44662	8.13135	7.62644	7.15087	7.14423	8.05713	9.77392	8.90652	6.48356	3.73235	7.84031	7.55979	7.5127	6.0893	6.58774	7.91706	7.37611	8.24996	5.8892	8.77877	8.25054	7.57941	6.7317	4.98193
GSM1672372	GEO	4.31218	8.48153	7.68319	7.34959	6.65981	7.76604	7.9826	9.69934	9.12966	6.86076	5.80717	7.80729	6.87289	7.37977	6.17117	6.84182	7.05687	7.86431	8.10855	6.22941	7.75616	8.31342	7.30188	6.3599	4.07865
GSM1672373	GEO	4.3778	8.1447	7.62365	6.89744	6.8829	7.40365	8.01034	9.72197	9.15639	7.23329	3.88507	7.92493	6.81022	8.19415	6.32175	6.6341	8.01039	7.0937	8.41856	6.4593	7.92579	8.17192	6.8771	6.98537	4.76618
GSM1672374	GEO	5.51388	8.02842	8.06702	6.75386	6.68761	6.94316	7.79489	9.77618	9.17851	6.90161	5.85547	7.66349	6.54149	7.51134	6.23235	7.1107	7.86489	7.60881	8.03766	5.72648	8.37477	8.1049	7.15665	6.56363	4.46245
GSM1672375	GEO	4.89443	9.37104	8.10752	8.08827	6.22989	7.77161	8.3149	10.0989	9.94516	5.82997	3.8853	8.63359	8.54478	7.81088	6.7107	7.58148	8.27495	7.5326	8.18155	6.39245	8.71587	8.6109	7.41477	6.34251	4.52114
GSM1672376	GEO	4.48708	8.31491	7.5436	7.15541	6.64705	7.58103	7.77849	9.8063	9.47761	5.95963	6.33357	7.86508	6.11031	7.36481	6.53272	6.92131	8.5588	7.8225	7.94363	5.62847	7.92981	8.16018	7.29075	6.31024	5.00935
GSM1672377	GEO	5.84155	8.50472	8.27656	7.52368	6.71199	7.00854	7.76055	10.2387	9.5976	4.50355	2.80718	8.69933	8.05525	8.11515	6.36643	7.118	9.10841	7.0975	8.04151	5.44111	9.09951	8.4593	8.46289	6.61265	4.61507
GSM1672378	GEO	4.68831	8.53852	7.79171	6.92041	6.52143	7.53239	7.72073	9.84653	9.30126	5.73523	3.55048	8.33899	6.40382	6.55774	5.97105	7.00989	8.56295	7.27242	8.05649	6.01833	8.45034	8.13941	7.00994	6.97197	4.28302
GSM1672379	GEO	4.50615	8.32416	7.6912	7.19836	6.61695	7.342	8.19126	9.81187	9.23512	6.88676	4.62712	8.3029	6.08262	7.28984	6.18874	6.96354	7.8822	7.57943	8.13115	6.52873	7.80237	8.28449	7.69363	6.89003	4.77252
GSM1672380	GEO	5.04508	8.85074	7.88753	7.44287	6.70758	7.36577	8.25364	10.1701	9.56621	5.25953	6.83654	8.35174	6.19295	6.96436	6.23286	6.86266	8.23239	7.74494	7.92679	6.34645	8.13217	8.1393	7.43977	6.20781	4.30051
GSM1672381	GEO	4.88886	9.09496	7.81492	7.10989	6.96206	6.78028	7.94803	9.6317	9.39321	5.81941	3.26383	7.94677	6.49383	6.96532	6.55962	6.62923	7.60197	7.04408	8.21915	5.56201	8.44692	8.47452	7.41757	6.42342	5.03332
GSM1672382	GEO	4.76508	7.84422	8.10002	7.85581	7.00035	7.36801	8.02837	9.52259	9.21081	5.93459	3.7859	7.89871	7.27893	7.30636	6.05688	7.01035	7.60699	7.34576	8.4656	6.27444	8.20443	8.49978	7.40217	6.73648	4.70623
GSM1672383	GEO	5.72099	8.59934	7.43861	7.30087	6.8279	7.74299	8.06486	9.74885	9.43665	6.53633	3.85963	7.94491	6.69676	6.22712	6.62451	6.57656	8.14851	8.06278	8.3091	5.84808	8.4448	8.31494	7.48648	6.18724	4.56842
GSM1672384	GEO	5.37434	8.64464	7.43609	7.53752	6.91298	7.17876	7.97217	9.55747	8.94276	4.96497	4.01585	8.2275	6.68516	7.21513	6.56798	6.45106	8.47317	7.52125	7.96658	6.11773	8.18534	8.29832	7.8065	6.21339	4.65569
GSM1672385	GEO	4.65913	7.91926	8.39281	7.32006	7.15567	7.47028	7.56398	10.0547	9.54621	7.09317	4.40695	7.91726	6.65793	7.31532	6.55165	6.70565	8.01563	7.57134	8.05977	5.70875	8.16385	8.17601	6.66657	7.15375	4.35502
GSM1672386	GEO	4.93031	8.09155	8.09655	7.23328	6.86127	7.2956	8.29388	9.56009	9.17618	6.42685	3.26149	7.83432	6.80112	7.28514	6.12742	6.42849	7.75198	7.50211	8.10491	5.92726	8.33727	8.39471	8.03429	6.77432	4.63212
GSM1672387	GEO	5.19699	8.3072	7.84039	7.36681	6.63281	7.22844	8.20846	9.96202	9.10456	6.62681	6.80924	8.29388	6.55014	7.62943	6.49201	6.50065	7.46739	7.18318	8.0864	5.99924	8.1625	8.14782	7.40966	6.08631	4.74148
GSM1672388	GEO	4.97316	8.31482	8.1866	6.29207	6.58295	7.83372	7.62905	9.35343	9.49691	6.51336	3.68712	8.75853	7.17529	7.78689	6.54533	6.68657	8.61104	7.37161	7.88667	5.59571	8.79192	8.14458	7.18938	6.15318	3.99852
GSM1672389	GEO	4.62857	8.28853	7.8356	7.07663	6.78049	7.61988	8.22742	9.61572	9.254	6.88089	7.13153	8.01109	6.95134	7.49429	6.45358	7.03233	8.77272	7.80584	7.72926	5.79493	8.19961	7.91377	7.51067	6.40058	4.47008
GSM1672390	GEO	4.07299	8.5543	8.2635	8.02248	6.94539	8.02534	9.3789	9.87438	9.70589	5.27083	5.33139	8.25589	7.35088	7.33706	6.37947	6.73449	8.47351	7.78195	8.0912	6.64833	8.28862	7.70077	8.08011	7.03559	4.90458
GSM1672391	GEO	4.66192	8.06776	7.84499	7.10278	7.18486	7.25919	7.88289	9.6735	9.17538	4.71602	3.66009	7.82497	6.7691	7.41184	5.94205	6.77369	8.27029	7.73966	8.21504	5.93597	8.25185	8.25621	7.4747	6.54339	4.89827
GSM1672392	GEO	4.88749	7.88665	8.25213	6.83363	6.95497	7.4821	9.63215	9.88081	9.39442	7.39973	2.92827	7.80681	6.09865	8.06645	6.37914	7.23204	7.78342	6.7111	8.19041	5.88413	7.77569	8.18382	7.61321	5.7851	5.12611
GSM1672393	GEO	4.12949	8.49972	7.98476	6.37147	6.55838	8.34936	7.37237	9.56266	9.51766	6.77779	6.32197	8.43349	7.09763	7.85705	6.31293	6.89461	8.69036	7.91566	7.72823	5.20384	8.42136	7.60816	7.46554	6.79027	4.4278
GSM1672394	GEO	3.95679	7.82669	7.92579	7.30768	6.90512	7.46237	8.00073	9.65132	9.3882	6.51349	4.36715	7.65877	7.44268	7.85707	6.15642	6.55193	8.05267	7.41078	8.34774	6.12926	8.32236	8.63345	7.8224	6.3475	5.00837
GSM1672395	GEO	5.39009	8.15029	7.95167	7.26755	6.6538	7.62353	8.00645	9.41787	9.49119	6.71154	6.90654	7.76027	5.88152	7.05147	6.51897	6.45836	8.35116	7.68913	7.80063	5.18255	7.72415	8.2967	7.68507	6.56747	4.54891
GSM1672396	GEO	3.90576	7.58724	7.74541	7.50327	7.0711	7.45832	7.80786	9.70179	9.15508	5.69813	4.99423	7.7432	6.44073	8.31173	6.26529	7.03431	7.43749	7.35501	8.0411	5.91368	8.20903	8.52226	7.29067	6.14706	4.88385
GSM1672397	GEO	4.07814	8.17911	7.86459	6.76432	6.77048	7.89425	7.66734	9.20843	9.69133	4.42838	3.75618	8.01692	6.91078	7.85599	5.96348	7.08448	8.44161	6.92226	7.86872	5.86562	7.97299	8.33987	7.5844	6.47506	4.69032
GSM1672398	GEO	4.36776	7.68659	7.79581	7.59233	6.74462	7.28744	7.5304	9.63625	9.64167	6.83567	3.52566	8.63973	7.98407	8.28088	6.60528	6.31559	8.30559	6.31571	8.35923	6.58051	7.8861	8.34662	7.872	6.09633	5.1099
GSM1672399	GEO	4.22039	8.50559	8.39211	7.21203	6.37728	8.01512	8.12634	9.93352	9.62879	6.73548	5.09913	8.16474	5.89973	8.33895	6.23074	6.55145	7.9096	7.54906	7.97332	5.42372	8.27898	8.17906	7.71564	6.80918	4.62441
GSM1672400	GEO	5.30014	8.04327	7.89654	7.35788	6.6528	7.8179	9.02035	9.91967	9.37435	6.99878	6.70388	8.19756	6.83458	7.56475	6.07324	7.01645	8.60249	7.68615	8.22649	5.90946	8.23623	8.45877	7.9979	6.91322	5.18919
GSM1672401	GEO	5.03496	8.44145	8.06922	7.14682	6.76691	8.02089	7.64377	9.78783	9.3602	7.42354	6.26266	8.25234	6.30684	7.5856	6.04118	6.75327	7.87857	7.89293	7.83098	5.44318	7.91051	7.92413	7.40775	6.5035	4.86376
GSM1672402	GEO	4.76858	8.8194	7.88933	7.21369	6.58661	7.54046	8.58593	9.26266	9.51312	6.62965	6.20802	8.43113	6.06381	7.76363	6.19344	7.20919	7.45965	7.16975	7.9843	5.80606	8.07785	8.46291	7.74033	6.52915	4.59237
GSM1672403	GEO	5.2016	8.79297	7.91228	7.27813	7.36585	7.62099	7.83442	9.76564	9.39341	6.12703	5.15384	7.75678	7.14148	7.48531	6.31175	6.90205	8.3947	7.6096	8.19039	6.22839	7.9505	8.35348	7.59348	6.51733	5.07428
GSM1672404	GEO	4.94695	8.6695	7.79437	7.24119	6.81658	7.87292	7.89048	10.0455	9.62047	6.60796	4.1228	7.7729	6.21129	7.42266	6.70341	6.9384	8.60098	8.04292	8.24201	6.12728	7.59188	8.17974	7.06018	6.77755	4.95011
GSM1672405	GEO	5.1413	8.03267	7.9651	7.57386	6.69127	7.98864	7.70478	9.48542	8.61896	6.70353	4.12522	7.81932	6.70114	7.17237	6.22735	6.60181	7.90336	7.55654	8.08749	6.79261	8.26415	8.4318	7.82809	6.15236	5.17987
GSM1672406	GEO	4.43191	8.34997	8.04821	7.51132	7.303	7.67932	8.12769	9.81934	9.26029	5.97803	5.72718	7.92251	6.88544	6.94646	6.17286	7.09449	7.73564	7.60718	8.28686	6.51214	8.04503	8.55265	7.59415	6.39104	4.92252
GSM1672407	GEO	4.36554	7.9477	7.96119	7.4304	6.9706	7.84207	7.53827	9.92347	9.58928	7.31823	5.28589	7.72688	6.58069	8.19622	6.09261	6.98097	8.09786	7.81872	8.11353	5.87456	8.25789	7.90474	7.1129	6.59351	5.22114
GSM1672408	GEO	5.07225	8.44364	8.04519	6.73167	6.23753	8.05365	7.7631	9.91586	9.36765	7.36254	6.75926	8.1045	6.74653	7.23424	6.48419	6.60554	7.6463	6.58212	7.97401	5.52956	8.3468	8.61668	7.72402	6.43074	4.41676
GSM1672409	GEO	4.69612	8.17256	8.04893	7.21397	7.56145	7.48942	8.5044	9.59993	8.90753	6.68343	2.85855	7.46578	5.97501	7.46282	5.96022	6.82091	8.07413	7.81988	8.18279	5.86643	8.23568	8.83412	7.571	7.01095	4.7092
GSM1672410	GEO	4.31363	8.08976	8.0673	7.31152	7.1564	8.10133	8.05844	9.31356	9.31799	7.06638	6.02199	7.77321	6.21575	7.30697	6.23368	7.08698	7.90519	7.59108	7.87048	5.75231	7.5665	8.17554	7.74677	6.71775	4.50952
GSM1672411	GEO	4.71178	8.63228	7.58946	7.36304	6.70991	7.8992	8.4121	9.77357	9.49802	6.13625	6.80337	8.42175	6.1261	7.65632	6.42795	7.27259	8.20103	7.57177	7.91014	6.0452	7.87438	8.53776	7.24486	6.066	4.74913
GSM1672412	GEO	2.99568	8.41909	7.87736	6.8404	6.59899	7.21635	7.6919	9.44139	9.2084	6.3899	4.66864	7.73812	5.88169	7.7345	5.99552	6.83084	8.28289	8.03508	8.03791	5.47478	7.85055	8.21383	7.21151	6.51194	4.92411
GSM1672413	GEO	4.04784	8.32941	7.71045	6.6259	6.89145	7.27941	7.85459	9.37398	9.28026	6.69488	5.35749	7.27421	6.16541	7.0989	6.15122	6.93152	8.07888	7.16902	8.12935	5.14171	7.96475	7.60496	7.40188	6.94562	4.7938
GSM1672414	GEO	4.0583	8.31769	7.8861	6.8174	7.06256	7.78537	7.38947	9.75755	9.81732	7.17839	5.78367	7.87217	6.66703	7.77184	6.78857	7.01754	8.59767	7.38257	7.90794	5.42512	8.2624	8.11414	6.13347	6.41943	5.12761
GSM1672415	GEO	5.30795	8.55072	7.83386	7.35013	7.47877	7.44666	7.65184	9.7307	9.08028	5.56926	5.6916	8.18654	5.92744	7.99473	6.25386	6.76137	7.89923	8.02173	8.11185	5.94565	8.87885	8.00343	7.19202	6.45123	4.47423
GSM1672416	GEO	4.56188	9.00117	7.85186	6.99991	6.27084	7.43581	7.82872	9.67236	9.23795	7.58192	6.60967	8.05652	6.17874	7.22394	5.95119	6.09552	7.95927	8.64465	7.73288	5.25399	7.07045	8.02764	7.37379	6.28132	4.89648
GSM1672417	GEO	4.77117	8.15256	7.60824	6.31823	6.65252	7.45113	7.67719	9.57173	9.6077	6.46722	6.52289	7.62684	6.53093	7.87023	6.53862	6.79831	8.21693	7.20255	7.81428	5.51864	8.39629	7.53725	6.10441	7.17906	4.65507
GSM1672418	GEO	2.51759	8.28033	7.82147	6.39962	6.58169	7.20511	8.20862	9.45648	9.63358	6.13264	6.97551	8.2386	5.79691	7.47319	5.86125	7.28417	8.03625	6.90899	8.19497	5.49447	8.01236	8.38701	6.36863	6.07148	4.4585
GSM1672419	GEO	4.90087	8.33646	7.92439	6.69239	7.18726	7.6338	8.16629	9.66086	9.264	6.40508	4.11039	7.78155	6.1655	7.47578	6.62125	6.80435	8.33918	7.40782	8.00129	5.90054	7.97022	8.30468	7.36498	6.58616	4.54969
GSM1672420	GEO	4.21787	8.64257	8.06187	6.77692	6.43189	7.76249	8.18801	9.86346	9.49567	6.19916	4.35285	8.30838	7.3837	7.85657	6.44728	6.70884	8.2072	8.19502	8.10142	5.3542	8.16212	8.11028	7.57793	6.75515	4.50546
GSM1672421	GEO	4.51679	9.13102	8.19517	6.57752	6.65329	7.69963	7.74126	9.93515	9.70218	6.0293	7.01855	8.27801	6.36471	7.57483	6.57742	6.53828	8.81294	7.42547	8.03702	5.81289	8.55812	8.07388	7.17756	6.34249	4.49459
GSM1672422	GEO	4.65516	8.63948	8.34387	6.11824	6.01446	7.59658	7.15796	9.96265	9.424	7.33608	3.54611	8.40943	6.09107	7.59726	6.08418	7.28615	8.65491	6.81158	7.69456	5.57005	8.51675	7.62162	6.96028	5.89807	5.25781
GSM1672423	GEO	4.62295	8.22804	7.30464	7.34909	6.20427	7.47154	7.10452	10.1661	9.12453	7.67823	6.96081	7.76412	6.99683	8.70526	6.67781	6.98692	8.0317	6.69766	8.10465	6.55146	8.19482	8.14686	7.56915	6.4735	4.96741
GSM1672424	GEO	4.21539	8.48035	7.75552	6.84568	6.28696	7.426	7.8604	9.55059	8.92493	7.69915	3.6595	7.46971	6.37111	7.32382	5.77614	6.81198	8.21598	7.40318	8.26864	6.31086	8.04848	7.93998	7.1243	6.8946	5.49374
GSM1672425	GEO	4.69151	8.22379	7.67316	6.91011	6.14745	7.32157	8.09888	9.17042	8.8921	7.78747	3.81317	7.91145	6.58354	7.41866	5.65798	7.15888	7.6819	6.71123	8.39044	5.94943	8.32562	8.14441	6.76925	6.4181	5.55965
GSM1672426	GEO	4.04124	8.34803	7.40843	6.32838	6.64628	7.22154	7.05835	9.37208	8.95337	6.62673	6.61916	8.4497	6.70753	7.96725	6.60966	7.11997	8.48293	6.7301	7.8035	5.70719	9.27483	8.30355	6.47856	6.0309	4.41172
GSM1672427	GEO	4.21979	7.87947	7.80904	6.71159	6.37669	6.93018	7.97638	9.00702	8.95249	7.82752	3.94498	7.6325	6.57746	7.58996	5.60882	6.99217	8.16255	7.26073	8.13167	5.85686	7.7047	7.66108	6.54167	6.6539	5.45492
GSM1672428	GEO	4.13007	8.02168	7.36613	7.37948	6.92488	6.94168	7.83395	9.92073	8.85038	7.73599	5.65271	7.72024	6.78651	7.47841	6.15447	7.29084	7.29793	6.9363	8.15225	6.14492	8.41118	8.31032	7.5931	5.86757	5.16469
GSM1672429	GEO	5.1578	8.2428	7.66994	7.02699	6.61172	7.38178	7.73891	10.0601	8.91209	7.28968	4.80414	7.36927	6.61709	8.60798	6.18549	7.21856	7.95033	6.83754	8.21291	6.92064	8.09989	8.53007	7.35574	5.95269	5.97824
GSM1672430	GEO	3.97115	7.89034	8.02592	7.16915	6.85494	7.78104	8.17111	9.35627	9.14228	7.15057	4.19703	7.56231	7.10401	7.77933	6.06351	6.77248	8.09272	6.52324	8.1804	6.0804	7.89053	8.36069	6.65118	6.058	5.63457
GSM1672431	GEO	3.91068	9.0104	7.95805	6.95172	7.51072	7.38842	7.52132	9.80333	9.19436	3.56614	3.04046	8.62538	7.16274	7.65256	6.46344	6.699	8.47811	6.96298	8.30832	5.84598	8.44665	8.78179	6.98439	6.63282	4.89698
GSM1672432	GEO	4.82756	8.13541	8.1957	7.75972	5.98172	7.12855	7.59247	9.92694	9.72006	6.18847	6.70577	8.48653	7.25879	8.64271	6.50694	7.28296	7.76628	7.7304	8.37374	5.29204	8.63765	7.87526	8.238	6.39738	4.82198
GSM1672433	GEO	4.22391	9.09087	8.11113	6.87947	6.73627	8.21611	7.70351	9.56704	9.17586	4.16458	4.79384	8.05847	6.95836	7.96105	6.44889	7.01316	8.89169	6.12733	8.05936	5.59714	8.83588	7.97353	7.34381	6.45229	4.84551
GSM1672434	GEO	4.63083	7.87184	7.86954	6.16978	6.76947	8.11374	6.9333	10.2689	9.57577	8.73181	6.62782	8.06343	6.99563	8.46064	5.77325	7.35071	8.38053	6.6746	7.84923	5.63077	8.12811	7.74402	6.67918	6.83509	5.40562
GSM1672435	GEO	4.34335	7.53464	7.99402	6.62642	6.96725	7.36722	7.76018	9.86251	9.15794	4.93265	6.29243	8.16777	6.98172	7.89616	6.40174	6.80178	7.89524	7.14762	8.12406	5.76001	8.40743	8.4261	6.93839	6.30827	4.98045
GSM1672436	GEO	4.35382	8.08658	8.03405	7.21422	6.59474	7.58902	7.8688	9.99732	9.1949	6.49522	4.75367	8.22116	6.52766	8.07588	6.55507	7.17057	8.07718	7.61015	8.20198	5.96751	7.79398	8.32367	6.30408	6.53733	5.33382
GSM1672437	GEO	4.25716	8.25349	7.57999	6.92292	7.36975	7.54583	7.62002	10.1794	9.24485	4.56218	3.21297	8.13216	6.99881	7.68359	6.87613	7.27843	8.46009	6.59342	8.20903	6.04291	8.38944	8.42572	8.05145	6.68256	5.1933
GSM1672438	GEO	4.31113	8.3086	8.04204	6.69985	6.44579	7.16576	7.24033	9.29157	8.70588	6.98749	6.14889	8.60453	6.48751	7.69529	6.04404	7.42097	7.77069	6.79011	8.12877	5.22584	8.48488	8.0418	6.24509	5.54254	5.14332
GSM1672439	GEO	4.86632	8.6983	7.99876	6.44889	6.62628	7.53658	7.73814	9.75277	9.24057	6.00435	3.29557	7.93728	6.61384	7.24926	6.34606	7.28434	7.74469	7.52181	8.03374	5.6726	8.09405	8.52849	6.80927	6.5201	5.07095
GSM1672440	GEO	4.36302	8.89716	7.87504	6.27016	6.70406	7.86584	7.2814	9.77394	9.58232	5.79761	6.17297	9.084	6.34276	7.17639	6.41668	6.91882	8.68639	6.89135	7.72817	5.74959	8.12333	7.91841	7.57769	6.08259	4.30523
GSM1672441	GEO	4.80784	8.32523	7.81877	7.10522	5.73844	7.15139	8.1931	9.47726	9.29694	6.93517	5.26819	7.97653	7.0854	8.16362	6.27116	6.957	7.52333	6.82911	8.07327	5.76906	7.97009	8.57538	8.24888	6.04985	5.25692
GSM1672442	GEO	4.8098	8.2875	7.75535	6.56266	5.92283	7.10001	7.51946	9.76716	9.08046	7.25203	6.33887	7.64075	6.76244	7.78971	5.83302	7.02821	8.06003	7.25473	7.96573	5.81568	7.65984	8.09108	7.07449	6.37915	5.45332
GSM1672443	GEO	4.6022	7.80952	7.61305	6.52311	7.32966	7.19835	7.50321	9.34636	8.96419	7.278	4.2563	7.22789	7.23986	7.92134	6.90857	7.44321	8.43489	6.18203	8.27232	5.80625	8.40046	8.31525	7.75883	6.1161	5.3023
GSM1672444	GEO	4.13815	8.40304	7.86928	6.78143	6.64282	7.57091	7.63341	9.91034	9.04765	7.14911	7.00618	8.4747	6.24884	7.96229	5.38725	7.25356	7.86746	7.19987	8.01305	5.67116	7.77399	8.0618	7.26738	6.80097	5.13737
GSM1672445	GEO	4.59885	8.46274	7.73968	6.02547	6.2232	7.70662	7.44487	9.30115	9.31653	2.64481	3.52851	8.02184	5.88223	8.15617	5.68476	7.32668	8.15353	6.1087	7.72268	5.72411	8.73308	8.10732	6.73847	5.68635	5.63694
GSM1672446	GEO	4.03788	8.50081	7.28423	7.30694	6.43178	7.58539	7.74057	8.72619	8.92939	6.4126	3.37478	7.82397	7.07848	7.9263	6.61451	6.57404	8.35903	6.81624	7.86452	5.68587	8.40448	8.48391	7.78536	6.39491	4.79052
GSM1672447	GEO	4.81744	8.0452	7.85926	6.63148	7.03295	7.6851	7.83002	10.1455	9.66115	5.91159	5.53087	8.20844	6.95011	8.05628	6.81858	7.29305	8.42581	6.15223	7.92428	5.96967	8.87845	7.96533	6.82439	5.84924	5.45234
GSM1672448	GEO	4.693	7.34283	7.71512	7.17457	6.1862	7.30567	7.91237	9.66651	9.01728	6.70783	4.08484	7.5297	6.92303	7.81232	5.88529	6.99169	8.22568	6.69594	8.20876	6.33816	9.03892	8.19361	7.42473	6.41246	5.86037
GSM1672449	GEO	4.34241	8.37552	7.79242	6.28007	6.91714	7.27943	7.39717	9.78058	9.39425	6.36138	4.89002	7.69412	7.21411	7.4968	5.86644	6.83887	8.57056	7.09392	8.0736	5.81234	7.89378	8.12228	6.72019	6.32979	5.48523
GSM1672450	GEO	4.84753	8.16847	7.7214	6.32287	6.76099	7.29977	7.38288	9.65426	8.92293	8.22576	6.30819	7.58711	6.61228	7.65291	5.70125	7.23629	8.02662	6.76111	8.19419	5.77342	8.36149	7.91742	6.83219	6.3665	5.90881
GSM1672451	GEO	4.06159	8.69511	7.95025	6.89927	6.37792	7.37542	7.62729	9.58431	9.06629	4.88693	5.01105	7.40116	6.23237	8.02066	6.092	7.27936	7.90118	6.56535	8.28042	5.68512	8.40598	8.26357	7.30019	6.43135	5.14269
GSM1672452	GEO	3.81816	8.0429	7.84375	6.29984	5.993	7.2451	8.99785	9.37002	9.35685	6.0097	7.45986	8.87725	7.85373	7.52203	5.49353	7.5112	8.02223	6.88324	8.29886	5.59669	7.93062	7.99168	6.37384	5.97692	5.59039
GSM1672453	GEO	4.48519	7.82301	7.76134	6.53828	6.9109	7.14599	8.0017	9.54431	8.62375	8.1614	5.77481	8.12431	6.27162	7.70108	5.86738	7.01341	7.93971	7.2469	7.82266	5.41224	8.2074	7.98681	6.95096	6.24597	5.21029
GSM1672454	GEO	5.20522	8.30317	7.9685	6.44237	5.89695	7.86427	8.06602	10.0689	9.1532	7.43389	6.60484	7.74321	6.08603	7.4443	6.30734	6.90368	8.47052	8.26698	8.16501	5.744	8.38735	8.31386	7.13302	7.14226	5.05509
GSM1672455	GEO	5.15899	8.34919	7.8264	7.21964	7.38064	6.80358	7.59376	9.82645	8.91917	6.58388	6.30667	8.00418	6.70923	7.99129	6.22977	7.09385	8.39443	6.13341	8.12436	5.70703	8.57535	8.1897	7.27176	5.91757	5.75396
GSM1672456	GEO	4.44366	7.96932	7.64215	6.83109	6.35549	7.94566	7.41343	9.2863	9.74847	6.09767	3.30955	8.65702	7.08115	7.74304	5.64057	6.72243	8.40204	7.08079	7.93742	5.75074	8.41255	8.16929	7.82206	6.90844	5.54997
GSM1672457	GEO	4.81545	8.82107	7.92723	6.58256	5.63184	7.0534	7.4572	9.50382	9.32359	6.14533	3.7888	7.80855	7.00001	7.98949	5.89868	7.15682	8.07521	7.17623	7.83207	5.37352	8.3618	8.12444	6.45687	6.15891	5.90292
GSM1672458	GEO	4.94143	7.93466	7.73896	6.8545	6.08119	7.32564	8.36089	10.0749	9.23719	6.92401	4.32918	7.83532	6.61734	7.28315	5.55254	7.3136	7.80083	7.20622	8.17234	6.31651	8.49491	8.55961	7.48464	6.70607	5.74326
GSM1672459	GEO	4.72156	9.04638	7.64855	6.89331	7.06503	7.85031	7.51741	9.63142	9.44549	5.7011	3.31912	7.98721	6.57864	8.04812	6.4838	6.83627	7.78156	6.98485	7.83668	5.94932	8.22803	8.49936	7.82432	6.74031	4.48961
GSM1672460	GEO	4.61715	7.78953	7.79284	7.24168	7.04177	7.41549	7.82622	9.53039	9.52888	7.1437	6.34733	8.25797	6.90748	7.98724	6.34235	7.42181	7.66742	6.50226	8.207	6.38565	8.35952	8.36496	6.72364	6.53553	5.48295
GSM1672461	GEO	4.4869	8.25738	7.98672	7.31022	6.49308	6.9048	7.80173	9.842	8.96646	6.77391	3.33911	7.49119	7.13163	7.84236	5.54793	6.55398	7.94544	7.3431	8.1335	5.78204	8.43031	8.44415	7.11894	6.37406	5.57893
GSM1672462	GEO	4.6804	8.34337	7.76945	7.61911	6.3449	7.98707	8.1493	9.85032	9.5312	6.88364	3.72679	8.09079	6.55758	8.45663	6.73825	7.16914	8.24278	5.43344	8.34627	6.04693	8.57531	7.80158	7.68642	5.95231	5.19952
GSM1672463	GEO	5.79466	8.0203	8.1809	7.30286	5.90292	7.52233	8.06168	10.2693	9.67493	7.78489	7.41165	8.74699	6.60124	7.21501	5.92388	7.13544	8.25914	8.20108	8.12402	5.73773	8.12931	8.70888	7.10237	6.24793	5.31607
GSM1672464	GEO	4.33409	8.05567	7.99566	7.1336	7.2803	7.14332	7.8813	9.48025	9.3486	6.65518	5.22653	7.44287	7.34937	7.89704	6.37768	6.71251	8.20967	6.67472	8.3873	6.18981	8.4213	8.60684	7.35316	5.81699	5.56837
GSM1672465	GEO	4.15866	8.44956	7.84509	7.0865	7.32962	7.52343	7.48636	9.29699	8.87523	7.57843	3.69877	7.23213	6.81986	7.98934	6.26945	6.89021	8.07389	6.6879	8.20695	6.21073	8.24406	8.30453	7.88267	6.38251	5.22139
GSM1672466	GEO	4.45859	8.16488	7.90097	6.977	7.40865	7.27082	7.48999	9.53462	9.10325	6.87341	6.39682	7.58388	7.22851	8.10551	5.47167	7.04286	8.39342	6.88351	7.78881	6.27456	8.06719	8.38871	7.05869	6.51645	5.57875
GSM1672467	GEO	5.46128	8.22489	7.9074	6.77335	6.43186	7.69429	7.43561	9.80572	9.28021	7.36831	6.66793	7.7057	7.92493	8.0701	6.52175	7.00742	8.5611	6.65378	8.07049	5.62634	8.38175	7.97205	7.53676	6.32148	4.99473
GSM1672468	GEO	4.76856	7.67311	7.99101	7.40745	6.86871	7.16845	8.52957	9.49189	9.48254	7.28365	6.67138	7.90714	7.87967	7.76413	6.32872	7.13843	8.3198	6.81273	8.13881	6.05943	8.63488	8.44169	7.32214	6.09853	5.56778
GSM1672469	GEO	4.81979	8.03034	7.69641	7.22195	6.82996	7.37773	7.0406	9.66668	9.01826	6.99141	3.72354	7.26131	6.85625	7.79241	6.05164	6.51452	7.62679	7.2166	8.00155	6.23274	7.83491	8.1482	7.32859	6.50278	5.30141
GSM1672470	GEO	4.85336	8.44213	7.68684	7.53793	6.80809	7.15266	7.78968	9.62521	8.60444	5.97194	3.73591	7.24461	6.72017	7.54406	6.35853	6.7976	7.95468	7.30842	7.88828	5.98558	7.75268	8.33797	7.10733	6.40068	4.56324
GSM1672471	GEO	4.7516	9.00698	7.40042	7.75923	5.9205	7.41391	8.22125	9.87562	9.33817	5.69661	3.90709	7.94932	6.60158	6.93573	6.16419	7.22435	7.69669	7.64986	7.82621	6.35126	7.96976	8.44858	8.00612	7.01166	5.48228
GSM1672472	GEO	5.09665	7.89209	7.82903	7.2544	6.06076	7.28583	7.4184	9.30449	8.93329	6.4364	3.46217	7.62148	6.00851	7.72277	6.36462	7.25303	8.41427	6.49484	8.22094	6.44806	8.2226	8.04758	8.14197	6.45678	5.01689
GSM1672473	GEO	4.50114	8.548	7.68172	6.18086	6.49335	7.56855	7.20502	9.85507	9.08012	7.36214	6.83432	8.35066	6.99404	7.85619	5.95236	7.09368	8.39914	7.42187	7.80434	5.39547	7.96152	8.4616	6.62862	6.36384	4.6357
GSM1672474	GEO	4.68597	8.20514	7.66917	7.49032	7.87959	7.91634	8.05943	9.83771	9.0482	6.73145	3.82717	8.02529	7.96784	7.21462	4.96744	7.22737	8.28827	6.877	8.38294	6.72385	8.55432	7.96357	7.1376	6.27611	5.52864
GSM1672475	GEO	4.69134	8.66178	7.95709	6.89816	6.46253	7.10914	7.40633	9.85187	9.26121	7.97605	7.51714	8.44585	7.27995	7.83395	6.5552	7.00127	7.93815	7.85809	8.06213	5.58848	7.91488	8.51201	7.6256	6.58337	4.79077
GSM1672476	GEO	4.77396	7.85166	7.83781	7.19751	6.59328	7.32484	7.18656	9.80767	8.7125	6.56702	5.95442	7.45984	6.49679	7.41033	5.78926	6.8824	8.223	7.00641	7.90666	5.79064	8.18117	8.06607	6.93148	6.49037	5.27699
GSM1672477	GEO	4.34817	8.76687	8.12318	6.891	6.31442	7.55494	7.50246	10.4146	9.90023	6.84649	5.86322	8.92106	7.97808	8.2223	7.03068	6.45958	8.57878	6.94552	7.97033	5.30665	8.07856	8.20735	8.58615	6.54615	5.12874
GSM1672478	GEO	4.67805	8.27972	7.81036	6.95518	6.1419	7.53361	7.68588	9.96842	9.38241	5.66362	3.65972	7.74616	6.52109	8.03726	6.48281	7.03469	8.18886	6.16258	8.04676	6.06042	10.0014	8.34738	7.11708	6.29963	5.14727
GSM1672479	GEO	4.57129	7.97654	7.93751	7.41797	6.53558	7.37452	7.38241	9.93328	9.16712	5.84281	5.79509	7.38564	6.71581	7.78014	6.17629	7.20809	8.25355	7.20568	7.99694	6.02717	7.96287	7.82271	6.95246	6.37596	5.45597
GSM1672480	GEO	4.98115	8.73932	7.85208	7.55117	6.65569	7.40596	7.25173	10.2068	9.11728	9.57514	7.17867	8.42219	7.12967	8.87135	6.48851	7.09617	8.04479	7.07729	8.28487	6.32854	8.46489	7.99842	7.33123	6.54806	4.88355
GSM1672481	GEO	4.42329	8.44986	7.72042	6.58674	6.44963	7.16933	7.88827	9.67342	9.15348	7.72528	3.9542	7.55965	6.91804	7.19941	5.81056	6.72762	8.0039	7.35123	8.10964	5.85527	7.8421	8.0426	7.13836	6.47377	4.68705
GSM1672482	GEO	4.92065	8.2599	7.655	7.0996	6.0729	7.40155	7.43141	9.59358	8.92981	6.24264	4.80973	7.56273	6.3627	7.52475	5.77439	7.13502	7.74419	7.45862	8.18854	5.99334	8.15776	7.73341	6.74526	6.63102	5.66523
GSM1672483	GEO	4.07825	8.32708	7.54924	6.75085	6.55904	7.39968	7.61988	9.4825	9.18553	7.10276	3.58242	7.66518	6.59766	7.83683	6.81019	6.79667	8.07689	6.84817	8.21317	6.1589	8.23315	8.14881	7.42607	6.72499	5.18437
GSM1672484	GEO	3.55278	7.91126	7.56788	7.57268	6.66882	7.62099	7.91581	9.4673	8.98001	7.63873	4.40401	7.47371	6.95021	7.90001	6.43021	6.9514	7.97644	6.53571	8.23063	5.79387	8.3944	8.27944	7.36082	6.4053	4.96517
GSM1672485	GEO	5.14916	7.85902	7.54069	7.77801	6.73427	6.85095	7.9769	9.68984	8.55506	7.19081	6.20799	7.8583	7.3039	7.9877	5.59612	7.22202	7.48432	6.38612	8.49864	6.32948	8.29706	8.42154	7.41847	6.82135	5.31267
GSM1672486	GEO	5.08872	8.4723	8.25408	7.12294	6.50335	7.44138	7.80466	10.3358	9.27972	4.41241	6.3498	8.5249	6.80871	8.14997	5.78484	6.94711	8.26703	7.22281	8.04311	5.53235	8.55319	8.11327	7.29034	6.64405	5.22909
GSM1672487	GEO	5.31578	9.20551	8.18577	5.99123	6.073	7.13106	8.37391	9.9528	9.7151	7.08335	6.62476	8.58056	6.92062	8.53853	6.83649	7.54814	9.04039	6.44393	8.48564	5.52932	8.52258	7.99151	7.39377	6.64985	5.19822
GSM1672488	GEO	4.76751	7.85709	7.79226	7.32167	6.47471	7.30612	7.26534	10.04	9.37273	6.47372	5.81427	7.77583	6.80114	8.59987	6.7167	7.33006	7.74078	6.51302	8.263	5.94057	9.06775	8.47663	6.95353	6.2594	5.63626
GSM1672489	GEO	4.90557	8.54862	7.48125	7.15458	6.42833	7.53418	7.64008	9.4849	9.21524	7.01824	5.5545	7.90635	6.6397	8.59547	6.29007	7.25685	7.99702	6.40756	7.9558	5.84587	7.9475	8.12116	7.90687	6.36861	5.20459
GSM1672490	GEO	4.96655	8.1602	8.0587	6.8356	6.78006	7.47742	8.0596	9.51054	9.33248	5.58323	3.73709	8.25203	6.84421	7.74007	5.6981	7.26675	7.99381	7.03222	7.96257	5.67411	8.5819	8.08581	6.67993	6.86472	5.354
GSM1672491	GEO	5.32235	8.20014	7.93939	7.041	6.59336	7.52058	7.81997	9.53479	8.94884	6.02398	6.82323	7.6014	7.25061	8.27043	6.02244	6.80369	8.14738	6.88743	7.98861	6.28336	8.50841	8.7116	7.16807	6.06537	5.312
GSM1672492	GEO	4.96305	7.87269	8.41161	6.92769	6.52638	7.71139	7.22724	9.8331	8.98352	8.60832	6.32006	8.48227	6.29346	7.81545	5.7578	6.88267	8.28492	7.72299	8.11434	5.08689	8.34054	7.99335	6.9653	6.11803	5.16567
GSM1672493	GEO	4.75171	8.24803	8.05311	6.69915	5.61182	7.64859	7.46682	9.41834	9.51475	7.94134	6.11828	7.93204	7.06305	7.74864	6.18712	7.07957	8.3594	6.69438	7.60315	5.0683	8.57394	8.18909	6.72847	6.1688	5.10342
GSM1672494	GEO	4.4803	8.51414	7.94413	7.11518	5.77621	8.26025	7.51008	9.47929	9.3973	7.11873	3.63845	8.17369	6.13615	8.23802	6.24754	6.87998	8.41505	7.2297	7.8277	5.73253	8.30886	8.25265	7.68252	6.39962	4.94982
GSM1672495	GEO	4.80335	7.84451	7.50362	7.03473	6.41972	7.90165	7.81774	9.67469	9.21669	7.98905	3.78015	7.63073	6.49678	7.71336	5.73298	7.12163	7.97155	5.91619	8.20528	6.71669	8.57111	8.52423	7.39747	5.66679	5.90206
GSM1672496	GEO	4.3239	7.98171	7.76569	7.59767	6.72952	7.2667	8.02198	9.7563	9.20187	6.6901	4.23065	7.69385	7.0266	8.23339	5.30032	6.95977	8.27989	6.82348	8.30991	5.95604	9.0101	7.98562	6.57788	6.73548	5.19762
GSM1672497	GEO	5.08873	7.87972	7.73667	6.86186	6.7367	7.04458	7.65899	9.31813	8.86622	7.24955	4.56701	7.28982	6.70117	7.59397	5.77232	6.92931	8.13894	7.4207	8.28038	5.85113	7.79752	8.11511	7.05773	6.43927	5.70357
GSM1672498	GEO	4.93912	8.04149	7.52548	7.7849	6.54341	7.5019	7.76767	9.4483	8.91868	7.07339	3.58733	7.48449	6.78925	7.29514	5.97752	6.848	7.48701	7.68592	8.39514	6.60128	7.98429	7.97512	7.69417	6.7862	5.3013
GSM1672499	GEO	4.07995	8.92952	7.61964	6.99048	6.15585	7.55173	8.09958	9.13681	9.50446	6.29935	5.02193	8.24969	7.07202	7.95793	5.54477	7.05998	8.68664	7.64457	8.39653	5.73832	9.25489	7.74373	7.69235	7.31194	5.39406
GSM1672500	GEO	4.13488	8.5896	7.41869	6.37207	6.51519	6.7424	7.26359	9.62111	9.59543	6.58588	6.99964	8.62497	6.8058	7.33108	6.02187	6.00146	8.50608	6.70524	7.33594	5.69065	8.34363	7.35286	7.26387	5.93896	5.57218
GSM1672501	GEO	4.16346	8.41503	8.10429	7.43872	6.88111	7.15091	7.70571	9.72047	9.36904	7.03337	2.93441	8.23805	8.06188	7.47931	5.46329	6.89824	8.63624	7.002	8.30144	5.8616	8.50196	9.06042	6.95729	6.41591	5.09917
GSM1672502	GEO	4.6914	7.75171	8.04886	6.84393	6.10686	7.97506	7.72274	9.58042	9.47674	7.23584	3.59973	7.99756	6.36402	8.62979	6.80918	6.96809	8.09416	6.24558	8.15483	6.02259	9.00444	8.23085	8.02769	6.77218	5.11045
GSM1672503	GEO	4.71226	7.573	7.85318	8.10351	7.12206	7.23592	7.52016	9.584	8.84241	6.91252	5.48462	7.68932	7.25974	8.18878	6.1546	6.35803	9.14898	6.55724	7.86004	6.15681	8.3986	8.41364	7.07091	6.16196	5.17655
GSM1672504	GEO	4.33666	7.68149	7.92132	7.47521	6.50145	7.55382	7.8255	10.0286	9.39235	7.0186	6.77769	7.81657	7.41368	8.24878	6.46683	7.18101	8.27133	7.5326	8.38021	5.96445	8.72269	8.61969	7.21033	6.50876	5.11527
GSM1672505	GEO	4.60028	8.40122	7.62375	7.0603	6.34632	7.09621	7.60135	9.50379	8.60463	6.21044	4.04395	7.79086	6.39041	7.27245	5.71253	7.32829	7.94647	7.46092	7.80355	6.17618	7.84367	8.32621	7.06575	6.42063	5.13563
GSM1672506	GEO	3.34495	8.12436	7.65658	6.60429	6.72295	6.86563	7.13012	9.19248	9.12341	4.71676	4.5086	7.87646	7.00607	7.95046	5.98091	7.27781	8.27437	6.81702	8.03413	5.98886	7.67899	7.18273	6.28165	6.36382	5.35174
GSM1672507	GEO	4.69632	8.45731	7.64358	7.26	6.75298	7.47681	7.91225	9.27828	8.89065	6.73431	4.29683	7.63302	7.06743	6.91218	5.7831	6.73219	7.74543	7.40168	8.032	6.14216	8.08451	7.98275	7.58903	6.69094	5.07539
GSM1672508	GEO	3.71957	8.79576	7.86403	7.02746	6.67715	7.34201	7.47654	9.57021	9.27625	7.01634	4.18564	7.83129	8.11607	7.98392	6.17403	7.23707	8.25577	7.11205	8.20694	6.07999	8.09608	7.92959	6.85519	6.99905	5.28323
GSM1672509	GEO	4.17493	7.80635	7.85837	7.13397	6.73256	8.03222	8.1122	9.28107	9.41098	6.54795	4.75187	7.87175	7.47101	7.35532	5.56124	6.95794	8.0601	6.3645	8.09113	5.94222	8.45187	7.97602	6.82512	5.96087	4.86001
GSM1672510	GEO	3.84846	8.1936	7.9691	7.59625	5.99786	8.26702	7.34151	10.2117	9.5562	7.08214	5.30247	8.0398	6.23076	7.85583	6.28992	7.03914	7.81069	7.19749	7.87557	5.8038	7.98341	7.73855	6.28238	6.35694	5.25688
GSM1672511	GEO	4.47102	7.46962	7.86652	7.22582	6.65918	7.53631	8.05139	9.60685	8.88717	7.85164	6.791	7.76472	6.84964	7.5388	5.77584	7.64129	7.74619	6.9252	8.09792	6.53355	8.58733	8.51235	7.42649	7.23305	5.74724
GSM1672512	GEO	4.91982	8.22111	7.68572	7.34869	6.60758	7.63709	7.6699	10.5066	9.03485	8.10117	6.94712	7.68632	6.93528	7.23138	6.06612	6.90504	7.84064	7.37907	8.05464	6.26509	7.99866	8.72503	6.74282	6.5045	5.08013
GSM1672513	GEO	4.86688	8.63895	7.7007	7.28776	6.63011	7.46496	8.62297	9.78002	8.97312	7.28083	3.48388	7.40748	5.70165	6.51389	5.64801	6.98267	7.47683	7.34138	8.23358	5.99834	8.01856	7.53764	7.11855	6.62158	5.40782
GSM1672514	GEO	4.8469	7.82834	7.30941	8.05517	6.60332	7.44988	7.10943	10.0259	8.75035	6.79841	6.17236	7.96456	6.70503	7.88021	6.05073	7.16833	7.764	6.80114	7.78801	6.37545	8.9219	8.0116	6.90081	6.28716	5.37995
GSM1672515	GEO	5.40669	8.16446	7.89685	6.94733	7.20019	8.17278	8.11841	10.4274	8.94087	5.66066	4.75052	8.17748	5.92929	8.75449	6.05943	7.04825	8.08883	6.24615	8.41091	6.99354	8.2096	8.20424	7.63988	5.94935	5.71211
GSM1672516	GEO	4.6419	7.56825	8.10995	6.88897	6.28656	7.59269	8.29019	9.73195	9.16476	7.38795	4.99755	7.77582	6.06131	8.67038	6.28985	6.84436	8.316	6.12237	8.53324	5.86756	7.96615	8.08161	7.599	6.62115	5.52714
GSM1672517	GEO	4.27135	8.17519	7.41675	6.928	6.21313	7.84845	7.46245	9.69612	8.79644	8.36707	7.73255	7.72162	6.83764	7.46067	5.7451	6.55907	7.69638	7.57024	7.95739	5.47668	8.23503	8.3291	8.00715	5.90689	5.00381
GSM1672518	GEO	5.28688	8.98605	7.64355	7.70792	6.53316	8.37341	8.1821	10.1841	8.76473	8.20253	4.35403	8.06203	6.45941	7.26953	6.3278	7.24844	8.29488	7.12028	7.95637	6.03599	7.93969	8.40052	8.27108	7.34978	5.57293
GSM1672519	GEO	3.87127	9.04341	7.66476	6.98483	6.25657	7.74789	7.61899	9.33267	8.79227	7.34664	4.20858	7.53076	7.14832	7.86315	6.32683	7.0435	8.28733	6.63278	8.01032	5.83673	8.25985	7.72329	8.81586	7.07235	5.53768
GSM1672520	GEO	4.73631	8.50953	7.70222	7.01696	7.03775	7.35925	7.44297	9.93031	9.43071	6.45051	5.87603	7.85069	8.42568	8.5457	6.90054	7.09188	8.27106	5.46555	7.88069	6.22505	8.16577	8.25059	8.22699	6.47273	5.29498
GSM1672521	GEO	4.46471	7.83468	7.51728	6.84747	7.4927	7.09518	7.3377	9.12331	8.95395	7.15357	4.54118	7.88569	6.80895	7.48612	5.94569	7.16061	8.35772	7.32705	8.31066	6.43592	8.25803	8.00727	6.92011	6.61244	5.47593
GSM1672522	GEO	4.9374	7.70491	7.42166	6.86063	7.63594	7.23676	7.43156	9.64209	8.83612	7.10166	4.22006	7.64404	6.5792	7.51275	6.376	6.88725	7.65148	7.30086	8.11669	6.3862	8.05727	7.97299	7.31568	6.50452	5.16071
GSM1672523	GEO	3.93844	7.96963	7.75195	7.3687	5.85957	7.30525	7.59302	9.74707	8.88081	5.6731	4.49569	7.54777	6.98755	7.22843	5.54342	7.30678	8.28135	7.30588	8.17478	6.34221	8.28402	8.85578	7.42884	6.64384	6.01013
GSM1672524	GEO	0.961987	7.32674	7.49116	7.01019	6.67103	7.36761	6.76011	9.45534	8.98162	7.24622	3.50876	8.07465	7.47916	8.49999	6.86489	7.17555	7.82027	5.99405	8.09157	5.67221	8.27545	8.3002	7.94952	7.10786	4.97203
GSM1672525	GEO	4.98373	8.35209	7.4543	7.04566	6.12128	6.66986	7.6836	9.84969	8.92335	5.76278	4.53014	7.5475	7.01408	7.35988	5.64649	7.06746	7.8047	7.2704	8.46917	6.43031	8.39321	8.24148	7.46256	6.17006	5.97213
GSM1672526	GEO	4.96581	6.9945	8.10674	6.13119	7.65856	7.65247	6.23147	8.36614	9.42593	7.0567	4.05884	5.80906	6.54987	7.02926	6.0748	7.16473	8.79388	6.36124	6.39815	4.13684	8.13996	8.08	7.08587	4.61246	5.07836
GSM1672527	GEO	4.16758	7.47699	8.5447	5.74535	7.21602	7.51411	8.18449	8.66851	9.46846	5.49464	6.23456	7.18667	6.31448	7.92382	5.59734	6.7255	8.53398	6.48831	7.21697	2.97885	8.18149	8.95005	6.36818	4.71661	5.57468
GSM1672528	GEO	3.16424	7.59589	7.78203	6.4439	7.15446	7.16038	6.82747	9.6506	8.75356	5.08916	3.73423	6.82444	6.257	7.62786	6.16538	6.89865	8.59878	6.68078	7.36885	4.69035	8.31822	7.70622	6.2846	5.85378	5.53462
GSM1672529	GEO	4.35663	6.88162	8.36125	5.9252	7.35359	6.79119	7.00909	8.88404	9.13917	7.58728	6.26748	6.90004	5.54251	8.41739	6.20579	7.8343	8.95045	6.56309	6.38593	4.05616	8.64588	8.14939	6.34719	5.26459	4.57794
GSM1672530	GEO	5.08822	8.18794	8.13987	6.88421	6.61685	7.12321	7.23344	9.96719	9.45416	5.96385	5.83668	7.49997	5.57452	8.12109	6.71285	7.21794	8.62132	6.68729	7.17619	4.90538	8.19667	8.01391	6.01544	5.24975	3.45166
GSM1672531	GEO	2.1347	7.82093	7.92679	6.36108	6.88497	7.65524	7.50969	9.31489	8.90194	5.92442	4.70804	6.96673	6.08477	7.85885	5.81052	7.42894	9.10989	7.15578	7.48728	5.10818	7.93118	7.0524	6.8831	6.21574	4.95164
GSM1672532	GEO	4.61855	8.19728	8.22674	6.00785	6.96683	7.67508	7.78664	9.22703	9.01326	5.9403	3.08741	7.59867	6.67656	7.58472	6.0952	7.40749	8.41977	7.25432	7.85494	5.18021	8.80826	7.78663	7.58635	6.40736	4.79825
GSM1672533	GEO	4.69563	7.82289	7.63591	5.9814	6.1172	7.00427	7.47429	9.61257	8.64082	5.38946	5.10899	7.00732	6.26768	6.8359	5.50437	7.20757	8.54643	7.28491	7.39081	5.44051	8.18725	7.67848	6.78615	5.95918	5.10175
GSM1672534	GEO	4.54839	7.48918	7.72281	5.49658	6.82038	7.4725	7.03262	9.45169	8.91182	7.76599	3.69208	6.99298	6.48995	8.53928	5.86415	7.13041	8.78142	6.90815	6.45242	4.78901	8.42857	7.74339	5.83253	5.52582	5.38583
GSM1672535	GEO	3.17736	8.30833	8.19476	6.32086	7.22603	7.60912	7.37488	9.39661	9.51105	5.61877	5.93985	7.71482	6.32377	7.17021	6.45779	7.40133	8.41724	7.3627	7.30776	5.2271	8.24596	7.86212	7.0292	6.56345	4.7743
GSM1672536	GEO	4.4774	8.01642	8.37478	7.55109	6.75006	7.38034	7.58886	9.09594	8.59152	6.04554	6.2697	7.37889	5.50507	7.45007	5.49697	7.66931	8.32528	7.43127	7.18843	4.80831	8.14	7.98506	7.22451	5.79372	4.89259
GSM1672537	GEO	4.80877	7.01646	8.21035	6.17503	7.47515	8.08742	8.01958	8.74342	9.93094	7.76007	5.2747	6.91243	6.3955	7.19055	6.38035	7.40386	8.15365	7.29964	6.65673	3.54127	8.0708	7.49412	6.7944	4.67099	5.26708
GSM1672538	GEO	3.5524	7.70769	8.14717	6.13464	7.03039	7.65929	7.6137	9.19821	9.07808	5.93157	3.59018	7.50789	6.3108	7.46167	6.30441	7.546	8.64187	6.54159	7.7463	5.64964	8.54664	8.04669	7.4313	5.92203	5.36042
GSM1672539	GEO	4.20465	7.57727	8.10191	6.4723	6.6605	7.5163	7.16135	10.1892	8.90536	6.17064	4.8595	7.13508	6.36088	7.99788	6.21836	7.96856	7.53815	7.55754	7.39541	5.41212	8.2997	7.97899	6.50692	5.64065	5.35747
GSM1672540	GEO	4.99283	8.24634	7.87371	6.69611	6.98383	7.96103	7.26149	9.53868	8.7479	7.6335	5.85261	7.92931	6.48336	8.06453	5.83583	7.04088	8.64771	7.12429	7.40185	5.15973	8.3932	7.99144	6.84023	6.22058	4.40094
GSM1672541	GEO	5.10079	7.43806	7.83071	6.10292	6.29332	6.92435	6.90488	9.65458	8.94489	7.55456	6.913	8.67802	6.87422	8.00481	6.20493	7.18618	9.01294	6.80555	7.09949	5.27027	9.22852	7.85826	6.45936	5.70605	4.96938
GSM1672542	GEO	4.34539	8.13532	7.93691	5.82026	6.882	7.09409	7.66889	9.29859	9.05772	6.48815	3.17196	7.07623	6.23365	6.89354	5.4906	7.26693	8.6045	7.34921	7.39029	5.16028	7.71056	7.89005	6.41434	5.73371	5.22791
GSM1672543	GEO	3.3514	7.71626	8.2005	5.70658	5.96783	7.28885	7.64489	9.98901	8.79948	7.18149	5.84494	7.38103	6.08592	7.72437	5.86956	7.26384	7.55204	7.84841	6.88836	5.67714	7.79817	7.99661	6.12885	5.93937	4.57894
GSM1672544	GEO	4.48733	8.17704	7.63107	6.42922	6.32712	7.82492	7.62105	9.34493	9.03274	6.17212	4.49929	7.74717	5.95226	7.65048	6.56392	7.33897	8.4991	7.80557	7.37623	5.49919	7.92445	8.07256	6.32652	6.48371	4.75921
GSM1672545	GEO	4.04504	7.4732	7.77537	7.36303	6.55749	7.07897	7.36198	9.94778	9.11698	7.90364	4.60023	7.89739	7.13508	8.60201	6.85661	7.27509	8.79751	6.28487	7.88759	5.95217	9.71901	8.22503	7.3502	4.82067	5.2981
GSM1672546	GEO	5.35524	8.63996	8.09117	6.6925	6.58538	7.65134	7.81056	9.70643	9.3128	8.17347	7.70702	8.18312	6.9718	8.21555	6.53873	6.9759	8.62159	6.86461	7.89206	4.78978	8.66435	7.40739	6.41188	5.97609	5.4523
GSM1672547	GEO	4.76517	8.25253	7.67852	6.50274	7.6423	8.60792	7.32089	9.2699	8.95662	6.9846	4.91595	7.69669	6.28577	7.89193	6.21823	7.10826	8.4645	7.30907	7.63046	5.21497	8.41394	7.8856	6.53739	6.08402	5.42811
GSM1672548	GEO	3.57242	7.68928	7.71013	5.7921	7.03316	7.16557	6.71642	9.65714	8.51731	6.17158	4.05481	6.9006	6.88787	7.43087	5.74861	7.20163	8.4311	6.82476	7.08412	5.07086	7.76391	7.78942	6.21527	5.61374	5.12361
GSM1672549	GEO	4.5387	7.79963	7.92243	6.61161	7.10022	7.94534	7.87563	9.74543	9.61734	7.18631	6.37423	7.77169	6.20619	7.22247	5.77121	6.7306	8.10831	8.11482	7.79353	5.87287	8.25292	7.79883	6.91895	6.15704	5.41477
GSM1672550	GEO	5.23494	7.66498	7.96863	5.4797	6.89497	7.94021	6.98899	10.0917	9.41842	7.78043	5.22313	7.84708	6.95815	9.07348	5.82359	7.50235	8.62763	7.03186	6.98451	4.12779	9.1114	7.43006	6.62396	5.61328	5.31915
GSM1672551	GEO	4.37162	7.53159	7.88731	6.65058	6.3679	8.24041	7.13973	9.59181	9.1352	6.65432	4.96943	7.88583	6.39033	8.14766	6.7241	6.86856	9.14926	5.76704	7.31655	5.83021	8.69686	7.74354	7.42173	6.04888	4.44586
GSM1672552	GEO	4.42997	7.843	7.93505	6.8981	6.97536	7.36076	7.90722	9.43036	8.53237	7.02566	6.46925	7.75298	5.94944	6.74724	5.97382	7.21584	8.12793	7.66817	7.94789	6.07122	8.02778	8.11902	6.80874	6.49368	4.63241
GSM1672553	GEO	4.54823	7.44412	8.50146	7.36661	7.49909	8.05398	8.37561	8.76719	9.45084	7.16635	4.20688	8.22777	6.37562	7.21546	6.71529	7.41239	8.4512	7.34891	7.47652	5.55515	8.47744	7.69702	7.20438	5.50272	4.96164
GSM1672554	GEO	4.95629	7.82918	7.70315	5.81911	6.8899	8.23881	6.8577	9.36435	9.17879	5.69515	4.46484	7.3814	5.8152	7.98762	5.49866	7.14769	9.18554	7.3049	7.05321	4.75826	7.88977	7.42898	6.46365	5.33081	4.54698
GSM1672555	GEO	4.28886	7.8291	8.25135	5.39094	6.48361	7.73207	7.52698	9.05828	8.99928	6.13227	5.48088	7.4976	6.53346	8.44205	5.57195	7.23473	9.28383	7.15655	7.20233	5.43038	7.90536	7.45087	6.89707	6.62803	4.50815
GSM1672556	GEO	4.55896	8.45649	8.18216	6.77585	6.54359	7.57499	7.59576	9.92315	9.28437	5.74987	6.83921	8.0509	6.95736	8.09001	6.21398	6.99105	8.87226	6.92467	7.85345	4.7787	8.8091	8.12597	7.2675	6.44032	4.72305
GSM1672557	GEO	4.77765	7.7361	8.10904	6.96225	7.84438	7.83109	7.26969	9.86489	8.8771	4.89541	7.05205	7.80754	7.37537	8.54146	6.09014	7.30545	8.62247	7.26614	7.45422	5.45392	9.06469	8.26286	5.99565	5.72548	5.03361
GSM1672558	GEO	4.5321	7.39924	8.29971	5.83391	6.61798	6.43258	7.6424	9.52596	9.19916	6.85215	4.67372	7.3024	6.56844	8.29838	5.91755	7.76207	8.95696	6.76963	6.68534	4.53667	8.63523	7.27246	6.82666	5.32717	5.11357
GSM1672559	GEO	3.7102	6.99692	7.60392	5.94869	6.69453	6.43189	6.57386	9.47967	8.52956	8.20296	5.46863	7.51152	5.85694	8.04818	4.89748	7.2303	8.38412	6.97001	7.01834	4.77115	8.46409	7.7321	6.38494	5.34181	5.58746
GSM1672560	GEO	4.15828	7.81924	7.5628	6.53959	7.09731	7.25131	7.28278	9.48104	8.61602	5.62017	6.05314	7.36868	6.55092	8.02687	5.95835	7.14356	8.73236	7.10849	7.80351	5.16545	8.47232	7.72871	6.68566	6.04495	4.58387
GSM1672561	GEO	5.49019	8.43102	7.561	6.69762	7.16043	7.78329	7.70378	9.80832	8.82053	2.61342	5.80806	7.86978	6.48136	7.91091	5.6248	6.99116	8.16102	6.99247	7.31901	5.54436	8.31247	8.39468	7.22382	5.99937	5.39363
GSM1672562	GEO	5.55754	8.57437	7.93041	6.37578	6.62509	7.3487	7.94769	9.91484	9.41154	7.26271	4.39554	8.0266	6.85108	8.26451	5.74818	6.98992	8.79154	7.15386	7.87097	4.94104	8.489	7.97932	7.70635	6.92514	5.22739
GSM1672563	GEO	4.9509	8.18364	7.9506	5.8306	7.28578	7.50032	7.47489	9.08667	9.16766	5.58436	3.50326	7.36679	6.12067	8.56181	6.02637	7.20601	8.72336	6.49315	7.5845	4.36671	7.87521	7.73604	7.09038	6.22673	4.99046
GSM1672564	GEO	4.70319	7.95199	7.97825	6.25587	6.90238	7.62649	7.14167	9.34581	8.91315	5.201	3.61314	7.71153	6.87659	7.75194	5.79599	7.37812	7.95564	6.7748	7.59668	5.66596	8.26426	7.66911	7.0523	6.346	4.56649
GSM1672565	GEO	5.63093	7.94722	7.9598	6.3927	7.46916	7.3893	8.28275	9.39344	9.24145	5.95535	3.09507	7.75847	6.88519	7.97022	6.27669	6.86748	8.81676	7.56632	7.73561	5.51942	8.23744	8.35584	7.09883	5.62725	4.6982
GSM1672566	GEO	4.86657	8.2709	7.70461	6.42233	6.62751	7.45849	7.28773	9.60488	9.39545	6.15777	3.82453	7.09595	6.12852	7.62782	5.69309	7.42251	8.25756	6.43341	8.13506	5.1841	8.56917	8.3276	6.44469	6.11103	4.07275
GSM1672567	GEO	3.72934	8.88144	7.84406	6.26981	6.89623	7.55244	7.64326	9.48702	9.37215	4.49367	3.33519	8.60036	7.63548	8.16192	6.18399	6.01054	9.13406	6.62542	7.58511	5.66236	8.38964	8.22971	8.05589	6.54524	4.91133
GSM1672568	GEO	2.04147	7.10589	8.113	4.76967	7.26454	6.74992	6.05861	8.99588	8.38388	5.56645	5.26936	6.88552	5.80973	8.91933	5.60265	7.46497	8.76313	5.98095	6.02526	4.46724	8.29893	7.82803	6.24968	5.2782	5.02534
GSM1672569	GEO	5.12636	7.37753	8.10574	5.77643	6.01094	8.54773	7.63577	9.41923	9.24392	7.13703	5.64401	7.87305	5.66222	7.51586	6.69804	6.96713	9.1361	7.30382	7.33205	4.74143	8.70952	7.92786	6.82041	5.07877	4.6339
GSM1672570	GEO	4.94263	7.55641	7.60181	6.6068	7.52504	7.98306	7.20013	8.6958	8.43753	6.61521	4.53814	7.28812	6.18075	8.06581	6.17345	7.17083	9.0376	6.83219	7.11368	4.87498	8.39384	7.92362	6.92575	5.58554	5.16903
GSM1672571	GEO	4.45433	7.21583	8.03991	5.58154	7.11145	7.09042	6.95643	8.95039	8.71918	6.45129	4.44744	7.44165	6.58738	7.95901	6.17787	7.71693	8.51172	7.17027	7.42156	4.82505	8.46111	8.58912	6.93195	5.92241	5.50431
GSM1672572	GEO	3.97533	7.74872	7.34359	6.9177	6.56648	7.83482	7.92196	9.473	8.84196	7.24864	3.93688	7.02394	5.97057	8.20678	6.00725	7.01641	8.62264	6.39135	7.62689	5.71662	8.48857	8.05883	6.26821	5.66439	4.91846
GSM1672573	GEO	4.92546	8.82084	8.17532	6.66738	6.21495	7.07038	7.73148	9.57699	9.15384	6.48064	5.68527	7.93359	6.32912	7.80508	6.38583	7.18984	8.72851	6.44646	7.79815	4.97423	8.38116	8.42555	7.53663	6.30224	5.24002
GSM1672574	GEO	4.54041	7.50301	7.50596	6.85571	7.39414	6.9619	7.58882	9.01772	8.59906	6.11979	3.68952	7.35771	5.4777	7.65091	6.19737	6.39409	8.11725	7.28839	7.71476	5.16979	8.50495	8.48251	6.80226	6.27229	4.80933
GSM1672575	GEO	4.64913	7.74905	7.44457	7.24601	7.35364	6.99504	7.51609	9.13872	8.39276	6.35056	3.43692	8.10842	6.42422	7.12938	6.12734	6.73894	8.59208	6.9484	7.73787	5.58812	8.28022	7.64701	7.38586	6.51288	5.02826
GSM1672576	GEO	4.39367	7.11992	8.00051	5.69115	6.76543	7.1141	6.81084	8.74763	8.71301	5.88837	5.59333	6.15314	6.0549	8.02504	6.20431	7.76214	9.29841	6.61338	7.1526	4.22421	8.85733	8.00516	6.20736	5.9919	4.92537
GSM1672577	GEO	4.84318	7.90769	7.84037	6.64672	7.1783	7.25283	7.72612	9.62493	8.7829	7.21058	5.0292	7.67605	6.85415	7.97393	6.37366	6.94097	8.31885	7.44353	7.74225	5.01218	8.257	8.20038	7.01675	6.95905	4.87733
GSM1672578	GEO	4.97663	7.89787	7.65843	6.83675	6.72501	7.69287	7.41519	9.56019	8.96805	7.52859	5.04133	7.50494	6.30471	7.93767	6.49173	7.07761	8.76877	6.64109	8.06633	5.65692	8.12925	7.93742	7.23295	6.46455	5.29968
GSM1672579	GEO	4.32606	7.06273	8.07291	5.56548	6.8987	7.13115	7.67733	8.42556	8.4026	6.95744	2.49684	6.51796	5.93963	7.75105	4.95401	7.09393	8.57502	6.87872	6.95427	4.40319	7.85747	7.58374	5.9061	5.24632	4.81075
GSM1672580	GEO	4.83484	7.03382	8.42263	5.39224	7.34111	7.39407	6.24123	8.91437	8.88247	7.52764	4.263	6.00398	6.31728	8.03108	5.05168	7.48406	8.82503	6.80235	6.66753	3.68297	8.58192	7.59171	6.14099	5.77502	4.48904
GSM1672581	GEO	4.59794	7.10765	8.08198	6.46931	6.94617	6.76825	8.64327	9.10055	9.39517	6.16411	3.32686	7.28673	7.02117	6.61489	6.1071	7.48498	8.27861	6.78385	7.79017	5.51535	8.12025	8.23659	7.98877	5.81321	5.38721
GSM1672582	GEO	4.90853	6.38548	8.13924	5.38463	7.41595	6.9808	6.40571	9.18597	9.02338	5.37386	3.36414	5.92424	6.91835	7.09495	4.75088	7.12548	8.53811	6.28294	6.78473	4.43	8.37065	7.59711	6.17683	5.36913	5.17596
GSM1672583	GEO	4.17217	7.39183	7.77973	5.35195	7.32624	7.12924	6.74675	8.82622	9.06028	5.5198	3.05001	5.64419	6.14084	8.20878	3.43435	7.97071	8.71844	5.61957	6.04101	3.71592	8.27213	6.7583	6.26187	5.33708	5.24682
GSM1672584	GEO	5.20707	6.88703	7.80973	5.66475	7.22601	7.07008	7.56436	10.0448	9.61244	5.5399	6.58459	6.95719	6.26217	7.97322	5.82782	7.10765	8.64721	6.43742	7.55479	4.90753	10.0026	7.50754	7.33499	5.30794	5.23436
GSM1672585	GEO	5.48968	7.71923	8.59999	6.50005	7.00161	6.99757	6.81159	10.3856	9.88943	9.16344	7.26148	7.88132	6.5925	7.54207	5.97717	7.55617	8.28372	6.89094	6.71502	4.56045	8.97614	8.44279	6.33596	5.83598	4.9302
GSM1672586	GEO	4.21372	8.02177	8.46137	6.67979	7.21146	7.288	7.32773	9.29272	9.43268	6.95712	3.41576	7.24844	6.28633	7.50705	6.61687	6.93417	8.24867	5.69503	6.88005	5.61917	8.72787	8.54455	7.5343	5.87607	5.12553
GSM1672587	GEO	4.94708	6.88867	8.60423	4.97189	7.40623	6.49755	6.04564	8.78755	9.16804	5.04348	3.15997	5.99617	6.02413	7.41773	3.49576	7.13097	8.93339	7.43958	6.31489	3.59547	8.87551	7.77718	5.43673	4.99829	5.25244
GSM1672588	GEO	4.96189	7.61879	8.04844	6.73766	7.04384	7.26516	7.27557	9.62527	9.29482	7.40158	4.50327	6.50197	6.04308	6.97473	5.85654	7.27062	8.40866	7.34862	7.53876	5.23783	8.03091	7.92034	6.50148	5.93668	4.96291
GSM1672589	GEO	4.19284	7.56588	8.46606	6.68431	6.80885	6.79885	6.96426	10.2894	9.81718	7.42937	5.99756	7.54318	6.81235	7.88892	6.23115	7.35219	8.40952	7.14818	7.47675	5.27938	8.30125	8.26837	7.20282	6.16559	5.02619
GSM1672590	GEO	5.29156	7.07243	8.19573	5.77842	6.4906	6.76913	7.20973	9.66427	9.69634	7.37614	6.15507	5.60032	6.66185	7.14119	5.02632	7.41067	8.83971	7.3376	6.29617	3.82699	9.47484	7.42931	5.5931	5.33983	4.94937
GSM1672591	GEO	3.95272	6.64027	8.18635	6.20951	6.93265	7.28884	6.66169	9.95182	9.43867	7.68469	6.24151	6.57798	6.4879	7.0713	5.72994	7.68404	8.13845	7.07941	6.90141	4.76899	8.26977	8.11754	6.19013	5.08505	5.53063
GSM1672592	GEO	4.8446	7.57202	7.98492	6.24812	7.11921	7.1186	8.12769	9.5819	8.98928	7.55654	3.93885	7.34549	6.11344	6.98545	5.6688	7.1023	8.19963	7.35602	7.20841	4.63322	8.60515	8.07545	6.42285	5.76161	5.06696
GSM1672593	GEO	4.54799	6.61537	8.6273	5.9276	6.67718	7.60711	6.7773	9.90104	9.56854	7.7625	4.79061	6.23127	6.62296	7.34847	5.73491	7.64261	8.54872	7.4057	6.42189	3.39811	8.22241	8.30081	6.00399	5.26815	4.98479
GSM1672594	GEO	4.91427	6.85079	8.65951	5.45715	6.85372	6.52732	7.81972	9.47862	9.47255	5.33919	4.27197	6.98147	6.18695	7.58409	5.53684	7.26736	8.83463	6.59536	6.84317	3.34529	8.63054	6.98061	6.25645	5.65898	5.51142
GSM1672595	GEO	4.13026	7.11822	7.69268	6.86438	7.44786	7.24095	7.2361	9.32065	8.83033	6.2548	5.63149	7.08603	6.39737	7.15903	5.67592	7.34325	7.65194	6.51449	7.63864	5.51656	8.30586	8.36058	6.09781	5.79812	5.3176
GSM1672596	GEO	3.81325	6.72421	8.00717	6.83721	6.75057	7.10455	7.26205	9.965	9.32343	7.86706	4.37022	6.73258	6.62213	8.27825	5.1097	8.12263	7.75321	6.63176	7.76178	5.28601	9.06182	8.41704	5.96221	5.69872	5.78562
GSM1672597	GEO	5.2884	7.87337	7.92581	6.59589	6.71686	6.99823	7.76881	9.4615	9.1516	7.0709	3.97201	7.29475	6.34676	7.48804	6.00756	7.5888	8.11844	7.27349	7.40659	5.50849	8.37186	8.1456	7.03133	5.87836	4.85858
GSM1672598	GEO	4.60016	7.57754	8.12825	7.27297	7.1551	6.9583	7.35101	9.46626	8.80347	6.7627	4.4115	7.77307	6.30781	7.33134	6.13216	7.47908	8.35357	7.02624	7.41234	5.34342	8.73329	8.49649	6.99671	5.73482	5.43482
GSM1672599	GEO	4.63588	8.22202	8.01502	6.86281	6.61667	7.67795	8.14829	9.55499	8.95016	7.02791	5.96677	7.91276	5.62406	7.53411	6.14846	7.19454	8.28051	7.86104	7.84702	5.70896	8.77425	8.22068	7.20486	6.15951	5.51092
GSM1672600	GEO	4.22921	7.67281	7.93925	6.67612	6.32151	7.11471	7.47585	9.69822	9.54284	6.01394	3.46988	7.66493	6.08177	7.54	5.89791	7.31351	8.20085	6.93398	7.4875	5.2722	8.72807	8.30463	6.42863	5.68025	5.56667
GSM1672601	GEO	4.81006	7.38633	8.20647	6.16854	6.93255	7.20888	7.34844	9.38888	8.85161	6.44912	4.42154	7.08554	5.68501	7.36555	6.01348	7.75799	8.03497	7.63354	7.5491	5.10471	8.28751	8.43946	6.76699	5.61346	5.50145
GSM1672602	GEO	4.67593	8.04583	8.32318	7.23256	6.98749	7.33875	7.24456	9.41657	9.78322	6.27153	5.89983	7.99037	6.4686	7.68657	6.05525	7.47826	8.37115	7.13792	7.22761	5.15413	8.10723	8.63936	6.59318	5.51004	5.38548
GSM1672603	GEO	4.52504	7.85495	7.83547	7.0403	6.82921	7.46451	8.73231	9.77741	8.62311	6.80522	5.56482	7.61385	6.1512	7.58096	5.87081	6.88192	8.03656	6.8525	7.65139	5.51446	8.35366	8.09584	6.84564	5.83356	5.5564
GSM1672604	GEO	4.40844	7.39215	7.7144	6.73767	7.62004	6.87264	7.68228	9.83629	8.91	6.46147	5.81904	7.65595	6.64402	7.20165	5.7109	6.93319	7.83135	7.30409	8.07031	5.72043	7.82793	9.05459	5.79266	5.5037	5.08587
GSM1672605	GEO	4.65118	8.23934	8.3558	7.06104	6.80359	7.87884	8.62568	9.80488	9.70062	4.83831	4.00746	7.88723	6.88708	6.97144	6.37952	6.92567	8.13065	6.74847	7.77773	5.67874	8.24493	8.04236	7.82934	6.15914	5.00932
GSM1672606	GEO	4.87586	7.13631	8.45237	7.045	6.85226	7.31372	6.90616	9.22031	9.27127	5.83412	5.35909	7.35911	6.05747	7.87044	5.92922	7.86953	8.58865	7.03063	7.32069	4.9586	8.22431	7.98201	6.85066	5.86752	5.11277
GSM1672607	GEO	4.42709	7.07211	8.50807	5.89942	7.0929	8.20713	6.98332	8.99822	9.59844	6.05501	4.846	6.72929	6.7272	7.40372	5.61081	7.12087	8.46069	6.75638	6.52538	4.37452	8.63295	7.74501	6.65533	5.46447	5.16147
GSM1672608	GEO	4.7383	8.82731	8.316	7.21659	6.03725	7.5915	8.39648	10.2451	9.43855	8.08589	6.91939	8.76032	6.83826	7.21396	6.97661	6.81314	7.66471	7.15179	8.42697	5.90752	8.64135	8.53419	8.0776	6.82639	4.84369
GSM1672609	GEO	4.34726	8.83326	7.8405	7.52303	6.52228	7.6682	7.86627	10.2001	9.43864	6.45483	4.06894	8.57646	7.4654	6.89304	6.28626	7.22059	8.07056	7.26552	8.44483	6.79985	9.71458	8.04754	8.38893	6.91401	5.74452
GSM1672610	GEO	5.94438	8.4675	7.2457	8.23693	6.69253	7.21217	7.79371	10.3204	9.31275	6.85454	5.79122	8.62316	6.58349	7.14847	5.91997	7.45395	7.49057	7.58928	7.73542	5.53402	8.82101	8.18931	7.10126	6.61443	5.13638
GSM1672611	GEO	5.07245	8.23596	7.48252	7.34867	6.46121	7.6569	7.96633	10.0909	8.96402	6.68233	5.9947	7.89416	7.07407	7.61947	6.48774	6.94938	8.01613	7.87416	8.28861	6.09692	8.12593	8.27996	7.6079	7.17149	4.89976
GSM1672612	GEO	4.74584	8.30559	7.51527	8.04167	5.50293	7.67691	8.14135	9.77833	8.88704	5.46061	4.49186	7.84933	6.64382	6.88814	6.58575	6.86347	7.62306	7.99546	8.54044	6.3204	8.26073	8.68599	8.48092	6.93543	5.31703
GSM1672613	GEO	5.48471	8.72121	7.70829	7.64304	6.55063	7.75237	7.71125	10.5291	8.98715	7.39296	7.3886	8.49365	6.98359	7.50089	6.27659	6.90028	7.86745	7.44628	8.33161	6.25229	8.16452	8.35806	7.67765	7.39903	5.06381
GSM1672614	GEO	4.78048	8.5811	8.12883	7.70166	6.14219	7.80884	8.09703	10.3455	9.68739	6.08606	7.19936	8.50658	7.14248	7.83014	5.72107	7.00348	8.26034	6.6109	8.44574	5.47313	8.89743	8.39823	7.42924	6.50624	5.20664
GSM1672615	GEO	5.3353	7.94645	7.67628	7.54216	6.69546	7.78386	8.081	9.88639	9.33597	6.83828	6.41645	8.08139	7.12013	7.42963	6.23857	6.94795	8.11007	7.36489	7.88731	5.98465	8.5582	8.24963	8.4745	7.00983	5.32343
GSM1672616	GEO	4.83901	8.87093	8.24354	6.92066	6.42948	7.42538	10.0281	10.0227	9.13119	5.78889	3.59349	9.00865	6.8774	8.08146	5.24401	7.12045	8.29638	7.69798	8.28965	5.88419	7.76323	7.82223	8.04382	7.06767	5.61565
GSM1672617	GEO	5.97725	9.44217	7.86358	7.58005	6.26205	8.05579	8.29734	10.4664	9.52203	7.21835	5.72252	8.27738	6.97318	7.04431	6.7079	7.12563	7.64611	7.70872	8.38165	6.5123	7.69946	8.54893	7.65629	7.24346	5.15098
GSM1672618	GEO	5.37015	8.53593	7.97536	7.78512	6.0522	7.52336	8.31563	9.97276	8.94693	6.67806	4.02764	8.00809	7.37067	7.64941	6.20662	7.23415	7.73471	7.48688	8.5483	6.83865	9.08174	9.06533	7.30515	6.64618	5.36885
GSM1672619	GEO	3.83385	8.38936	7.71468	7.40677	6.72568	7.46214	7.84521	10.2895	9.43024	6.38524	5.51639	8.0393	7.06647	7.57837	6.75233	6.94481	6.9684	7.27936	8.37742	6.70432	7.903	8.84159	6.72794	6.93034	5.51261
GSM1672620	GEO	5.17329	8.89105	7.87826	8.01188	7.88358	7.13581	7.89149	9.82105	9.21739	5.50432	6.07023	8.35152	6.64531	7.81839	6.13057	7.04838	9.3554	7.45221	8.30871	5.6448	8.89612	8.60796	7.47241	6.89496	5.31873
GSM1672621	GEO	4.85287	8.88575	8.10223	6.33521	6.72103	7.31626	7.92129	10.1633	9.18564	6.8803	6.95196	8.32114	5.95325	7.2814	5.67271	7.2382	7.7701	7.39744	7.8961	5.8129	8.6862	8.03878	7.20225	6.6517	5.37389
GSM1672622	GEO	5.49228	8.99167	7.85312	7.78676	6.61841	7.02036	7.9047	10.0096	9.75203	5.24126	3.44285	9.24747	6.64195	7.34392	5.93399	7.13637	8.21436	7.01077	8.24143	5.72425	8.45544	8.45171	7.65457	6.90084	4.98693
GSM1672623	GEO	5.79558	9.13384	7.78775	7.08454	6.47099	7.4248	8.21595	10.2788	9.28723	6.56342	5.57021	8.26895	5.92274	7.7284	6.4098	7.03781	8.04416	7.04108	8.42393	6.77502	8.63583	8.79442	7.6051	6.39089	5.09528
GSM1672624	GEO	5.31972	8.51501	7.68708	7.29072	6.63878	7.40198	8.44008	9.7622	8.78132	7.49533	4.85633	8.091	6.23991	7.57015	5.78349	7.14372	7.66522	6.97842	8.40062	6.44026	9.69395	8.32238	7.97802	6.5224	5.17699
GSM1672625	GEO	5.28226	8.34513	7.86255	7.30936	5.41827	7.43851	8.0128	10.0353	9.41276	7.04137	6.69964	8.24369	6.88463	7.75254	6.53341	7.26924	8.00443	7.74259	8.22162	5.90876	8.76085	7.98303	7.46391	7.05914	4.87437
GSM1672626	GEO	4.37592	7.99504	7.5827	7.11895	6.01784	7.36179	8.13886	9.60373	8.60251	7.47776	6.37559	8.07875	5.95574	6.59362	6.2866	6.85598	7.70239	6.86108	8.19124	6.28395	8.34736	7.97863	7.60039	6.63015	4.87869
GSM1672627	GEO	5.45733	8.7585	7.81627	7.01712	6.20897	7.7522	7.44401	9.69918	9.01284	6.6032	4.82841	8.27674	6.7512	7.38472	5.84354	6.57635	8.30243	7.76681	8.22508	6.66598	8.87075	8.1758	7.5451	6.85667	4.64826
GSM1672628	GEO	5.3036	8.77814	7.71696	7.58228	6.53538	7.77703	8.35031	10.2924	9.34853	5.96491	6.6237	8.19343	6.70643	6.34821	6.34467	6.73883	8.07127	7.95207	8.20123	6.57316	8.08337	8.35556	8.06776	7.41674	4.76398
GSM1672629	GEO	4.76561	8.66516	7.47164	7.14783	6.52453	7.36094	7.77084	9.54483	8.97493	6.12604	3.44718	8.26434	6.21319	7.55324	5.84275	7.41749	8.51381	7.25936	8.20796	5.85294	8.32879	8.57207	8.24813	6.91876	4.53084
GSM1672630	GEO	5.59968	8.86333	7.68923	6.665	5.94789	7.87277	8.96987	9.89916	9.25409	7.3251	5.88826	8.6991	6.22362	7.69139	6.20842	7.2333	7.97925	7.18959	8.25557	6.29459	8.34565	8.43574	8.63093	6.34671	5.09567
GSM1672631	GEO	5.04929	8.98208	7.63761	7.71286	6.58117	7.43809	8.18535	10.214	9.56405	4.56978	4.99923	8.19213	7.45353	7.66689	6.77799	7.00157	8.14024	8.08406	8.39525	6.33578	8.42931	8.86737	8.42018	6.73657	4.89785
GSM1672632	GEO	5.33553	8.04793	8.11908	7.33486	6.92334	7.68944	7.96989	10.1041	9.59264	6.85816	5.21181	8.30605	6.92031	6.99468	6.77382	7.30258	7.98104	7.5175	8.1922	6.00534	10.14	8.29127	6.61612	6.03115	4.63793
GSM1672633	GEO	4.75296	8.40087	7.96204	7.50726	6.15608	7.81987	8.09172	10.517	9.54283	5.6354	4.34702	8.08054	6.49439	7.12991	5.80934	7.55407	7.4733	7.55535	8.16078	6.07945	8.31349	8.87759	7.53175	6.6986	5.47389
GSM1672634	GEO	5.56155	8.20695	8.24769	7.75279	6.07643	7.54311	7.72959	10.1191	9.27589	4.90952	3.13216	8.30934	6.35108	7.86792	5.88885	6.9113	7.75572	7.5053	8.40629	5.41256	8.59944	8.48849	8.88664	7.08427	5.04221
GSM1672635	GEO	5.02916	9.22568	8.1115	7.26599	8.19936	7.64544	7.55558	10.2418	9.64275	6.39143	6.64676	8.82751	7.89949	7.91024	6.17024	6.94159	8.48382	7.134	7.93812	5.67939	8.49481	8.52313	8.06159	6.43113	5.13724
GSM1672636	GEO	4.91348	8.73522	7.94393	7.00747	6.85591	8.06357	8.348	10.1566	9.06521	6.98936	3.5756	7.8408	5.91273	6.9495	5.98264	6.59314	7.86309	7.14895	8.29659	6.32859	8.35399	8.10028	8.0709	6.88471	5.39008
GSM1672637	GEO	4.83434	8.18816	7.64713	7.72591	6.97717	7.30657	8.15881	9.68637	9.23361	7.30484	4.27746	7.80978	7.13298	7.46147	6.18457	7.01179	7.96145	7.7432	8.43584	6.2076	8.86138	8.99426	7.54197	6.60562	5.19198
GSM1672638	GEO	5.02008	8.83442	8.03715	7.65453	6.63614	7.60045	7.70791	10.03	8.97414	7.33381	6.16649	8.26015	6.4458	7.08989	6.0636	6.80378	7.33373	7.17173	8.1445	5.62117	8.91258	8.2676	8.5114	7.12884	5.0702
GSM1672639	GEO	4.86053	8.39291	8.06214	7.50309	6.23602	7.82838	8.47666	10.2263	9.30724	6.30205	4.82739	8.49754	6.4016	7.23628	6.86864	6.6583	8.50811	6.87493	8.28954	6.54833	9.04803	8.38299	7.77099	6.05735	5.12948
GSM1672640	GEO	4.63179	8.84713	7.55055	7.82074	6.27221	7.66304	8.09346	10.1809	9.27898	7.12267	3.98173	8.28164	7.21153	6.5159	6.73126	6.93906	7.82458	7.51229	8.42338	6.09762	8.30002	8.66342	8.20207	7.02135	5.11835
GSM1672641	GEO	4.16672	8.64559	7.28614	7.18247	7.37411	7.28331	7.88908	9.82468	8.92701	6.75733	3.38361	8.37479	7.66576	6.31704	6.59846	6.68626	7.68972	7.49931	8.50029	6.35864	8.41771	8.67452	7.65068	6.69056	4.86173
GSM1672642	GEO	5.02317	8.96561	7.60874	7.12769	6.44823	7.25265	8.23479	10.0981	9.4007	6.74462	5.32456	8.36443	7.1904	7.57183	6.51311	7.05502	8.46935	6.73797	8.25169	6.32967	8.15793	8.40697	7.76727	6.66311	4.61782
GSM1672643	GEO	5.12283	8.91611	7.89923	7.76867	6.28815	8.11566	7.7475	9.74952	9.38511	7.01777	3.48829	8.12226	6.80727	7.29436	6.24191	7.04265	8.11973	6.76902	8.21324	6.39304	7.8782	8.43183	6.63278	6.86589	4.69167
GSM1672644	GEO	4.38278	8.97834	7.79666	7.03684	6.59333	7.9603	8.09819	9.72413	9.64761	4.58088	2.77299	8.77248	6.71006	6.59915	6.29184	6.48499	8.34447	6.34621	8.19851	5.98804	8.71625	8.13475	7.47766	7.25587	5.20626
GSM1672645	GEO	5.00681	8.63866	8.40663	7.37171	6.29872	7.46479	7.96885	10.1217	9.35854	6.95299	3.86738	8.16565	7.40084	7.76266	6.6499	6.93255	8.29145	6.9631	8.88439	6.37346	9.23602	8.85444	7.6686	6.96587	4.83701
GSM1672646	GEO	5.42424	8.32194	8.01046	7.74579	6.0792	7.58571	7.94317	10.5354	9.48255	6.3762	5.35764	8.2464	7.34026	7.86439	6.40537	7.19125	7.93198	7.31367	8.28662	6.30691	8.4746	8.37091	7.52182	6.71553	5.57004
GSM1672647	GEO	5.19388	8.62929	7.1627	7.18065	6.24912	7.62549	8.36736	10.0514	9.22777	6.79037	3.8686	7.77234	6.87872	7.34923	6.59969	6.67977	7.32018	7.06723	8.20786	6.40152	8.14018	8.57798	7.77273	6.9446	4.82614
GSM1672648	GEO	5.37078	8.7549	7.79328	7.4557	5.84407	7.86263	7.91037	10.2788	9.11855	6.02963	6.96947	8.73243	6.5859	7.66133	6.26297	6.73761	7.65507	7.62131	7.9488	5.96486	8.07571	8.6431	7.92595	6.06602	4.53877
GSM1672649	GEO	5.22868	8.8196	8.01675	7.0406	6.75371	7.37473	8.16893	10.1718	9.98083	7.47948	7.18564	8.52942	7.72198	8.11314	6.73157	6.67999	7.70896	7.82097	8.64801	5.44718	7.99061	8.95702	7.81241	7.32673	5.01615
GSM1672650	GEO	5.50765	9.11102	7.9217	8.16097	6.15211	7.05061	7.96709	10.0214	9.09298	7.32596	4.5324	8.6036	7.02034	7.46347	6.42929	7.19415	8.467	7.15097	8.29986	6.20533	9.38708	8.46097	8.24379	6.7175	4.89683
GSM1672651	GEO	4.80504	8.68698	8.02275	8.05649	6.99181	7.36779	8.30571	10.1301	9.62764	5.84396	3.67493	8.7323	6.99888	8.08736	6.29645	7.16818	8.2737	6.94598	8.49622	5.75493	8.65549	8.51905	7.8499	6.98758	4.89237
GSM1672652	GEO	5.07393	8.91071	7.49918	7.40407	6.43441	7.43478	8.28624	9.9646	9.14558	6.79384	5.25611	8.35533	7.10602	7.56757	6.34359	6.97117	8.16558	6.75601	8.19713	6.3199	8.08492	8.65056	7.87769	6.86037	4.72198
GSM1672653	GEO	5.47486	8.63451	7.88138	7.64829	6.21044	7.22193	8.48035	10.2046	9.37635	6.81696	3.42748	8.00736	7.07059	6.7247	6.88442	6.43328	8.0631	7.20746	8.63205	6.97102	8.4722	8.77241	8.35867	7.08877	4.64852
GSM1672654	GEO	5.86921	8.78272	8.05268	7.84051	5.98071	7.95804	7.58538	10.1415	9.06024	7.48247	7.50687	8.06037	6.30437	7.36126	6.71482	7.04633	7.33803	7.78775	7.94886	6.95683	8.65924	8.39435	7.65524	6.41968	5.14394
GSM1672655	GEO	5.33752	8.69346	7.84898	7.38929	6.17785	7.81366	7.95826	10.3651	9.34918	6.4612	4.96042	7.8841	6.60895	6.60345	6.55028	6.92262	8.07459	7.88909	8.04229	6.18824	8.73076	8.39933	7.52715	6.3729	4.80861
GSM1672656	GEO	4.59391	8.53635	7.68734	7.43412	6.61499	7.84794	8.10506	9.96251	9.42858	5.63136	4.86468	8.32158	6.75119	5.45233	6.27973	7.00736	8.10891	7.60858	8.26882	6.7287	8.99576	8.30157	7.87851	6.91239	4.8465
GSM1672657	GEO	4.69742	8.26777	7.88268	7.33682	6.59857	6.8656	8.00149	9.89342	8.95046	5.76399	4.27502	7.97945	6.14186	6.81784	6.21965	6.66476	7.76341	7.75521	8.40044	6.40328	9.58268	8.34938	7.38086	7.12969	4.90353
GSM1672658	GEO	4.54557	8.95103	7.58782	6.99249	6.39293	8.11988	8.88549	9.9931	9.52826	6.71385	6.27496	8.30388	6.02506	7.4689	6.15996	6.91623	7.59883	6.42724	8.22307	6.59829	8.36318	8.19397	7.65517	6.28114	5.01258
GSM1672659	GEO	4.64972	9.01261	7.9238	7.91093	6.46026	7.92111	7.84052	9.96369	8.97618	6.36248	4.30361	7.67401	6.84916	7.42145	6.13386	7.16093	7.83008	7.59097	8.03617	6.37618	7.83139	8.35916	7.51545	7.02889	5.10311
GSM1672660	GEO	6.05909	8.25601	7.51659	7.13151	5.72593	7.24699	8.21863	9.83366	9.71296	6.70371	6.45142	8.51039	7.31707	7.74971	6.0459	6.74301	8.48792	7.31503	8.07417	5.84356	8.3667	8.34646	7.51448	6.15252	5.18214
GSM1672661	GEO	4.68149	9.01753	7.91364	7.14103	6.85787	7.87392	8.44712	10.1797	8.84664	7.26131	4.00024	8.19026	6.66104	5.55444	6.00558	7.32507	8.22228	7.57548	8.23254	6.61848	8.64454	8.28268	7.68229	7.01267	5.11332
GSM1672662	GEO	4.85654	8.68466	7.5352	7.02055	6.37098	7.30054	8.19133	10.0074	9.09249	5.87591	6.03023	8.41257	6.61569	7.70506	6.39561	7.07832	7.60116	7.1994	8.10698	5.73463	8.03356	8.66846	7.94719	6.77989	4.37582
GSM1672663	GEO	4.85676	8.72192	7.43033	7.5946	7.34036	7.31213	8.21195	9.52415	8.92263	6.39213	3.42872	8.16764	6.40095	7.18817	6.45303	6.87748	7.29043	7.25478	8.36898	6.28606	8.04892	8.48382	7.83422	6.99091	4.99886
GSM1672664	GEO	4.94713	8.57185	7.77943	6.887	6.76305	7.96957	7.47966	9.81077	9.43079	6.46737	4.45542	8.28542	6.77847	7.94393	6.17715	7.13911	8.14071	7.03185	8.15195	6.1506	8.31364	8.88634	7.61732	6.50756	5.19887
GSM1672665	GEO	5.13698	8.71325	7.61446	6.87932	6.47648	7.15232	7.7033	9.80499	9.03845	7.39096	5.08957	7.66032	6.47551	6.97786	6.10415	7.02825	7.91369	7.17249	8.22592	6.04875	8.44482	8.07031	7.39832	6.73604	5.50588
GSM1672666	GEO	4.9745	8.3722	7.79272	7.72257	6.8745	8.06086	8.05665	9.91901	9.39781	6.52144	5.45437	8.29504	7.54234	8.2963	6.14106	6.90815	8.308	7.38122	8.21079	6.23307	8.11728	8.66779	7.9823	6.81254	5.0667
GSM1672667	GEO	4.76259	9.34787	7.8824	7.00526	7.98713	8.21083	8.35287	9.92322	9.65666	4.3291	3.29924	8.26643	6.90827	7.97568	6.09546	7.13818	8.19479	6.72309	8.14791	5.91653	8.96146	8.52918	7.92736	6.8063	5.34157
GSM1672668	GEO	4.10716	8.66478	7.24138	7.03103	6.45395	7.65912	7.68261	9.64603	9.15892	6.45511	3.8668	8.14253	6.35302	7.26289	6.0629	7.03419	7.95383	7.2201	7.90616	5.92031	8.03775	8.20059	7.64219	6.71001	4.62473
GSM1672669	GEO	4.92417	8.80013	7.77071	7.66727	6.57016	7.65257	7.91482	10.2463	9.36228	6.49672	6.28979	8.15734	6.76408	6.49271	6.2143	6.6691	8.17935	7.74471	8.25248	6.55528	7.64442	7.86039	6.82015	6.94024	5.04761
GSM1672670	GEO	4.64232	8.7414	7.80445	7.23297	6.51163	6.67323	8.34943	10.0241	9.19958	6.53268	6.94647	8.60893	7.05156	7.37847	6.26861	6.57825	8.01712	7.34289	7.93296	5.56199	7.97626	8.63549	8.27419	6.13375	5.14389
GSM1672671	GEO	4.51609	9.00023	7.6096	7.35291	6.30775	7.42616	8.2881	9.88744	9.2576	6.49794	6.20089	7.99539	6.56783	7.40446	6.45109	7.17609	8.00499	7.78853	8.18606	6.36453	8.04738	8.70992	7.73542	6.7768	5.43897
GSM1672672	GEO	5.13621	8.28276	8.02756	8.22537	6.53221	8.04151	7.92539	10.2495	9.42799	7.49685	6.60769	8.05867	7.42277	7.26757	7.06368	7.29082	7.45529	6.90817	8.50576	7.03514	8.98408	8.63047	7.07176	6.94962	5.15062
GSM1672673	GEO	4.74324	9.84873	7.74688	7.45724	6.67728	7.54672	8.5348	10.1724	9.10638	6.98552	3.98814	8.24782	7.05132	7.32838	5.86423	7.4353	8.10108	7.18016	8.16292	5.40751	8.12814	8.70452	6.98546	7.0723	5.789
GSM1672674	GEO	5.09549	8.81092	7.95654	7.5083	6.45289	7.05138	9.18283	10.0509	9.77465	4.58334	3.43557	8.68994	6.9768	7.2832	6.32251	6.91396	7.38226	7.03966	8.10005	5.70326	8.04958	7.89998	8.11238	8.28818	5.0242
GSM1672675	GEO	5.44059	9.11167	7.841	7.04744	6.90146	7.93585	7.64362	10.2648	9.41843	6.41192	6.49538	7.63863	6.98978	8.06513	6.06716	6.5689	7.92614	6.94281	8.00327	6.2375	8.52487	8.32692	8.30163	6.88664	4.86717
GSM1672676	GEO	5.36353	8.78378	8.05391	6.93041	6.53069	7.92677	7.80821	10.0878	9.35314	7.29981	7.21747	9.10076	6.90733	8.05734	6.48733	7.16074	8.79275	7.48799	7.93197	5.06421	7.93204	8.32026	8.18193	7.24396	5.1134
GSM1672677	GEO	5.1587	9.03044	7.72171	7.43023	7.1091	7.63695	7.96809	9.81353	9.30703	5.59349	3.73644	7.70739	6.80407	6.86974	6.19558	6.63265	8.22477	7.41414	7.99332	6.10607	7.96646	8.5023	8.15841	7.12156	4.99242
GSM1672678	GEO	5.76441	8.63786	7.3544	7.16266	6.18379	8.45623	8.54339	10.2578	9.34329	6.79705	7.70226	8.53133	6.3989	6.51616	5.9877	7.15742	7.97965	7.64237	8.00862	6.18405	8.33681	8.05998	8.05276	6.80356	4.62682
GSM1672679	GEO	5.84193	8.96293	8.01338	7.88536	5.98198	7.56574	7.83367	10.5702	9.38739	5.91579	7.30048	8.88526	7.26828	7.33415	6.16855	7.00655	9.13751	7.87153	8.01994	5.97893	9.40668	8.6951	8.08784	6.99274	4.9327
GSM1672680	GEO	4.5902	8.36919	8.02229	8.00942	6.1047	7.41807	8.0123	10.4401	9.51569	6.02354	5.73783	8.51614	6.4157	7.91524	6.47071	7.35331	8.09454	6.99768	8.25996	6.33866	8.55874	8.5507	7.53933	6.68139	5.17042
GSM1672681	GEO	4.97586	8.8926	7.72639	8.02784	6.14317	7.66833	7.9952	9.97213	9.1678	7.35441	4.82908	8.48226	6.75405	5.58651	6.99712	6.82704	7.83081	7.74555	8.3597	5.97505	9.80359	8.65784	7.56258	7.13337	4.81552
GSM1672682	GEO	4.64149	8.93828	8.13088	7.31197	6.24446	7.97884	8.01902	10.3394	9.55003	7.97954	6.66264	8.46408	7.29363	7.05617	6.49193	6.98184	8.13766	8.08474	7.90338	6.07502	8.4246	8.20395	7.87308	7.20467	4.71843
GSM1672683	GEO	3.98159	9.01908	7.38157	7.52726	6.29173	6.79195	8.51268	9.596	9.11717	6.43998	6.98746	8.87432	6.21933	6.8046	6.43239	6.87022	7.66444	7.10815	8.06237	5.57478	8.51106	8.43127	8.22231	7.32755	5.68593
GSM1672684	GEO	5.21577	8.73697	7.65241	8.03366	6.02242	7.87137	8.55063	10.3393	8.858	7.44804	6.2237	8.12947	6.41009	5.6373	6.56388	6.70014	7.75993	8.15924	8.70289	6.8954	8.39017	8.8763	8.62323	7.16407	5.23684
GSM1672685	GEO	5.69355	9.03803	8.08142	7.81807	6.92958	7.4833	7.81073	10.3522	9.27897	7.37862	3.50032	9.01428	7.09548	7.79316	6.25837	6.36153	8.86583	7.5482	7.93576	5.90074	8.34197	8.27213	7.25736	6.21615	5.04657
GSM1672686	GEO	4.65937	8.42918	7.5684	7.37504	7.10123	8.21698	7.98707	9.59083	8.96677	6.6269	5.69839	8.24789	6.95666	6.17448	6.55782	6.75354	7.91402	7.44164	8.2481	6.91477	8.4587	8.26234	7.96013	6.86778	4.88249
GSM1672687	GEO	3.9349	7.91143	7.78638	7.22232	6.96511	7.54115	7.7729	9.70445	9.10466	8.52049	6.65102	7.80791	7.08674	8.04272	6.29902	6.50749	7.68085	7.34839	8.10162	6.05435	8.14099	8.46159	7.21684	6.29425	4.53572
GSM1672688	GEO	5.5558	8.80615	8.11493	7.01782	7.28641	7.61407	7.65136	9.81782	9.47647	3.19166	7.71371	9.01504	7.7026	8.36663	7.05253	6.82034	8.2807	7.34489	8.13999	5.80253	9.10365	8.6278	7.70843	7.15105	4.10132
GSM1672689	GEO	4.58157	8.2871	7.9645	7.63796	6.94734	7.49627	7.93239	9.49193	9.09781	6.67152	4.00439	8.35705	6.50559	7.48895	6.42385	6.82585	8.75509	7.29338	7.81194	5.73431	8.55322	8.43811	6.81854	6.12221	4.62078
GSM1672690	GEO	4.82994	9.41673	7.83548	7.10319	7.00879	7.64645	7.45795	9.47715	9.41115	8.82147	7.23104	8.03838	6.42421	7.60074	6.31984	6.88922	8.77217	7.48649	7.97516	5.25854	8.45938	7.99978	7.34545	7.02217	4.375
GSM1672691	GEO	0.93821	8.02693	7.89222	7.07496	7.14925	7.92895	7.90306	9.6088	9.43358	6.42188	4.30757	7.94514	6.47196	7.53113	6.09935	6.36041	7.88964	7.10275	7.96439	6.23359	8.36975	8.15851	7.35871	6.23191	4.52932
GSM1672692	GEO	4.84251	8.27506	8.07276	7.48894	6.44949	8.05424	8.70493	9.51474	9.59133	6.46657	3.84101	8.40273	7.63168	6.83103	6.67586	7.09967	7.80501	7.98727	8.32463	5.51214	8.27716	8.26012	8.00071	6.49301	4.45031
GSM1672693	GEO	5.51895	7.70402	7.86215	6.91344	6.90538	7.3259	7.02262	10.1724	9.60028	5.99541	6.68615	8.52447	6.66904	7.10047	5.47876	6.76355	8.24881	7.31435	7.84664	5.5685	8.00969	7.83607	6.88867	7.0025	5.3762
GSM1672694	GEO	4.64076	8.10798	7.85558	7.01942	6.58025	7.85652	7.7733	9.75151	9.37406	4.99491	6.25845	8.65778	6.59904	7.82694	6.45237	6.73167	7.95609	7.582	7.91769	5.7898	7.76154	8.08623	7.54127	6.7944	4.88468
GSM1672695	GEO	4.51986	8.44413	8.12155	7.94535	7.45016	7.78456	8.37451	9.59653	9.18858	4.43381	3.18404	7.98436	6.59591	7.10619	5.82541	7.05283	7.86281	6.85956	7.91574	5.69217	7.86149	8.34406	7.51878	6.62437	5.00388
GSM1672696	GEO	4.05121	8.7579	7.76155	7.03499	6.80628	7.88745	7.66898	9.34873	9.52234	6.0105	3.22615	7.67395	6.46915	7.53966	6.22897	6.60742	8.11968	7.00594	7.97367	6.08549	8.2168	8.34458	7.47895	6.88815	5.10197
GSM1672697	GEO	4.22354	8.23302	8.37867	7.11722	7.03407	7.70396	7.58148	9.95031	9.52281	5.7331	7.47386	8.5552	6.39223	7.78699	6.72827	6.63755	7.86453	7.4222	8.11838	5.74258	8.8598	7.72666	7.31409	6.66786	4.67765
GSM1672698	GEO	4.58051	8.10616	7.68507	6.93308	6.73881	7.45843	7.47698	9.58801	9.37594	6.05233	4.98001	8.15302	5.96035	7.6069	6.47088	6.96894	7.98585	7.60039	8.00614	5.77532	8.66426	7.88251	6.77538	6.89174	4.90866
GSM1672699	GEO	5.4244	8.20139	7.93584	6.76851	6.99017	7.93865	7.87432	10.1138	9.48301	7.33796	7.06547	8.61602	6.47468	7.58207	6.3942	6.62052	8.29228	8.30981	7.80233	5.84109	8.0957	7.87861	7.08199	6.76377	4.70469
GSM1672700	GEO	4.36298	7.07076	7.72052	7.55752	7.26336	6.88783	8.2364	9.51743	9.39819	6.47504	3.70554	8.17008	6.83714	8.00662	6.18862	6.87161	8.27674	6.87036	8.28884	5.35794	8.54962	7.99556	6.88579	6.73776	5.22478
GSM1672701	GEO	5.58655	8.83058	7.94018	7.26692	6.08649	8.19868	8.19779	9.85392	9.68799	9.01706	6.06853	8.61712	6.76422	7.35237	6.57163	7.11924	9.11375	8.068	7.86311	5.54351	8.50023	7.90726	7.46895	6.65187	4.51351
GSM1672702	GEO	4.93538	7.96059	7.50449	7.66506	7.21255	6.78691	7.72623	9.69323	8.75943	6.62675	7.12012	8.06306	6.32645	7.54046	6.0586	6.86726	8.40622	7.49417	7.93744	5.40746	8.60272	7.70771	6.68248	6.47816	4.97112
GSM1672703	GEO	4.21997	7.9204	7.71726	6.61277	6.63142	6.92978	7.47016	9.85918	9.52553	7.23498	6.85407	7.71326	7.00815	7.96118	6.40936	6.73442	8.29093	7.40746	8.14995	5.11767	8.95339	8.09255	6.32002	6.52778	4.61801
GSM1672704	GEO	3.84785	8.4462	8.13902	6.94018	6.77051	7.58161	7.85741	9.97656	9.77531	6.67676	3.79945	7.27049	7.13746	7.36358	6.88372	6.9711	8.23369	7.45065	8.19842	5.92024	8.70048	8.22104	7.27068	6.51428	4.63332
GSM1672705	GEO	4.46488	8.53481	7.75453	7.46083	7.22863	7.49861	8.53673	9.59527	9.61166	6.11237	5.00392	8.0229	6.88964	7.48516	6.71665	7.01066	7.73317	7.69223	8.06395	5.98099	8.01265	8.38091	7.80636	6.42178	4.40261
GSM1672706	GEO	4.62796	7.77724	7.65789	6.52963	6.26191	7.03023	8.81426	9.5177	9.87329	6.83661	3.76577	8.35141	7.03425	7.96233	6.92224	6.8177	7.84111	7.35351	8.14961	5.79598	9.43834	8.68061	7.95007	6.15449	4.51405
GSM1672707	GEO	4.70877	8.27984	7.66373	7.65019	7.02972	7.06652	7.99039	9.35826	9.40636	6.34837	4.55306	7.79949	6.96707	6.94237	6.68571	5.92753	7.70854	7.67807	8.00028	5.9758	8.61362	8.50851	7.20624	5.99472	4.9534
GSM1672708	GEO	4.56434	9.09519	7.20051	6.89873	6.51663	7.50306	8.02795	9.81388	9.73606	5.18614	3.60156	7.98488	6.94022	8.1717	6.95865	7.23388	7.853	6.95558	7.83623	5.97	8.72729	8.78796	7.53005	6.85141	3.94971
GSM1672709	GEO	5.22597	8.70173	7.45429	7.29349	7.36143	7.87068	7.6264	9.51183	9.39939	5.77897	6.31047	8.27548	6.89036	6.97748	6.41967	6.80443	7.74631	7.49349	7.96109	5.81301	7.71386	8.13473	7.73364	6.47058	4.42131
GSM1672710	GEO	4.42232	7.83247	7.80351	7.68365	7.09669	7.07762	8.55292	9.44283	9.20232	6.05149	6.12305	7.54071	7.56698	7.41627	6.95895	6.16082	8.42058	6.74519	8.30893	6.15005	8.62753	8.64066	7.26353	5.79914	4.91962
GSM1672711	GEO	4.46893	8.47467	7.73769	6.51017	7.02442	6.99931	8.05139	9.747	9.8823	7.69124	3.101	8.37957	7.8418	7.15195	7.03276	6.70372	7.92452	7.33456	7.89138	5.47725	8.16243	8.70349	7.10207	6.57499	4.31173
GSM1672712	GEO	4.66541	8.2326	7.83976	7.90702	7.07284	7.51987	7.92098	9.77194	9.51944	4.1131	5.34311	7.8314	6.58779	8.51992	6.66081	6.62566	8.41012	7.65143	7.85326	5.16998	8.2906	8.32873	7.38012	6.93343	4.72087
GSM1672713	GEO	4.36018	9.01057	7.78626	6.87314	6.71322	7.85765	8.45804	9.52346	9.53764	8.15717	6.78121	8.61576	6.50666	8.37816	6.33472	6.9429	7.57732	7.99872	7.86773	4.95178	8.18469	8.77381	7.37873	6.8674	4.59457
GSM1672714	GEO	4.37046	8.40087	7.52679	7.00162	7.00054	7.5159	8.19068	9.76169	9.75271	7.57219	6.5927	8.01766	7.05126	8.04503	6.19693	6.51979	8.20281	7.47319	7.74332	5.68449	8.34609	8.51332	7.01114	5.84385	4.46817
GSM1672715	GEO	5.24028	8.09859	7.45976	7.25055	6.66123	7.37528	7.81031	9.36528	9.13485	5.9727	5.38957	8.09292	6.64287	6.86512	6.38194	6.43374	7.88622	7.773	7.8173	5.66292	8.34139	8.10873	7.09855	6.50463	3.9512
GSM1672716	GEO	4.51369	8.74472	7.39227	6.66733	6.95735	7.51912	8.07236	9.1534	9.50231	7.00922	6.18272	8.33621	6.76688	7.19763	6.66664	6.50774	8.20871	7.67082	7.79206	5.33567	8.32712	8.38212	7.4211	6.13154	4.69855
GSM1672717	GEO	4.51076	8.27444	8.01409	8.2293	6.52163	7.96387	8.4705	9.91683	9.79042	6.57267	2.78179	8.27113	6.90716	7.79971	6.59838	7.0784	7.86363	7.28371	7.80951	5.41253	7.99008	8.15991	7.79631	6.54819	4.48845
GSM1672718	GEO	5.29355	7.86655	7.86252	6.82615	6.603	7.97409	8.06202	9.98424	9.61706	8.33685	7.05072	8.86654	6.88655	7.21217	6.51661	6.74323	7.86335	8.23083	8.17944	5.49096	8.74179	8.34456	7.12521	6.77659	4.4373
GSM1672719	GEO	4.92845	8.62634	8.3208	7.58434	6.55692	7.95518	8.24308	10.0762	9.51133	7.40624	3.02396	8.09793	6.92651	7.66405	6.4871	7.11484	8.38548	7.10746	8.13872	6.48344	8.44318	8.19916	7.68542	6.27253	4.91168
GSM1672720	GEO	5.94032	7.73815	8.27292	7.58883	6.61917	7.98152	7.31245	10.5851	9.10694	4.48227	6.9854	8.44296	6.8197	8.26404	6.7453	7.18529	7.91272	7.67306	7.86547	5.62099	8.8342	8.1939	6.35589	6.49414	4.78816
GSM1672721	GEO	4.9847	7.91987	8.25568	7.52649	6.53604	8.0376	8.21952	9.87081	9.51163	6.29064	3.94689	8.16185	6.95849	8.17994	6.35305	6.38683	8.6077	7.90773	8.37767	6.13932	8.97556	8.30437	7.97063	6.43815	5.08603
GSM1672722	GEO	5.33846	9.09972	7.77141	7.13374	6.58384	7.86816	7.82119	9.95983	9.34667	5.51621	4.58774	8.1585	6.54899	7.71439	6.69784	6.9735	8.17681	7.28159	8.07844	6.30808	8.6358	8.49899	7.87311	6.59383	4.7983
GSM1672723	GEO	4.36185	8.79927	7.60118	6.95861	6.7045	7.8289	7.99235	9.77334	9.64914	5.53467	5.23125	8.24512	6.11608	7.90982	6.37897	6.06463	8.19207	7.3407	8.03665	5.74138	7.96759	8.2762	7.14156	6.43022	4.81065
GSM1672724	GEO	5.25518	8.6374	8.46738	7.04378	7.08353	8.04997	8.13291	10.8616	9.63063	7.55097	7.17573	8.86018	7.21041	6.23163	6.83437	7.37852	7.94362	7.54049	7.74487	5.78435	8.49816	8.38076	7.07751	6.70452	4.84512
GSM1672725	GEO	6.27754	9.35314	8.4746	7.49641	6.71836	8.18371	8.41609	10.6672	9.77846	7.00652	7.42736	8.95971	7.1553	8.07336	6.56506	7.36138	8.42995	7.60017	8.05849	6.30762	8.3452	8.61843	7.45857	7.09062	4.86983
GSM1672726	GEO	5.63946	8.52981	8.4881	7.07196	6.84827	8.2544	8.04949	10.5186	9.63261	7.68194	7.11213	8.85223	7.35416	8.36604	6.78964	7.51995	8.66522	7.51191	7.89029	6.30413	8.50586	8.50279	7.48728	7.00408	4.4801
GSM1672727	GEO	6.27748	9.09326	8.47823	7.57739	6.78298	8.22266	8.21551	10.755	9.72744	7.13036	7.39048	9.05064	7.05233	7.73512	6.78082	7.44941	8.61875	7.69686	7.99098	6.5817	8.55252	8.73223	7.79997	7.07184	4.48694
GSM1672728	GEO	6.08031	8.68827	8.20132	7.38628	6.65835	8.11054	8.12334	10.4979	9.65669	6.7237	7.18013	9.03093	7.20392	8.50814	6.92642	7.15204	8.6724	7.63683	7.94525	6.49618	8.68417	8.31613	7.56138	6.96542	4.45689
GSM1672729	GEO	5.27919	8.74429	8.26769	6.85153	6.73569	8.03986	7.89723	10.4889	9.78736	7.59625	6.93524	8.6043	7.31633	8.19463	6.7169	6.76106	9.11301	7.66711	7.9803	5.95105	8.26805	8.19339	6.79065	6.92389	4.62634
GSM1672730	GEO	5.20656	8.85727	8.65482	6.71966	6.95341	8.0174	7.9745	10.5208	9.82631	7.25809	7.13067	8.84308	7.47573	8.32263	7.21121	6.64356	9.13261	7.56982	7.8946	6.03821	8.72607	8.19245	7.08465	6.81327	4.81016
GSM1672731	GEO	5.3469	8.88225	8.65134	7.15284	6.89019	8.20365	8.12406	10.6203	9.70078	7.75551	7.24502	8.79598	7.21449	8.09491	6.87505	6.20695	9.00711	7.59131	7.93914	6.19268	8.45568	8.31299	7.36681	6.84624	4.54078
GSM1672732	GEO	5.61346	8.82807	8.69759	7.10239	7.25619	8.09347	8.45621	10.8432	10.171	7.77723	7.16471	9.12285	7.18812	7.44887	7.38729	6.76454	9.20798	7.29089	7.90137	6.30938	8.77935	8.46367	7.34882	6.96251	4.16205
GSM1672733	GEO	5.87444	8.88676	8.63448	7.15737	7.00066	8.12007	8.16737	10.6664	9.67331	7.31318	7.19519	8.80787	7.33925	8.22255	6.82759	7.17804	8.72347	7.77298	8.0566	6.29053	8.33426	8.44925	7.43866	6.79989	4.41451
GSM1672734	GEO	5.90796	8.93566	8.50766	7.31753	7.02911	8.40893	8.29357	10.5468	9.82783	7.31027	7.49568	8.84028	7.21457	8.12119	6.64871	6.72484	8.46524	7.77612	8.02963	6.16367	8.38225	8.57453	7.57141	6.75828	4.59203
GSM1672735	GEO	5.88803	8.72899	8.13875	6.68504	6.87182	7.75787	7.70008	10.4595	9.8126	7.23123	6.98975	8.60898	6.97659	8.58391	6.83388	6.25429	8.99489	7.34966	7.92964	5.69453	8.52751	8.24304	6.3861	6.89428	5.14971
GSM1672736	GEO	5.59103	8.86364	8.67134	7.10472	6.86565	8.10145	8.06091	10.4904	9.7565	7.3417	7.26074	8.90104	7.29718	8.03812	6.88222	7.22254	8.6378	7.61543	7.96832	6.19525	8.59833	8.17708	7.21678	6.65726	4.7758
GSM1672737	GEO	4.9566	8.54684	8.47213	6.90133	7.02565	8.10384	8.19323	10.3158	9.89185	7.50596	6.86676	8.64162	7.6646	8.03846	7.01384	6.69319	8.47666	7.7567	7.76454	6.00546	8.38431	8.35808	7.24728	6.68399	4.39346
GSM1672738	GEO	5.93095	8.87126	8.58186	7.14413	6.5989	8.20152	8.09119	10.5043	9.8027	7.41238	7.27701	8.83234	7.19475	8.33142	6.91231	7.02124	8.72477	7.66123	7.91284	6.16725	8.52959	8.27405	7.04401	6.90287	4.51431
GSM1672739	GEO	5.12759	8.74933	8.66876	7.00432	7.06592	8.19116	8.07206	10.5477	9.65715	6.8854	7.24838	8.85152	7.42141	7.98843	6.98503	7.10601	8.744	7.61877	7.98914	6.07975	8.41949	8.11166	7.42153	6.84534	4.91978
GSM1672740	GEO	5.44165	8.80586	8.55655	7.02881	6.77964	8.09186	8.06064	10.5474	9.76535	7.01077	7.24983	8.87145	7.18562	8.2057	6.92627	6.633	8.72643	7.51665	7.9509	6.00708	8.31227	8.37831	7.27925	6.81743	4.28213
GSM1672741	GEO	4.81837	8.34199	8.41594	6.81737	6.91822	8.25285	7.82987	10.3099	9.67845	7.75964	7.06007	8.67847	7.14177	8.9421	6.77098	7.31975	9.11513	7.52427	7.7709	6.15486	8.59424	8.13788	6.81587	6.78708	4.31143
GSM1672742	GEO	5.3497	8.72773	8.59662	6.99669	6.85895	8.15318	7.96107	10.4427	9.80874	7.73884	7.20943	8.89226	7.38019	8.46958	6.8834	6.58399	8.82959	7.51409	7.89745	6.13237	8.57635	8.28108	7.12731	6.81562	4.00122
TCGA-05-4249-01A	TCGA	4.93112	8.42271	8.49663	7.27293	7.18777	7.65596	8.00274	9.48212	9.54827	7.04184	4.15814	8.16273	6.4669	7.69008	6.2907	6.72559	8.33916	8.19815	8.24225	5.92083	8.39372	8.67251	7.41573	6.82654	4.8542
TCGA-05-4250-01A	TCGA	5.41281	8.38869	7.90737	6.547	6.40013	7.90238	7.92345	9.5377	9.49313	9.15878	5.60123	8.6138	6.39399	7.68577	5.72478	7.16576	8.26344	7.27817	7.70815	5.47374	8.42409	7.82666	7.71739	6.20414	5.70492
TCGA-05-4382-01A	TCGA	4.70053	8.06572	7.62883	6.66245	6.81904	7.27852	7.73441	9.6283	9.06346	7.86758	7.28857	7.44948	6.42801	7.66566	5.70728	7.3203	8.11777	7.43903	7.75101	5.46177	8.24473	7.98933	6.91592	6.6735	4.62339
TCGA-05-4384-01A	TCGA	4.9346	8.65315	7.66102	7.03126	7.2675	7.64919	7.71321	9.91553	9.30847	6.36734	4.4706	7.93283	6.84145	7.90343	5.97254	7.80829	7.89311	7.52103	8.14736	5.87754	8.26112	8.50975	7.45291	6.82112	5.14281
TCGA-05-4389-01A	TCGA	4.65863	8.315	7.87235	6.741	6.39841	7.38649	7.81149	9.49726	9.62499	6.526	4.63324	8.57274	6.3812	7.57999	5.8792	6.86892	8.18164	7.36439	7.60959	4.78162	8.41232	8.39906	7.54383	5.8913	5.8124
TCGA-05-4390-01A	TCGA	4.51854	8.02183	8.2296	6.0968	6.36891	7.57528	7.98457	9.80077	9.6503	6.91776	8.55814	8.31467	7.39726	7.64779	5.93322	7.3283	8.74361	7.41397	8.04929	5.13539	8.60374	8.13141	8.36608	5.64165	4.8217
TCGA-05-4396-01A	TCGA	4.9432	8.62602	7.68362	6.86663	7.96384	6.91663	8.34513	9.47394	8.77651	6.49904	6.78392	8.1214	6.03808	7.85947	5.81119	7.73409	8.34693	7.5553	8.27989	5.53703	8.2121	8.36625	7.63666	7.07351	5.21495
TCGA-05-4397-01A	TCGA	5.15513	7.41956	8.48621	8.54525	6.93949	7.57734	7.22242	10.2005	9.98602	7.11044	4.4694	8.4954	7.06141	8.02345	6.23275	6.63063	8.13374	8.33657	7.65683	4.77663	9.08844	8.23799	7.38409	5.66706	4.37816
TCGA-05-4398-01A	TCGA	5.71675	8.30884	8.16205	6.33942	6.40933	7.7007	7.63715	9.96049	9.28257	7.7019	8.80754	7.80171	6.90175	7.45264	5.76832	7.13441	9.16083	8.44335	7.36925	5.4906	8.12786	8.00381	7.40459	6.01574	5.04133
TCGA-05-4402-01A	TCGA	5.10705	8.16973	7.90994	7.19472	6.545	7.6453	8.06746	9.79324	9.60111	7.28746	7.71108	8.0287	6.65575	7.94876	6.12571	7.34209	8.20383	7.90653	7.87975	5.20204	8.00512	8.64265	6.83964	6.25855	4.87195
TCGA-05-4403-01A	TCGA	4.27528	8.00254	7.63343	6.43855	6.24412	7.51006	8.22517	8.99132	9.32751	8.05863	5.56685	7.28251	5.52106	6.93896	5.48814	6.72282	7.71088	7.46811	7.21297	5.08627	7.8702	7.84908	7.04917	5.93868	4.49349
TCGA-05-4405-01A	TCGA	5.24068	8.52799	8.4852	7.4321	6.67072	7.47536	7.85828	9.84402	8.88712	5.30805	4.10598	7.64578	6.53603	7.80816	6.14033	7.63633	7.7152	7.08434	7.91016	6.19487	8.68663	8.30344	7.55863	6.61957	4.4088
TCGA-05-4415-01A	TCGA	4.64005	9.46835	7.99766	6.93513	6.8323	8.31726	8.20451	10.6207	10.1424	7.03561	9.84196	9.11121	7.37327	7.94125	6.66386	7.82085	8.31917	7.49225	7.89082	5.6529	8.2467	8.28653	7.108	6.74296	5.45291
TCGA-05-4417-01A	TCGA	4.47962	8.3866	8.09149	5.66188	6.90748	7.55938	8.19541	9.59776	9.45538	5.81094	5.98641	7.97933	6.3038	7.57917	5.80984	6.96187	8.24117	7.50016	7.92208	5.35711	7.93203	7.8502	7.42952	6.70101	4.36876
TCGA-05-4418-01A	TCGA	4.26327	8.62643	7.37782	6.70083	6.01087	7.53404	7.90537	9.45234	9.72879	6.76201	6.62266	8.41546	6.54621	7.22851	5.42544	6.62891	8.36273	7.9626	7.47745	5.56412	7.85245	7.9299	7.25868	6.05379	5.75194
TCGA-05-4420-01A	TCGA	5.38539	7.69935	8.59598	6.85874	6.20921	7.01562	8.76032	9.28583	9.99153	7.18288	7.00048	8.75801	6.30801	7.97199	5.86621	7.16937	8.28798	6.90344	7.89475	4.79941	8.60718	8.55602	7.43553	5.88246	4.70645
TCGA-05-4422-01A	TCGA	4.39168	8.62345	7.41743	6.98291	6.63748	7.66374	7.71805	9.72194	9.45132	4.88716	4.12077	8.19284	7.1229	7.64288	5.73726	7.16519	8.21695	7.65004	8.42296	5.51416	8.11846	7.37128	8.00226	6.29673	5.12051
TCGA-05-4424-01A	TCGA	4.84584	8.38231	8.00939	7.31675	7.25927	7.94262	7.97856	9.48217	9.44987	5.82323	6.9425	8.94879	5.91739	7.84403	6.36932	7.79242	8.15042	7.29578	8.12567	5.67338	8.84014	8.22442	7.97055	7.20938	4.43151
TCGA-05-4425-01A	TCGA	4.48543	8.07315	8.03565	6.57688	7.01592	7.83383	8.22251	9.37113	9.46707	4.62502	4.738	7.78145	5.9367	7.35328	6.49823	6.61721	8.29021	6.88099	7.70087	5.99005	8.12389	7.1631	7.56067	5.93795	5.39808
TCGA-05-4426-01A	TCGA	4.25225	8.16446	7.92189	7.61291	7.14581	7.67414	8.08385	9.24089	9.57146	5.50129	4.1547	7.72326	6.52264	8.08178	5.85732	6.85911	8.08506	6.76059	7.89156	5.84643	8.10413	8.06454	7.04065	5.80311	5.05821
TCGA-05-4427-01A	TCGA	6.02107	9.06867	8.31621	7.48121	6.75429	7.67674	8.33797	9.8838	9.63399	8.98212	5.30676	8.46848	6.51531	8.60972	6.72484	8.20152	8.43833	7.71844	8.402	5.72351	8.75107	8.6909	7.78772	7.26017	5.17063
TCGA-05-4430-01A	TCGA	4.74206	7.66762	8.27191	6.595	6.62296	7.36775	7.97169	9.07361	9.52094	6.7539	4.76386	7.44823	5.97865	7.31524	5.76738	7.12319	8.3447	7.51545	7.31395	5.16676	8.31049	8.20544	7.14327	5.99254	4.8211
TCGA-05-4432-01A	TCGA	5.06939	8.45863	8.17147	7.42101	6.46573	7.59467	8.10161	9.58661	9.19112	7.13927	6.13083	8.62395	6.13001	8.07975	6.22393	7.34721	8.89379	8.11068	7.92618	5.30681	8.95545	8.71206	7.52868	6.16129	5.19469
TCGA-05-4433-01A	TCGA	4.9598	8.81179	7.31169	7.03275	6.41135	7.71876	8.52622	9.57325	8.89363	8.90092	5.02785	7.85703	6.17048	7.80156	6.12728	7.31144	8.1681	7.40391	7.98057	5.52374	8.25337	8.15226	7.2442	6.88736	4.6854
TCGA-05-4434-01A	TCGA	4.96363	8.12967	7.73318	6.79079	6.57924	7.91693	8.03815	9.74394	9.69287	8.26687	6.39544	8.40427	6.83091	7.59056	5.76739	6.94487	8.09275	8.79287	8.00779	5.49282	8.14151	8.29576	7.16948	6.48086	4.7873
TCGA-05-5420-01A	TCGA	4.2107	7.65858	7.04091	6.11855	5.97069	7.69185	7.42183	8.9109	10.0014	5.7315	5.54929	8.38668	7.09321	6.06308	5.52045	5.80197	7.94952	8.63993	6.65993	5.57755	7.50219	7.46832	8.05086	5.51714	5.45199
TCGA-05-5423-01A	TCGA	4.61171	7.2403	7.22078	6.9495	6.50514	7.2894	7.91791	9.13612	9.4675	4.95551	4.69097	7.70176	6.89845	6.26349	5.52363	6.1099	7.43729	7.90795	7.42945	5.74643	8.33644	7.80905	7.10166	5.22115	5.46786
TCGA-05-5425-01A	TCGA	4.73141	8.19073	7.93059	6.82266	6.64016	7.52267	7.9325	9.50004	9.37807	6.47437	6.92573	8.91057	6.12268	7.73644	6.22354	6.64143	8.4119	7.48148	7.44582	5.40964	7.86309	7.92294	7.40167	6.20019	5.14704
TCGA-05-5428-01A	TCGA	4.41121	7.04874	7.00202	5.85218	5.6282	6.93795	7.93051	8.96564	10.0488	4.74623	4.28209	9.29153	6.81405	5.9309	5.4582	5.91748	8.03182	7.95487	6.84711	4.67706	7.91388	7.84087	8.09221	5.27639	6.26207
TCGA-05-5429-01A	TCGA	4.17293	7.35606	7.61387	5.73966	6.16661	7.57461	8.03259	9.14243	9.65536	8.13193	6.23412	7.78277	6.11519	6.56305	5.49561	6.46237	7.51552	6.97643	7.31125	5.47353	7.49385	7.15761	7.3754	5.80013	4.77767
TCGA-05-5715-01A	TCGA	4.74692	7.9525	8.36283	6.6213	6.6384	7.05677	7.97695	9.46038	9.15578	5.5527	5.88609	7.7286	6.25292	7.25916	5.9234	7.23797	8.33473	7.50841	7.71955	4.86053	8.5299	8.64539	7.51009	7.08082	4.92041
TCGA-18-3406-01A	TCGA	3.37777	6.88734	7.08315	6.41196	6.57772	7.74426	8.01985	8.72952	9.60811	4.89232	3.37371	7.2222	5.66243	6.69147	5.33495	5.40963	7.273	8.55903	7.19539	6.19068	7.4209	7.82088	7.67034	5.68611	6.03418
TCGA-18-3407-01A	TCGA	4.84197	7.89991	8.22171	7.05881	6.91805	8.08722	8.75747	9.68548	9.4083	4.56693	5.00947	7.95531	6.74615	7.31268	5.93823	7.14433	8.16779	7.67973	8.41171	6.48255	8.54539	8.47109	7.61843	6.93269	4.88238
TCGA-18-3408-01A	TCGA	5.35075	7.86418	7.82745	7.66942	7.28317	7.44204	8.41649	9.46688	9.93697	6.74861	5.76133	7.95614	6.57239	6.36656	5.48976	5.90993	7.54403	7.98093	8.05079	5.54482	8.73087	8.07741	7.96433	6.60287	5.39525
TCGA-18-3409-01A	TCGA	5.43403	7.88402	7.79933	6.83458	7.29517	7.70063	8.54909	9.22618	9.22491	7.16848	3.04629	8.05975	6.30464	7.50312	5.98289	7.27106	7.94795	7.35535	8.15343	5.37398	7.85579	8.43397	7.97818	6.91697	5.49411
TCGA-18-3410-01A	TCGA	4.77097	7.88906	8.50594	6.4836	6.42643	7.87529	8.33861	9.88212	9.63318	3.67908	4.98286	7.83359	6.6567	7.37774	6.21634	7.00121	8.29011	9.62399	7.90323	6.26788	7.93746	8.16019	7.96198	6.19975	6.20044
TCGA-18-3411-01A	TCGA	4.45236	7.23933	7.55612	5.73323	6.55454	6.79693	8.30206	9.47668	10.2997	7.10182	5.62488	8.35552	6.96979	6.17751	5.71391	6.60491	8.17826	7.63071	7.41411	5.01324	7.68461	7.8514	7.48108	5.76119	4.84427
TCGA-18-3412-01A	TCGA	4.57205	7.49185	7.5669	6.39349	6.53355	7.83859	7.69041	9.26432	9.55587	7.02058	6.40213	8.33715	6.17915	6.57256	5.17184	6.47614	7.98415	8.14836	7.418	5.08428	7.7423	7.61514	6.73231	5.94291	5.2833
TCGA-18-3414-01A	TCGA	5.11447	7.88671	8.09258	6.37821	7.23667	7.33249	7.86747	9.48726	9.44135	6.64945	5.61397	7.23718	6.68136	7.41458	5.72641	6.7167	8.10639	7.7815	8.23083	5.25724	8.59935	8.5533	7.88005	6.56036	5.51371
TCGA-18-3415-01A	TCGA	4.22488	7.39968	7.74694	6.77843	7.03261	7.61059	7.79114	9.19959	9.60018	6.63599	5.89825	8.12676	6.49976	6.98198	5.70343	6.65658	8.25254	7.89203	7.22288	5.70084	7.71233	8.20825	7.5908	7.47326	4.74964
TCGA-18-3416-01A	TCGA	5.05191	8.17313	7.80227	7.12887	6.24773	7.99618	8.33209	9.59411	9.4737	7.05032	8.67216	8.05926	6.88955	7.2149	7.14083	6.87356	8.18374	8.28793	8.17308	5.8051	7.82989	8.38778	7.39047	6.09372	4.69293
TCGA-18-3417-01A	TCGA	4.02617	7.64511	7.5926	6.66494	6.65554	7.38167	7.51605	9.22494	9.35901	6.60864	4.32588	8.36431	5.89334	6.75931	4.63309	7.16061	8.81865	7.444	6.78317	4.48148	7.50462	7.66669	6.06584	5.70192	4.57866
TCGA-18-3419-01A	TCGA	5.64287	8.45418	8.12934	7.11329	6.78189	8.11623	8.00011	9.47963	9.55954	4.21375	5.32289	8.92538	6.5934	7.70355	6.46433	7.78981	8.16992	6.77858	8.24948	7.18285	8.48357	8.46585	8.15344	6.12545	6.06754
TCGA-18-3421-01A	TCGA	4.54671	7.36931	7.7651	6.59968	6.19653	7.96914	7.21584	9.11274	10.3761	5.62595	5.15729	8.70532	6.93498	6.28479	5.34658	6.03201	7.70576	8.19002	7.18588	5.20719	7.70475	8.14992	7.85701	4.84444	5.23808
TCGA-18-4083-01A	TCGA	5.81362	9.34432	8.28122	7.37153	6.47317	8.03709	7.76403	10.3438	9.46442	8.04208	7.41288	8.83684	7.54152	7.42678	6.84705	7.39146	9.17363	7.09419	7.96871	6.88364	8.54353	8.52513	7.22436	6.6523	5.77478
TCGA-18-4086-01A	TCGA	4.79671	8.13243	8.15062	6.94072	6.91188	7.442	8.13161	9.39749	9.59102	6.73042	6.00252	8.27671	6.81786	7.28495	6.04593	6.81182	7.91617	8.13097	7.7824	5.53237	8.44203	8.21761	7.24574	5.80843	5.0974
TCGA-18-4721-01A	TCGA	5.96099	8.59008	8.23737	7.19896	7.26504	7.8567	7.94816	9.70805	9.55626	6.30248	6.78045	8.38704	6.4393	7.10957	5.97997	6.81985	8.54025	7.94064	7.63214	5.64811	7.83762	8.02661	7.92153	6.32991	5.37573
TCGA-18-5592-01A	TCGA	4.90762	8.23291	7.96892	6.87874	6.42759	7.48784	7.46666	9.92583	9.44691	6.78849	3.28528	8.92706	7.15905	8.23326	6.079	7.71922	8.44908	6.11354	7.89161	5.43569	8.82897	7.72584	7.46114	7.25704	4.29794
TCGA-18-5595-01A	TCGA	4.81416	9.09758	8.46001	8.39429	6.98728	8.33377	8.23519	10.0365	9.76334	6.52369	3.36873	8.35847	6.86504	8.11583	7.35225	7.53011	7.62661	7.20859	8.45304	6.14378	8.16357	8.1687	7.89825	6.99854	5.17771
TCGA-21-1070-01A	TCGA	5.01346	8.56677	7.77492	7.83026	6.29988	7.76582	7.66011	9.68942	9.17543	7.03783	3.88323	8.7479	7.12737	6.93528	6.20609	6.5634	7.87814	7.68154	7.92825	6.21717	8.42405	8.34539	7.51631	6.09299	5.08886
TCGA-21-1071-01A	TCGA	5.44252	8.33298	8.11599	7.53111	7.50946	8.69855	7.71406	10.0048	9.39572	6.36745	5.80086	8.03133	6.71444	7.6194	6.04751	6.7176	7.52165	7.87076	7.89767	7.05192	8.60413	8.13757	7.64106	6.5926	5.02206
TCGA-21-1072-01A	TCGA	4.55622	7.961	8.10917	7.24096	7.25025	8.22741	8.93094	10.0702	9.76371	7.10099	6.28687	8.74255	6.71884	7.59958	6.51094	7.30835	7.62456	7.53786	8.36993	5.59787	8.13832	8.33676	7.94421	6.46243	5.37206
TCGA-21-1075-01A	TCGA	5.33839	8.60664	8.16049	7.44913	7.20837	7.94498	7.90891	9.90884	9.97316	7.4658	6.55501	8.44562	6.97334	7.15132	5.69751	6.86252	8.28863	7.89603	7.75699	5.6904	8.02067	8.00116	7.79487	6.12173	5.97158
TCGA-21-1076-01A	TCGA	5.30759	8.03842	7.86442	7.2012	6.71752	7.7063	7.61051	9.8168	9.1267	7.31219	7.38415	8.30421	6.98536	7.15398	5.75668	7.00884	7.97474	7.67343	7.85824	6.12851	8.27519	8.16207	7.10366	6.55524	5.05267
TCGA-21-1077-01A	TCGA	4.88199	8.48937	8.02155	7.39617	6.6953	8.18165	7.69287	9.46743	9.0991	8.04145	5.45554	9.13184	6.39275	7.62288	5.56952	7.13184	8.60795	7.03793	7.98749	6.16895	8.59602	8.21567	7.35958	6.69378	4.377
TCGA-21-1078-01A	TCGA	5.02981	8.42507	8.27812	6.83368	6.96064	7.44708	8.13063	9.72723	9.29748	3.46823	2.89525	7.95637	7.05388	7.87223	5.4076	8.00933	8.17199	7.37678	8.36093	6.49033	8.88788	8.55185	7.21333	6.87314	5.57442
TCGA-21-1079-01A	TCGA	4.97305	8.08022	7.79944	6.5762	7.26323	7.28054	7.99002	9.77808	9.76773	6.7079	6.40027	7.67408	6.50618	7.56697	5.59522	7.20745	8.19663	7.26788	8.09976	5.32906	8.47422	7.35367	7.57589	7.03166	4.72522
TCGA-21-1080-01A	TCGA	5.26819	8.86353	8.24308	7.40412	6.35928	8.34099	7.23048	9.64916	9.78401	3.7918	5.103	8.14328	7.00868	8.07119	6.81862	7.02243	8.41163	7.37384	7.87052	6.49371	8.72349	8.49277	7.27692	6.01545	4.96953
TCGA-21-1081-01A	TCGA	5.94416	8.29947	8.28011	6.46426	6.62462	7.24823	7.02314	10.4914	8.68221	7.73726	6.71237	7.89465	6.90832	8.93204	6.05231	7.69775	8.089	7.30823	8.14095	5.65699	8.72293	8.82259	6.94495	7.26513	5.48095
TCGA-21-1082-01A	TCGA	3.98413	7.96766	8.7152	7.71511	6.94606	7.16972	7.04728	10.1637	9.28286	7.10601	5.59178	7.68742	7.54897	7.77765	6.15526	7.5868	7.81614	7.69862	8.23149	6.0001	8.54609	8.5923	6.74134	6.23283	5.00515
TCGA-21-1083-01A	TCGA	5.19603	8.38703	8.22812	6.69349	6.31682	8.80248	7.648	9.77292	9.44353	6.69896	5.82057	9.25855	6.23879	7.62554	6.17772	7.40898	8.47587	7.70328	8.27916	6.91807	8.63755	8.09313	7.79406	6.76073	5.21833
TCGA-21-5782-01A	TCGA	3.91576	8.72565	8.24222	5.95209	6.88151	6.85897	7.47478	9.53498	9.68602	7.48613	6.20569	7.28112	7.13649	7.9363	6.75017	7.25674	7.88563	7.25595	8.01702	4.95429	7.99441	8.73945	5.98514	6.15578	4.95525
TCGA-21-5783-01A	TCGA	4.80806	8.4446	7.95345	7.06018	7.90487	8.02444	8.1403	10.0706	9.21354	7.57453	6.7607	8.42562	6.50693	9.19928	6.71867	7.54809	8.60636	7.0349	7.80572	6.6341	8.2175	8.21617	7.67492	7.04138	5.6267
TCGA-21-5784-01A	TCGA	3.60331	7.39998	7.91971	5.78664	6.71431	6.77011	7.44884	9.49301	9.04406	4.13004	3.34937	7.02995	5.79778	6.85242	5.53627	7.20402	8.10424	6.99229	7.58658	4.87162	8.06375	8.3541	7.1088	5.77791	4.81733
TCGA-21-5786-01A	TCGA	6.08463	8.79855	8.18497	6.68331	7.45967	7.8213	7.55342	9.34012	9.25616	8.34683	5.4347	9.95608	6.03023	8.12337	5.79114	7.07323	8.1656	7.00941	7.75856	5.15455	8.38911	7.79169	7.10444	6.48598	4.66755
TCGA-21-5787-01A	TCGA	4.94823	8.67421	8.18855	6.63695	6.69747	7.76066	7.45871	9.91613	9.80791	6.13986	2.99031	8.28387	6.55249	8.23385	6.78315	7.19746	8.77444	6.91598	7.79815	5.4341	8.90818	8.19307	6.72611	5.93342	5.33086
TCGA-21-A5DI-01A	TCGA	4.9722	7.83934	7.60266	7.09832	6.26085	7.35484	7.44135	9.75531	8.88043	8.13094	4.33734	7.68663	6.5482	7.48782	6.19348	6.93069	8.59652	7.56746	8.32016	5.77588	8.53747	8.42834	7.25067	6.14041	5.72969
TCGA-22-0940-01A	TCGA	4.83493	7.54979	7.85519	6.83658	6.73877	7.9725	8.24282	9.75893	9.48202	5.30811	4.47562	8.36751	6.352	7.10147	5.41905	6.57373	8.00364	7.76883	7.73673	5.65167	8.20736	7.80278	7.38978	5.98518	4.92801
TCGA-22-0944-01A	TCGA	5.32754	8.1817	8.3201	6.9501	6.69764	7.80377	8.17063	9.75702	9.66131	7.77665	6.69071	8.70702	6.02918	7.65822	6.03267	6.96402	8.17843	8.29637	8.01009	5.26532	8.36003	7.84339	7.23642	6.45547	4.22833
TCGA-22-1000-01A	TCGA	3.88192	7.63098	7.72618	6.65452	7.14402	7.50532	7.44528	9.4064	8.93384	6.82078	3.76781	7.10787	6.38968	7.41643	5.67029	6.81654	8.16359	7.10486	7.75065	5.83026	7.87093	7.87921	6.92949	6.14115	4.74371
TCGA-22-1002-01A	TCGA	4.65604	8.34457	7.92068	6.85452	6.78339	7.74892	7.85596	10.1657	9.27411	6.22052	3.06965	7.99461	6.77115	8.12157	5.9962	7.50505	8.27236	7.32072	8.24126	5.65026	8.63922	8.1594	7.32944	6.74984	5.38655
TCGA-22-1005-01A	TCGA	4.44425	7.83923	7.88787	6.5735	6.627	7.16648	7.78615	9.36036	9.04272	6.11186	4.08193	7.32067	6.79128	7.43463	6.09648	7.03897	8.60192	7.13153	8.00572	5.95999	8.08419	8.18362	6.36542	6.30733	4.89666
TCGA-22-1011-01A	TCGA	4.59223	8.19279	8.14705	7.28909	7.15105	7.71966	7.84533	10.0108	9.4843	4.54274	6.18057	7.96041	6.97198	7.89481	6.18174	7.27272	8.09153	7.08042	8.38893	5.946	8.66993	8.38035	7.53657	6.61633	4.88977
TCGA-22-1012-01A	TCGA	4.96771	8.49115	8.31838	6.76808	6.38215	7.56767	7.42681	9.86844	9.44074	6.94937	5.57434	8.28072	6.54134	7.14637	5.90564	6.62553	8.63045	7.60165	7.36501	5.42685	8.07983	7.64421	6.22832	6.09201	5.00844
TCGA-22-1016-01A	TCGA	4.59631	8.3093	7.84239	7.09697	6.99153	7.63352	8.29381	9.64436	8.79394	7.18663	5.66454	7.87041	6.41755	7.91201	6.30459	7.4842	7.94878	7.39592	8.26826	6.12458	8.38647	8.7569	7.70153	6.78571	5.70102
TCGA-22-1017-01A	TCGA	4.3252	8.30316	7.99532	7.2544	6.76	7.76487	8.39156	9.73719	9.48711	6.58857	6.58367	7.95138	6.28725	7.85203	5.48506	7.08617	7.87402	7.07435	8.11842	5.12561	8.7282	8.44135	7.54206	6.29791	5.72248
TCGA-22-4591-01A	TCGA	5.6274	7.5955	7.74521	7.15911	7.63549	7.05483	8.05292	9.73909	9.29021	6.83196	5.87952	7.54184	6.44268	8.09871	6.30887	6.67227	8.70514	7.18729	7.82763	5.2846	8.9208	8.05739	7.22745	5.96769	5.90264
TCGA-22-4593-01A	TCGA	4.52698	8.41095	8.16929	6.82897	7.64468	7.72839	8.61426	9.81983	8.85658	8.06834	6.30261	7.89289	6.2472	7.93033	6.01385	7.56946	8.78637	7.09723	7.98042	7.34659	8.57625	8.04073	6.83428	7.22368	5.10614
TCGA-22-4594-01A	TCGA	4.80895	7.59502	7.9492	6.94997	7.25209	7.63457	7.34951	8.92245	9.42678	4.60261	5.85095	7.76477	6.89026	7.17269	5.81384	6.63589	8.66125	7.52831	7.36444	5.24643	8.32916	8.60238	7.66157	5.76677	5.32241
TCGA-22-4595-01A	TCGA	4.11195	8.06201	8.27913	6.98689	6.76323	7.81022	7.97136	9.98483	9.0824	5.82415	7.2751	8.40007	6.92771	8.20354	6.59838	7.07439	8.09696	6.70847	7.7812	5.93296	8.59189	8.61747	7.61248	6.42831	4.87114
TCGA-22-4596-01A	TCGA	5.13057	7.9308	7.65879	6.2136	6.80434	7.50321	8.3139	9.15632	8.99577	4.82668	3.59507	7.62376	6.29983	7.27369	5.90254	7.17437	8.62725	7.07319	7.76265	5.8998	8.38141	8.08709	8.1017	5.9149	5.58949
TCGA-22-4599-01A	TCGA	5.71953	7.47909	7.93205	6.56462	6.63147	7.54469	7.90504	9.70747	10.0935	7.67149	6.7256	8.61742	6.45021	7.1389	5.71275	6.6979	8.53509	7.49387	7.41445	5.66504	8.16926	7.87743	7.27872	6.22245	5.15595
TCGA-22-4601-01A	TCGA	5.29612	8.41194	8.01147	7.31338	7.41559	7.24078	8.17715	9.11759	8.88558	7.58562	5.24792	8.47901	6.38309	8.45505	6.30397	7.13726	7.85862	6.52517	8.10845	5.41902	8.76853	8.00786	7.28485	6.29209	5.7031
TCGA-22-4604-01A	TCGA	4.80379	8.56171	8.05766	6.97829	6.88138	7.87075	8.24803	9.2458	9.4509	7.67925	6.5247	8.9078	6.72096	7.71731	5.69657	7.25666	8.55308	7.25371	7.88304	5.58116	7.83703	8.06934	7.03889	6.35412	4.74259
TCGA-22-4605-01A	TCGA	4.41689	8.43554	7.67449	6.94493	6.78911	7.4758	7.53987	9.58097	8.94295	6.8166	5.79845	7.63671	6.10286	7.73634	5.87044	7.18138	8.06418	7.29709	7.76856	5.50575	8.47169	7.87865	6.41768	6.49186	4.49307
TCGA-22-4607-01A	TCGA	4.8677	7.27128	9.13901	7.13383	6.41332	6.82874	7.47177	8.72179	10.0635	4.84365	3.68698	7.76808	6.76722	7.37084	5.87464	6.60422	8.25498	7.00496	6.9956	4.44864	8.29262	8.45808	7.52893	5.12238	4.64632
TCGA-22-4609-01A	TCGA	4.94263	8.33701	7.93758	6.6701	6.92761	7.64609	8.40322	9.54537	9.33398	7.59172	7.09234	7.64857	6.30594	7.61284	6.37882	7.37377	8.2969	7.44569	8.30543	5.55474	8.59663	8.14149	7.83474	6.94165	4.50358
TCGA-22-4613-01A	TCGA	5.07434	7.71861	8.24041	6.58448	6.95261	7.48593	8.60325	9.65379	9.63793	7.97248	6.86536	8.29071	6.81475	7.82221	5.93673	7.09706	8.4641	7.57562	8.00016	5.62669	8.45362	8.72376	7.80732	6.21198	5.65387
TCGA-22-5471-01A	TCGA	4.77869	7.58952	7.41374	7.33079	6.3859	7.69829	7.19756	9.28029	9.48062	8.04158	5.42001	8.30069	6.3931	7.13552	5.75971	7.0105	8.36605	7.33118	7.46048	5.4209	8.65299	8.04412	6.21468	5.90846	4.71752
TCGA-22-5472-01A	TCGA	4.78691	8.54931	7.9159	7.03467	6.92432	7.51103	7.50122	9.55066	9.30687	7.36227	3.78734	7.73289	6.63412	7.81662	6.01767	7.00579	8.07864	6.96704	7.96713	5.68113	8.38604	8.3603	7.45976	6.5036	4.76223
TCGA-22-5473-01A	TCGA	5.48829	7.94884	8.13645	6.93471	6.41363	7.4781	7.69955	9.20423	9.47935	6.03367	6.85244	8.61442	6.1845	7.28068	5.76511	7.20334	8.57614	7.84804	7.56053	5.58071	8.38887	8.33633	7.85384	5.94532	4.51689
TCGA-22-5474-01A	TCGA	4.90919	8.51491	8.34484	6.89241	7.12334	7.4262	7.63646	9.61356	9.39963	6.97159	5.21904	8.31748	6.63664	7.57981	6.25555	7.02434	8.62182	7.34578	7.85131	5.67787	8.32414	7.93682	7.66089	6.75823	4.94245
TCGA-22-5477-01A	TCGA	6.09898	8.15015	8.49387	8.18616	6.66084	7.79709	8.46632	9.90592	9.0682	9.08956	7.33101	8.4037	6.63399	7.66371	6.15889	7.57067	8.52102	7.57495	8.2746	5.84621	7.96093	7.87224	7.81983	6.78305	5.25663
TCGA-22-5478-01A	TCGA	5.61484	8.42034	7.93134	6.54238	7.15576	6.90237	8.23286	9.70411	9.22513	5.94329	6.80515	8.01148	6.84991	7.54292	6.18036	7.57838	8.6677	6.45731	7.67961	4.97389	7.99157	8.33944	7.01113	6.34357	5.70792
TCGA-22-5479-01A	TCGA	4.73888	7.99804	8.37365	6.62667	6.7644	7.6165	7.6358	10.3455	9.7416	7.64717	6.22093	8.14301	7.06816	7.26876	6.20944	7.18352	8.35113	6.87626	7.95464	5.2846	8.55879	8.17148	6.88435	6.37018	4.7988
TCGA-22-5480-01A	TCGA	5.28959	9.19607	8.36267	7.24959	6.87831	8.06958	8.06312	9.70682	9.49351	5.01615	3.94538	8.77823	5.95427	8.48523	6.91545	7.23232	8.35306	7.61467	8.34982	6.07829	8.32213	8.63833	7.10237	7.14189	4.99845
TCGA-22-5481-01A	TCGA	4.65237	8.41527	8.28389	5.54652	6.6204	8.12494	8.31488	10.4463	9.81878	4.78782	5.89046	8.29011	6.68417	8.61545	6.58484	7.74426	8.28321	6.70451	8.40706	5.95097	8.15534	8.93916	5.93249	5.9482	4.80463
TCGA-22-5482-01A	TCGA	3.56456	8.59732	8.02398	6.34537	7.08629	7.29604	7.70633	9.43537	9.40282	7.295	4.22618	8.08393	6.48434	7.6521	6.3963	6.47006	8.18888	7.64581	7.88487	5.52124	8.31599	8.22002	7.24473	5.86739	5.28159
TCGA-22-5483-01A	TCGA	5.48041	8.32151	8.5295	7.45512	6.88369	7.47291	8.06344	10.0197	9.51874	6.5648	5.15032	8.43894	6.48669	7.47291	5.78871	7.18778	8.68236	7.53787	7.88196	5.38426	8.15926	7.99414	7.07965	6.56821	5.01728
TCGA-22-5485-01A	TCGA	4.54688	8.04293	8.3626	6.41696	7.33997	7.5806	7.53001	10.0276	9.42237	6.31563	4.8497	7.82629	6.9226	7.97241	6.81166	7.02692	8.50582	7.18613	7.60069	5.54726	8.92922	8.22027	7.34597	6.25081	4.85302
TCGA-22-5489-01A	TCGA	5.13868	8.97267	8.07022	6.64675	7.03204	8.10849	7.37298	9.74797	9.61002	4.43187	4.69638	8.10573	6.42164	7.81442	6.07254	6.92627	8.58145	7.10293	7.54205	5.9569	7.93523	8.32522	7.52076	6.51821	4.7637
TCGA-22-5491-01A	TCGA	4.42997	7.48041	8.05583	6.5401	6.04027	7.5487	7.98596	9.49572	9.43235	7.94092	7.06032	8.49962	6.2031	6.32173	6.08897	6.87814	7.97892	7.61212	7.71965	5.34689	7.87372	7.96633	7.47684	5.43728	5.47451
TCGA-22-5492-01A	TCGA	5.89184	8.66907	7.81517	7.15397	7.16761	7.77249	8.11407	9.56743	9.24889	4.79021	5.44394	8.22402	6.65881	7.5425	6.70142	7.2894	8.44927	6.75315	8.32936	5.26137	8.85916	8.74528	8.16279	6.40719	5.8381
TCGA-22-A5C4-01A	TCGA	5.78721	8.73556	7.86467	7.75962	6.97975	7.53289	9.36653	10.0979	9.3042	4.00702	4.81111	8.36769	7.30264	7.98657	6.20013	7.59909	8.7071	6.85578	8.36183	5.70494	9.38935	8.54292	7.77594	6.87934	6.12358
TCGA-33-4532-01A	TCGA	4.66207	8.13224	7.63192	7.22163	6.65338	8.4161	7.93728	9.54092	9.76583	8.08533	6.37605	9.11643	7.18131	7.44242	6.21959	6.93444	8.02595	7.39007	7.95331	5.02232	8.03178	8.35932	7.4822	6.26111	4.80895
TCGA-33-4533-01A	TCGA	5.45331	7.91968	8.51719	7.39798	6.85784	7.78771	7.58328	9.78867	9.8766	8.45597	5.58983	7.60848	6.81442	7.87897	6.71292	6.61307	8.10859	7.4565	7.53541	5.58188	8.2006	8.31511	7.56077	6.50859	4.57142
TCGA-33-4538-01A	TCGA	5.28063	8.12996	8.28668	7.19027	6.40774	7.95569	7.87077	9.63624	9.42093	7.8389	7.71979	8.43529	6.42341	7.43282	6.49474	7.09402	8.39367	7.70027	7.74021	6.06145	8.94507	8.04769	7.32803	6.29138	5.22543
TCGA-33-4547-01A	TCGA	5.43853	8.42759	7.88021	7.13164	7.03389	7.63081	8.37764	9.71276	9.02497	7.98312	7.05138	8.02896	6.58222	6.92536	5.94722	6.97596	8.70362	8.22776	7.99287	5.45944	8.24635	8.53435	7.45245	6.8366	4.27434
TCGA-33-4566-01A	TCGA	4.08707	8.61094	7.86817	7.16082	6.52775	8.1641	7.21578	9.66272	10.4214	5.73826	3.43571	8.44772	7.12547	7.52031	6.51158	6.72128	8.36808	7.50994	7.47077	5.13481	9.01461	8.14192	6.72385	6.12505	5.60202
TCGA-33-4582-01A	TCGA	5.25788	7.51313	8.23572	6.69634	6.92536	8.53261	7.64344	9.32123	10.0061	7.74471	5.42954	9.09106	6.13809	6.4742	5.95271	7.41969	8.14328	7.09552	7.50999	5.08977	8.89776	8.21672	8.19859	5.99565	4.54032
TCGA-33-4583-01A	TCGA	5.04511	8.16393	8.30596	6.71843	6.37503	8.44272	7.44625	9.787	10.1	6.34863	5.55915	8.03072	6.42704	7.02508	6.27657	6.57307	8.06791	7.40206	7.6867	5.81765	7.6433	8.11123	7.48942	6.08044	4.7763
TCGA-33-4586-01A	TCGA	5.82373	8.03075	8.76454	6.34536	6.26089	7.62647	7.75023	9.76808	10.0217	6.02925	6.39005	7.61665	6.97524	7.6601	6.15263	7.23104	8.90332	8.02875	7.67551	5.35186	8.06443	8.09314	6.99836	6.57683	4.61146
TCGA-33-4587-01A	TCGA	5.63706	8.12434	8.35742	8.13155	7.09888	7.35971	8.2299	10.5496	9.59499	6.57684	6.23012	8.81657	6.62967	8.4788	6.95565	7.81412	8.34218	8.61957	8.91191	5.4129	9.01157	8.68851	7.79384	7.54871	5.35308
TCGA-33-4589-01A	TCGA	2.96059	6.72057	6.9844	6.22276	5.4472	7.53439	7.32722	9.06922	9.78258	5.2265	3.68626	6.92731	6.30493	5.12167	5.543	5.35846	7.37751	8.04238	6.63057	4.66345	7.17415	7.79433	8.33084	4.92479	4.86503
TCGA-33-6737-01A	TCGA	4.17454	8.46606	7.73896	6.41576	6.26446	6.89306	7.44582	9.92598	9.50663	5.30889	4.78548	7.96538	6.84815	7.29377	6.3656	6.34952	8.91066	6.6473	7.70603	5.01922	7.95357	8.1861	7.4325	6.26801	4.41485
TCGA-33-6738-01A	TCGA	5.48218	8.11614	7.93141	6.90384	7.03915	6.61054	7.80545	9.56402	9.3172	4.64518	4.75391	7.98442	5.9437	7.89373	6.20748	7.69421	9.05755	7.07809	7.92323	4.82185	9.26755	8.74298	6.54388	6.73499	4.73825
TCGA-33-A4WN-01A	TCGA	4.34892	8.78416	8.25523	7.05903	6.83356	7.49436	8.46005	10.0764	8.91319	8.43026	7.32226	9.18601	6.04493	7.91394	6.37135	6.77839	8.23263	6.81437	8.43248	6.03665	8.35728	8.21774	7.07073	5.97097	4.46729
TCGA-33-A5GW-01A	TCGA	5.04989	7.79417	8.22786	6.60441	6.69417	7.47795	8.17235	9.85843	9.20597	5.39279	3.76015	8.03777	5.68332	7.55253	5.69483	6.94975	7.40236	7.12828	8.21785	5.74499	8.57042	8.0345	7.13341	6.18548	5.27677
TCGA-33-AAS8-01A	TCGA	4.72108	7.81447	8.45438	7.82638	6.72591	7.14986	7.76152	10.0778	9.42058	8.13917	5.65265	7.84985	6.13817	7.31406	5.99431	7.34643	8.28876	7.70557	8.02667	5.83993	8.99335	8.15043	5.88711	6.16947	4.74421
TCGA-33-AASB-01A	TCGA	4.44169	8.13267	8.10064	6.55808	6.47387	6.87612	8.06993	10.0467	9.78666	6.62978	4.91767	8.50773	7.13737	8.04383	5.78905	7.46642	8.49701	6.74445	8.31605	4.81951	10.0242	8.8949	7.27577	6.20496	4.91679
TCGA-33-AASD-01A	TCGA	4.83956	8.44529	7.8009	7.1133	7.1077	7.25321	8.00876	9.82778	9.09709	6.43425	4.5598	7.65501	6.60738	7.23808	6.55875	6.97598	8.46128	7.30669	8.14169	5.27528	8.3815	8.35119	7.12178	6.70326	4.50786
TCGA-33-AASI-01A	TCGA	4.45259	8.36973	8.02299	7.03346	6.38074	7.13489	7.56194	10.0763	9.48904	7.3636	3.00954	8.21385	6.50977	8.29423	6.05104	7.27491	8.27028	6.34071	8.0969	5.11505	8.46068	7.8277	6.58857	5.96255	4.5068
TCGA-33-AASJ-01A	TCGA	5.04512	8.4104	8.56071	7.74531	5.7564	7.96175	7.30872	9.83732	9.71333	7.47395	6.5323	8.88813	7.25045	7.90645	6.91785	7.28739	7.94806	7.46035	8.24426	5.9062	8.15398	8.39132	9.87553	6.71845	4.97086
TCGA-33-AASL-01A	TCGA	5.38737	7.43903	8.54568	7.23676	5.34272	8.40702	6.59569	9.76864	9.05301	8.2302	4.98325	8.20334	6.30651	7.58905	6.01199	6.63138	8.20094	6.40049	7.9909	6.61543	8.39583	7.95224	6.51654	6.37953	4.11417
TCGA-34-2596-01A	TCGA	5.52051	8.03295	8.4044	7.15248	6.75271	7.66562	7.76484	9.58345	9.13414	7.69811	6.60771	8.70669	6.17692	7.80722	5.93117	7.56874	8.44248	6.99939	7.47115	5.82983	7.98517	7.89524	8.03158	6.45709	4.7685
TCGA-34-2600-01A	TCGA	4.79036	8.20819	8.12239	7.06332	7.01698	7.70699	7.28574	9.48332	8.6562	8.32256	6.2748	7.53898	6.12481	7.73818	5.59109	7.97118	8.35299	7.4719	7.95805	5.85044	7.48953	8.4356	7.62839	6.81908	4.81445
TCGA-34-2608-01A	TCGA	4.61285	7.93187	7.54107	6.64448	7.27093	7.29866	8.03619	9.04991	9.11218	6.49837	4.31087	7.60048	6.11782	7.36968	5.54628	7.07144	8.07486	7.29211	7.51552	5.39078	8.32283	8.07684	7.33261	6.09134	5.23417
TCGA-34-5231-01A	TCGA	5.45141	8.91876	8.43429	8.20005	6.51459	7.79629	8.06276	10.2729	9.43282	5.95662	7.31871	8.64585	6.92685	7.99904	6.60618	7.27912	8.62011	6.77658	8.1641	5.73961	8.8677	7.99953	7.77069	6.55342	5.30792
TCGA-34-5232-01A	TCGA	4.95247	8.54487	8.19733	6.85378	6.86543	8.26892	7.90241	9.96886	9.33591	7.7488	6.39926	7.74435	6.87572	7.22332	6.59113	6.97649	8.05007	7.60568	8.55197	6.91009	8.31504	8.54259	7.21711	6.20455	4.64306
TCGA-34-5234-01A	TCGA	3.61679	6.70937	6.87573	6.31432	6.12282	6.52489	7.59785	8.53362	9.53597	4.73973	3.23729	6.94271	6.19829	5.62198	5.15359	6.14807	7.27842	8.04398	6.92561	4.90362	7.26336	7.86599	7.32337	5.65207	5.40864
TCGA-34-5236-01A	TCGA	5.46688	8.42298	7.81459	6.22271	6.64924	8.15234	8.33411	10.0742	9.28699	7.49435	5.4052	7.724	6.08553	7.85357	6.37446	7.23306	8.70955	7.29796	7.95206	5.40108	8.50898	8.31824	6.92875	6.6811	4.93825
TCGA-34-5239-01A	TCGA	4.72079	8.6714	8.16702	6.72202	7.03205	7.6814	8.01136	10.0332	9.28295	5.31159	6.43466	7.83061	6.40115	7.88965	5.99717	7.16766	8.28239	7.03201	8.03072	6.20106	8.18788	8.05362	7.39039	7.25035	5.0927
TCGA-34-5240-01A	TCGA	4.31819	7.60338	8.21938	7.21369	6.58276	7.64693	7.82588	9.15851	9.64867	8.2741	6.56598	8.09112	6.03123	6.25707	5.82562	6.41626	8.38267	7.37741	7.43075	5.52191	8.53925	7.95211	7.04165	6.05511	5.52393
TCGA-34-5241-01A	TCGA	4.41154	7.77605	7.52736	7.10069	6.71033	7.32872	7.43604	9.04213	9.4887	7.14768	5.59965	7.81586	6.43218	6.60167	5.77997	6.38431	7.83087	7.9205	7.22811	5.04095	7.48454	8.22856	7.07899	5.53043	4.76275
TCGA-34-5927-01A	TCGA	5.67734	8.65875	8.51548	7.4106	6.57368	7.75472	7.67526	10.1129	9.50487	8.19544	7.58349	8.37613	6.54543	8.66998	6.64783	7.8373	8.35744	7.55573	8.44365	6.24381	8.70914	9.11829	7.76005	7.09975	4.9091
TCGA-34-5928-01A	TCGA	5.1365	8.75675	7.6671	6.34107	6.81563	7.91445	8.52944	9.2658	8.8239	7.22182	4.9837	7.97877	5.57157	8.384	5.91679	7.57571	9.09271	6.97115	7.58779	5.53801	8.40936	8.07755	8.10531	6.68365	4.50516
TCGA-34-5929-01A	TCGA	5.14147	7.81757	8.80329	6.71091	6.38286	7.92724	7.65291	9.96586	9.27218	8.12097	7.19673	7.65758	6.19103	8.22674	6.36597	7.83583	8.50453	6.883	7.66439	5.80325	8.60312	8.77571	7.40817	6.29427	4.72535
TCGA-34-7107-01A	TCGA	4.84153	8.278	8.26996	7.42563	6.97749	7.58485	7.57179	9.49306	9.1902	8.61784	6.33365	7.99005	6.7522	7.65026	6.54762	7.26865	8.68586	6.84456	7.64039	5.54042	8.13795	7.70706	6.92979	6.51081	4.64434
TCGA-34-8454-01A	TCGA	4.86196	8.64425	7.9796	7.23447	7.16879	7.31582	7.96183	10.1158	9.12151	4.04331	3.1558	7.97991	6.15158	8.2595	6.39104	7.22817	8.14432	7.54966	8.51511	5.81033	8.43219	8.49212	7.43339	6.49052	5.33489
TCGA-34-8455-01A	TCGA	4.37708	8.87642	7.76869	6.70461	7.32109	7.13612	7.66969	9.75248	9.06017	7.21812	2.99042	7.77248	6.78262	7.84775	6.16451	6.90962	8.043	6.71281	8.05179	5.60878	8.11275	8.09265	7.0259	6.54871	5.51173
TCGA-34-8456-01A	TCGA	5.18486	8.14395	7.84541	7.64521	7.05416	7.14642	8.24579	10.1072	9.11392	7.78707	6.88536	8.09685	7.04901	8.17781	5.84322	7.49809	8.25096	7.05418	8.61334	6.004	8.87598	7.76706	7.01913	6.80054	4.97093
TCGA-34-A5IX-01A	TCGA	5.26566	8.36167	8.21345	6.69037	6.215	7.78572	7.42667	9.9717	9.23864	6.06435	3.48796	8.0353	6.38091	7.37768	6.96003	7.52292	8.8601	7.25317	8.16339	5.34097	8.49875	9.0962	6.36241	6.50872	4.76961
TCGA-35-3615-01A	TCGA	4.43814	7.9975	7.45024	6.03291	6.35495	7.71514	7.66521	8.92753	9.71705	4.54038	4.12408	8.06187	6.53355	7.40561	6.02322	7.15423	8.20973	6.87991	7.43922	5.88153	7.79969	8.43366	7.2664	5.8921	5.37747
TCGA-35-4122-01A	TCGA	5.40791	7.09731	7.59368	5.73511	5.81351	7.39756	7.83627	8.59553	9.88541	7.92402	6.08078	8.10976	5.4494	6.3122	5.08078	6.27684	8.4574	8.64359	6.22284	4.47314	8.12735	7.89602	7.35719	4.96385	5.85142
TCGA-35-4123-01A	TCGA	5.41353	7.54551	7.40007	6.41316	5.74903	7.24337	7.95426	8.91003	9.92634	8.86728	6.76482	8.56095	6.74738	6.91646	5.89601	6.08029	7.94833	8.22784	6.91131	5.11038	8.55395	8.0171	8.01717	5.26512	5.13585
TCGA-35-5375-01A	TCGA	4.04126	6.87734	7.46198	7.03725	6.86897	7.61589	6.78188	8.99182	9.77222	4.92818	5.36255	7.95256	7.37666	6.39227	5.59168	5.0084	8.12486	8.16223	6.80056	5.32301	7.90675	7.4778	7.60189	5.31303	4.43395
TCGA-37-3783-01A	TCGA	4.89775	7.07913	7.34248	6.46912	5.92628	7.86203	7.66627	9.33581	9.62397	4.17599	5.39054	8.32947	6.19094	6.27509	6.18491	5.65732	7.88439	9.19082	7.28655	5.53795	7.93337	8.03249	7.6365	5.49349	5.01851
TCGA-37-3789-01A	TCGA	3.60957	8.0195	7.16889	6.74539	6.33711	8.122	9.70321	9.57322	9.62493	8.2521	5.69974	7.71328	6.37028	7.3363	6.21779	6.3301	7.44367	8.35772	8.14083	6.0069	8.20282	8.4723	8.09804	6.19622	4.83415
TCGA-37-3792-01A	TCGA	4.67614	7.46148	7.631	7.86963	6.00607	7.90907	7.78256	9.6939	9.82583	6.79865	6.16287	7.87694	6.35984	7.04638	6.47266	6.40551	6.63122	8.13076	7.62844	5.95922	8.66666	7.92919	7.29421	6.1748	5.47226
TCGA-37-4129-01A	TCGA	5.17253	7.07622	7.76556	6.50221	8.11609	6.5137	8.35044	9.34333	9.42609	3.38868	2.94554	7.78265	7.20981	7.36813	5.24634	6.77532	7.97364	8.02418	8.0669	6.36177	8.44382	7.86363	7.62542	6.40688	6.09076
TCGA-37-4130-01A	TCGA	3.30397	8.11365	7.21194	7.26514	5.26919	6.5029	8.08027	9.45036	9.79816	6.29356	4.35845	8.666	6.5924	6.13276	5.68432	5.45626	7.85111	8.18006	7.90419	4.87468	7.87992	8.39168	8.51431	6.38991	6.13367
TCGA-37-4132-01A	TCGA	4.56607	7.48235	7.62839	7.20222	6.71637	7.15001	8.32354	9.5455	9.94497	4.71555	3.1861	8.11306	7.14393	7.29058	6.09	6.22433	7.93418	8.07418	7.65677	4.92509	7.69949	8.42239	8.53656	5.5435	5.89102
TCGA-37-4133-01A	TCGA	4.96802	6.32758	7.40669	6.82045	6.89438	7.04349	7.49418	8.53411	9.4825	3.71912	3.19837	8.52314	6.73182	6.39033	5.65537	5.70024	7.91036	7.35219	6.83446	4.89869	7.32889	7.76919	7.02254	5.13508	5.23507
TCGA-37-4135-01A	TCGA	3.73779	6.01695	7.55924	7.1931	6.92944	7.27437	7.15919	8.15757	10.6239	5.31175	5.26233	7.81362	6.74507	5.77626	5.65319	5.26462	8.66417	9.75162	6.96445	4.93303	7.43216	7.91144	6.74231	5.04741	4.66354
TCGA-37-4141-01A	TCGA	5.13734	7.86941	7.95248	7.52072	6.89871	7.89198	7.85334	9.79196	9.89962	4.04653	3.04833	8.51288	7.42404	7.69672	6.5257	6.76277	8.24746	8.09776	7.6736	5.40231	8.06391	8.94502	7.36114	6.48844	5.41813
TCGA-37-5819-01A	TCGA	4.31183	6.88692	8.28712	7.13621	6.80176	7.80894	7.32708	9.8684	9.54685	5.54388	4.22401	7.37641	6.92335	6.98864	5.53986	6.81189	8.298	7.47203	7.63192	5.49269	8.60289	8.40237	6.05631	5.96126	5.35554
TCGA-37-A5EL-01A	TCGA	4.9318	8.02025	8.11021	6.90097	7.1045	7.04991	7.0805	10.2136	9.10927	7.5099	6.57862	8.10387	7.4731	7.33881	6.08629	7.35076	8.47794	6.57793	8.21994	5.60825	9.3886	7.48668	6.37449	6.93738	4.39313
TCGA-37-A5EM-01A	TCGA	5.12318	8.34674	8.09646	7.2443	6.25492	7.72664	7.91821	10.4619	9.20949	8.05665	5.59401	7.40929	7.14973	7.7656	6.11042	7.29424	7.88835	7.96751	8.53458	5.99516	8.63628	8.38018	7.08288	6.59712	5.37811
TCGA-37-A5EN-01A	TCGA	4.94538	8.45591	7.90042	7.33775	6.70882	7.45922	7.43693	10.3917	9.41132	8.99117	6.09803	8.36482	7.12199	7.35676	5.80962	7.41894	8.11947	7.31761	8.20597	6.28452	8.61212	7.84194	6.55342	7.15975	4.66561
TCGA-38-4625-01A	TCGA	5.42772	8.75836	8.83631	7.27392	6.35717	7.70795	7.42291	9.8452	9.99002	8.45355	7.56795	8.88303	7.13922	7.86986	5.95419	6.87453	9.05544	7.79965	7.54226	5.3673	8.46183	7.94039	7.98737	5.92182	5.01329
TCGA-38-4626-01A	TCGA	4.24161	8.27073	7.69347	6.55551	6.77889	7.40449	7.74878	9.53015	8.95405	6.27559	4.81504	7.27415	6.42103	7.24217	5.6932	6.88156	8.20601	7.40992	7.46251	5.93725	7.87531	8.16642	7.16243	6.56699	4.45326
TCGA-38-4627-01A	TCGA	4.2266	7.57753	7.61052	6.16739	7.11408	7.58257	7.9834	9.01353	9.34634	6.15153	4.71683	7.24834	5.9126	6.73365	5.54382	6.80626	8.03954	6.94328	6.98958	4.93711	7.85194	7.87808	7.33467	6.05053	4.64336
TCGA-38-4628-01A	TCGA	4.1719	7.13201	7.82578	5.76804	6.67981	7.22851	8.03709	9.10101	9.29253	5.45652	5.5481	7.57152	6.16701	6.80492	5.38462	6.64107	8.17832	8.0711	6.7294	5.01481	8.59393	8.06478	7.49509	5.5834	4.82322
TCGA-38-4629-01A	TCGA	4.89563	7.52165	7.96749	6.35691	6.58151	7.31127	8.01845	9.22003	9.83971	7.47485	5.25784	7.65205	6.00611	7.02309	5.80782	6.89517	8.24276	7.69769	7.15651	4.75645	8.18313	7.41538	7.4617	5.5029	5.58556
TCGA-38-4630-01A	TCGA	4.54787	8.57834	8.35443	7.35139	6.159	7.52196	8.37489	9.80232	9.91443	10.529	6.80185	9.03862	7.51535	8.42006	6.62399	7.30003	8.20887	8.33875	8.33606	5.38213	8.25245	8.94357	7.26664	7.22674	5.2556
TCGA-38-4631-01A	TCGA	7.1233	7.24584	7.34102	6.98165	5.95438	7.26361	8.44524	9.61248	9.89862	7.33399	8.11231	8.39238	6.6498	7.27025	5.60345	6.84597	7.96338	8.17668	7.33694	4.69838	8.14895	7.96703	7.35487	6.12764	5.97549
TCGA-38-4632-01A	TCGA	4.72795	7.77654	7.88545	6.26231	6.45269	7.38145	7.88649	9.13181	9.84741	7.07227	4.76481	8.57617	6.29565	6.75446	5.62529	6.55207	8.46421	7.75292	6.74009	4.96772	8.07919	7.61739	7.72117	5.2402	5.99076
TCGA-38-6178-01A	TCGA	5.37926	8.73201	8.10678	7.14676	7.34502	8.01503	7.9897	9.82153	9.13735	7.84555	7.15727	8.57637	6.6433	8.58263	7.04116	6.78274	8.70057	7.1566	7.85883	6.19539	8.54853	8.72821	7.83728	6.56117	5.1316
TCGA-38-7271-01A	TCGA	4.81488	8.44482	8.12278	6.82239	7.03159	7.55987	7.85792	9.62782	9.42632	5.53357	4.29743	7.83739	6.04868	7.74349	6.17333	6.97947	8.35606	7.69903	8.08815	5.31055	8.16389	8.30129	6.99771	6.89135	4.58744
TCGA-38-A44F-01A	TCGA	4.52895	7.8581	7.93587	6.82163	6.94255	7.328	7.2732	9.80202	8.87498	7.32051	4.54234	7.20836	6.78584	6.96261	5.90523	6.86023	7.74919	7.42895	7.99245	6.22831	8.10885	7.97653	6.87331	6.37178	4.73029
TCGA-39-5011-01A	TCGA	5.54572	7.43168	7.67231	7.63595	6.20604	7.45805	8.30235	9.10375	9.25403	6.47392	6.12818	8.13837	6.25903	7.29613	5.88802	6.84849	8.565	7.81108	7.52343	5.01994	8.75777	8.22303	7.08811	5.81132	5.86916
TCGA-39-5016-01A	TCGA	5.27062	8.60362	8.32465	7.19746	6.5179	7.87039	8.41649	9.61786	9.54314	8.66644	7.22884	8.84328	6.34069	7.29365	5.75565	7.04586	8.43215	7.0472	8.0292	5.73856	7.79465	7.94662	7.27204	6.58247	5.2208
TCGA-39-5019-01A	TCGA	5.43277	8.16452	7.69978	6.30226	6.37476	7.96312	7.67861	9.56539	9.58874	8.37263	7.29405	7.80195	6.09825	7.44663	5.60804	7.23147	8.82383	7.9468	8.13578	5.76213	8.60252	8.11456	7.43064	6.17167	5.03373
TCGA-39-5021-01A	TCGA	5.18058	8.12801	8.04463	7.02548	6.89331	7.62223	7.66368	9.93214	9.83716	8.17633	6.09636	8.25562	7.55337	7.81857	6.53561	6.93572	8.70312	7.15303	7.36771	5.27869	7.95035	8.58407	7.30244	6.51192	5.55314
TCGA-39-5022-01A	TCGA	4.38037	8.16181	8.02715	7.15658	7.14002	7.65322	7.79284	9.81419	9.22668	6.14133	4.78057	7.34641	6.63523	7.44092	6.08151	6.936	8.57332	7.26601	8.02232	6.01349	8.41851	8.30216	7.26034	6.47262	4.86335
TCGA-39-5024-01A	TCGA	4.02002	8.29118	8.02809	6.73513	6.42235	7.67504	7.5689	10.0021	9.07749	4.52038	3.29118	7.66371	5.58365	7.46274	6.07269	6.377	8.35392	7.71615	7.76829	5.60205	8.01244	8.49371	5.9124	6.63483	5.3037
TCGA-39-5027-01A	TCGA	5.18239	7.50101	8.42956	6.37164	6.21718	7.32615	7.32634	9.69754	9.44889	8.0391	4.99722	8.23808	6.60848	7.31298	6.16629	7.14997	8.80471	6.81717	7.39175	5.10676	8.37446	7.83243	6.82897	6.44287	4.45759
TCGA-39-5028-01A	TCGA	4.24921	8.32927	7.63279	7.06358	6.61555	7.84916	8.16428	8.99625	9.34565	6.82602	3.23224	7.32234	6.21039	7.11527	5.88041	6.8354	8.19905	6.57614	8.09876	5.49022	8.1703	8.53385	7.80215	5.74049	5.06754
TCGA-39-5029-01A	TCGA	4.58204	8.12874	7.77981	6.23495	6.89028	7.30761	8.06539	9.45696	9.10151	7.30348	5.16807	7.93719	6.44377	8.34438	5.53811	6.89645	8.73795	7.26147	7.58448	4.83354	8.57591	8.18053	7.47855	5.93083	5.89457
TCGA-39-5030-01A	TCGA	5.27808	8.09449	8.15701	6.59945	6.88106	7.47454	8.40626	9.69575	9.26239	4.64937	5.94101	7.53375	6.28988	8.0688	6.36982	7.32241	8.55948	7.77455	7.9169	5.94314	8.35136	8.6509	7.52966	6.6279	5.39569
TCGA-39-5031-01A	TCGA	4.81599	7.81038	8.283	6.43103	6.98515	7.82996	8.37785	9.73255	9.56801	8.08109	6.861	7.46551	6.98483	7.43439	6.49793	7.11486	8.34554	7.80397	8.06377	5.66152	8.19758	8.54703	7.51309	6.06705	4.98768
TCGA-39-5034-01A	TCGA	4.30517	8.45236	7.92745	7.71383	7.1964	8.17901	7.81073	9.5505	9.31669	4.90647	5.50273	8.06903	6.23382	7.756	5.38662	6.6996	8.7546	6.8587	7.87129	6.06467	7.86261	8.54793	9.12884	7.11496	5.47683
TCGA-39-5035-01A	TCGA	4.66842	8.5617	8.36983	6.83195	6.74967	7.76796	7.31951	9.39989	9.35326	6.79677	4.17167	8.81861	6.47478	7.99716	5.56668	6.50778	9.06415	7.32373	7.68617	5.39152	7.73912	8.20062	7.08189	6.79815	4.64338
TCGA-39-5036-01A	TCGA	4.58975	6.98078	8.12818	6.54534	6.60641	7.24666	7.21906	9.0872	9.17493	7.53997	5.52976	8.22579	6.04262	7.06503	6.29697	7.00938	7.79048	7.57698	7.94329	4.47569	8.66756	8.22323	6.82	5.40952	5.0762
TCGA-39-5037-01A	TCGA	3.94159	7.60524	8.27354	7.58251	6.47053	7.76059	7.45638	9.95846	10.0188	8.05169	4.95761	8.78945	6.9289	6.01748	6.52756	6.89631	7.72619	7.78856	7.77557	5.42261	8.33549	8.36637	6.7976	6.16432	4.53108
TCGA-39-5039-01A	TCGA	4.05586	7.94304	7.61633	5.94855	7.04188	6.85632	7.78356	9.16764	9.18027	6.11996	4.24665	7.36613	6.36731	6.64804	5.26786	6.56172	8.94157	7.07163	7.46722	4.8309	7.49498	7.89613	6.64687	6.1603	5.39844
TCGA-39-5040-01A	TCGA	5.16316	9.4431	7.67397	7.26336	6.44106	7.86271	7.65919	9.82481	9.31796	8.24009	8.20982	9.11957	6.38539	8.35324	6.79302	7.67833	8.61926	7.00549	8.59194	6.12339	8.88041	8.58202	8.03318	6.73479	5.36441
TCGA-43-2576-01A	TCGA	4.0149	7.25296	8.04304	6.08064	6.56025	6.62197	6.99417	9.43901	9.07033	5.00028	3.7307	7.28256	6.03275	7.44299	5.90815	7.37854	8.42215	6.569	7.4863	4.74312	8.09265	7.94784	6.31729	6.26087	5.15
TCGA-43-2578-01A	TCGA	5.14364	8.22329	8.23734	7.22977	6.52881	7.32824	7.7609	9.87674	9.39808	6.89745	4.01861	8.26305	7.32576	8.10861	6.0982	7.25131	8.43766	8.09457	7.69588	5.17326	9.10405	8.50536	7.68462	6.17301	4.53907
TCGA-43-2581-01A	TCGA	4.62986	8.45808	8.06589	6.50658	7.04452	7.35017	8.53418	9.62157	9.23785	6.39376	3.19517	7.97326	6.26161	8.10131	7.01019	6.83166	8.0232	6.6933	7.70259	5.67213	8.5011	7.83705	7.63024	6.25633	5.43066
TCGA-43-3394-01A	TCGA	5.52319	7.50093	7.73232	6.44375	6.22445	7.53854	7.77607	9.24189	9.45027	8.14638	7.51237	9.2756	6.44155	7.49914	5.55396	6.8327	8.37283	7.54675	7.49267	5.56159	8.15756	8.1383	7.30215	6.66766	4.90904
TCGA-43-3920-01A	TCGA	5.22499	7.01277	7.56832	6.28803	6.18668	7.13864	10.0462	8.58182	9.61816	6.14651	6.8371	8.00499	6.03954	5.73927	5.58588	6.12423	8.32465	8.91131	7.6925	6.21684	8.32827	8.19679	8.75657	5.70862	6.61025
TCGA-43-5668-01A	TCGA	5.18437	7.65097	7.60227	8.15825	7.59629	7.34961	8.15926	9.61526	9.07131	3.79529	6.71406	7.80681	6.0703	8.24039	6.15181	8.06762	8.10511	6.20974	8.14957	5.81046	9.08441	8.47157	8.02599	6.75929	5.11202
TCGA-43-5670-01A	TCGA	3.97773	8.16127	7.56219	7.22483	6.15871	7.92163	7.51758	9.87538	8.50293	6.69719	2.99694	7.34931	6.56946	8.12608	6.58404	7.23188	8.02209	6.96718	7.84411	5.63745	7.81627	7.72959	7.5361	6.44552	4.57229
TCGA-43-6143-01A	TCGA	5.03406	8.92773	8.22192	7.14754	7.39778	8.69695	7.9124	10.3563	9.59428	7.71136	3.27817	8.6484	7.44435	8.32325	7.42939	7.57789	8.75206	6.89883	8.83271	6.4036	8.26291	8.74695	7.56185	7.34119	5.48025
TCGA-43-6647-01A	TCGA	4.2062	8.75714	7.5554	6.28106	7.45653	7.27807	7.63914	9.16556	8.66742	6.91587	3.64602	7.01266	6.3374	7.85037	5.66512	7.06378	9.01077	6.83818	7.24745	5.42769	7.80626	7.77538	7.19645	6.6459	4.72439
TCGA-43-6770-01A	TCGA	4.29875	8.50849	8.25176	7.6246	6.82069	7.453	8.18094	9.70232	8.99049	7.4796	6.36306	8.13811	6.3351	7.84074	6.5232	7.33717	8.66348	6.45153	8.04832	5.93457	8.47237	8.62722	7.22902	6.73402	4.5712
TCGA-43-6771-01A	TCGA	3.20553	8.70582	7.10806	6.05831	6.41368	7.44554	7.12272	9.71154	8.83642	7.59553	3.42214	7.01678	5.88397	7.33011	5.10082	7.45214	7.94331	7.15561	7.09054	5.63623	7.92204	7.61136	6.19913	6.31135	4.42572
TCGA-43-6773-01A	TCGA	4.90018	8.58604	7.93077	6.18916	6.92536	7.44738	7.44263	9.59024	9.22108	6.70483	5.83571	8.14752	6.25338	8.12608	6.00861	7.10327	8.8277	7.01934	7.77483	5.01848	8.58467	7.96256	6.87703	6.44346	4.53903
TCGA-43-7656-01A	TCGA	5.23792	9.40132	8.12093	6.72049	6.7592	7.51039	7.18468	10.2681	9.44948	5.57303	6.31905	8.52084	6.71071	8.55378	6.4795	7.5085	8.9823	7.60984	8.73274	6.29278	9.04783	8.69818	6.98435	6.79386	5.01558
TCGA-43-7657-01A	TCGA	4.55239	8.21018	7.63377	6.2743	6.33354	8.35912	7.35768	9.60434	8.5553	7.39372	6.63737	7.34779	6.01344	8.03416	5.68096	7.3349	9.06454	7.00269	7.53065	5.18071	8.73821	7.92871	7.63408	6.96843	4.17597
TCGA-43-7658-01A	TCGA	4.97927	7.89271	8.79896	8.02195	6.67509	7.60187	9.37942	10.5631	9.60691	6.26357	3.14968	9.215	6.86494	7.79842	6.62028	7.88809	7.59083	7.69018	9.72797	6.10437	9.23463	9.20334	7.03157	6.94811	5.03033
TCGA-43-8115-01A	TCGA	4.72182	8.12384	8.23884	7.25837	7.31204	7.49643	7.46586	9.7863	9.04885	7.69885	5.90977	7.89756	6.80174	8.10058	6.77461	7.2496	8.20342	7.94936	7.89251	6.24673	8.34792	8.29277	7.14174	6.90908	4.78908
TCGA-43-8116-01A	TCGA	4.86534	9.07946	8.49647	7.06186	6.35808	7.80478	8.0708	10.2267	9.5855	7.35488	6.73662	8.69115	6.81306	8.40037	6.26799	7.47423	8.74144	7.97789	8.25111	6.00815	8.5447	8.47117	7.07242	6.53376	5.92077
TCGA-43-8118-01A	TCGA	4.64243	9.05595	7.89778	6.96344	6.88468	7.69666	8.21115	9.94534	8.9784	6.70841	6.42641	8.65554	6.71678	7.55643	6.37968	7.30994	8.04977	6.57972	8.32194	6.5513	8.16438	8.25942	7.16602	7.05486	5.05753
TCGA-43-A474-01A	TCGA	4.65115	8.52477	8.14365	6.71699	6.50422	7.80302	7.65819	10.2027	9.46894	7.85433	7.47947	8.22156	7.15332	7.41939	5.88945	7.16194	8.28073	7.25694	8.22145	5.85157	7.69226	7.95358	7.11698	6.50351	5.18188
TCGA-43-A475-01A	TCGA	4.45115	8.59752	7.94079	8.16237	7.26346	8.14442	7.74767	10.3018	9.24985	7.39733	6.39561	7.44312	7.19425	7.49806	6.52621	7.30851	7.66368	7.29123	8.11132	6.76728	8.19757	7.92173	7.03847	6.84541	5.19005
TCGA-43-A56U-01A	TCGA	4.24446	8.7592	7.75421	6.91529	6.59552	7.18365	8.14673	10.0681	8.99357	6.66934	4.99728	7.59873	7.24299	7.60833	6.32025	6.9149	8.21982	7.63363	8.87286	6.57898	8.16563	8.09634	6.80521	6.90284	5.24042
TCGA-43-A56V-01A	TCGA	4.33129	7.97893	7.57403	6.67037	6.73563	7.50555	7.40223	10.3089	9.77816	7.51158	4.69913	8.36882	8.21969	6.95358	5.71412	6.73568	8.57048	7.51685	7.94864	5.78289	8.05065	7.82012	7.27679	6.91918	5.56739
TCGA-44-2655-01A	TCGA	4.40704	8.05604	7.40774	6.54781	6.6114	7.62915	7.86481	9.45847	9.47782	4.85322	4.55751	7.78908	6.45367	7.25831	6.00489	6.97225	7.61535	7.93396	7.84617	5.25395	8.01573	8.45376	7.42415	6.41825	5.55534
TCGA-44-2656-01A	TCGA	4.88921	8.84387	7.40221	7.22836	7.08589	7.86518	8.94929	9.50632	9.76771	6.9261	7.99523	8.69369	6.99824	6.76796	7.44051	6.70574	8.07749	7.44097	8.39969	6.437	8.06593	8.38171	8.44533	6.4344	5.95298
TCGA-44-2657-01A	TCGA	5.08083	7.7645	7.57405	7.06058	6.8017	7.6647	7.8451	9.4881	9.16032	6.24791	5.85589	7.46379	6.76315	7.73704	6.00471	6.71765	8.17177	7.66998	8.05225	5.53772	8.46575	8.46313	6.78313	6.55158	5.04942
TCGA-44-2659-01A	TCGA	5.12983	8.4316	7.69295	6.91684	6.98697	7.53117	9.30803	10.062	9.614	6.17814	6.23245	7.59027	7.36634	8.06029	6.46449	7.08483	8.60651	7.34154	8.12438	5.50226	7.96284	8.40767	7.14318	6.71962	4.70971
TCGA-44-2661-01A	TCGA	4.26124	7.14174	7.45754	6.36596	6.55721	7.25836	7.54427	9.0116	9.24388	5.37728	4.64349	7.68742	6.62969	6.66322	5.34315	6.48769	7.40737	8.22011	7.2848	5.78524	7.8732	8.44664	7.51427	5.85165	4.8959
TCGA-44-2662-01A	TCGA	4.80907	8.27217	7.66741	6.88004	6.74206	8.3451	8.77997	9.53128	9.13052	7.82259	7.12919	8.76398	6.3712	7.35462	7.36328	7.00674	8.82267	7.36243	7.92793	6.55923	8.15368	8.11676	7.12373	5.96079	5.87869
TCGA-44-2665-01A	TCGA	4.53719	7.8837	8.03496	6.33279	7.5541	7.87474	8.02156	9.1502	9.75437	6.67452	4.15271	6.98148	6.77533	7.23873	5.34702	6.89152	8.31772	7.99128	7.69982	6.09473	8.15248	8.14601	7.29135	6.44407	5.39893
TCGA-44-2666-01A	TCGA	4.5332	8.6989	7.47624	6.04756	6.88019	7.9545	8.46133	9.23383	9.27636	5.12613	4.10338	8.92166	6.79502	7.3328	7.64133	7.5079	8.48889	6.77103	8.00782	6.42919	7.93878	8.44072	7.49957	6.36891	5.29696
TCGA-44-2668-01A	TCGA	4.19783	8.84656	8.05416	6.6893	7.03323	8.40628	8.18689	9.75651	9.79106	8.90798	6.43893	8.11577	6.51628	7.59586	7.35734	6.81529	8.52376	8.74455	8.16716	5.87087	8.04413	7.94644	7.56684	6.97257	5.12299
TCGA-44-3396-01A	TCGA	5.38532	7.66354	8.26491	6.76925	6.93265	7.51338	7.86097	9.82089	9.32649	7.56849	4.32179	7.64362	6.89443	7.63152	5.58302	7.47231	8.45919	8.11814	7.62268	5.97549	8.06922	8.16666	7.07514	6.61738	4.90136
TCGA-44-3398-01A	TCGA	4.41041	6.79573	7.12066	6.33519	6.56241	7.70505	8.06805	8.29274	9.7965	6.01929	4.36768	7.37533	6.48337	6.09357	5.40806	5.84488	7.88999	8.1001	6.90298	6.12477	7.98385	8.05885	7.72991	5.25157	5.43034
TCGA-44-3917-01A	TCGA	5.13848	8.00263	7.4268	7.54141	7.23884	8.4409	8.79466	8.58256	10.1099	5.99801	10.212	9.89793	7.52444	6.41004	8.39135	6.59943	8.56332	7.86103	7.90573	6.41986	8.0269	8.11264	9.12073	6.1066	6.24989
TCGA-44-3918-01A	TCGA	5.49258	7.66597	7.60195	7.94415	6.75614	8.59834	8.60065	8.82025	9.877	7.78857	4.37003	8.48057	7.27253	6.90287	6.7718	6.97385	8.03851	8.0092	8.02118	6.17071	8.55215	8.31615	8.89389	6.30909	5.27369
TCGA-44-3919-01A	TCGA	5.27101	7.76082	8.27349	7.16115	6.77597	7.81808	8.08494	9.76893	9.19365	6.10988	4.82759	7.63007	6.66232	7.82696	6.16666	7.42885	7.98599	7.76242	7.93036	6.00008	8.53272	8.37923	7.51671	6.20476	5.10361
TCGA-44-4112-01A	TCGA	5.0211	7.38263	8.10675	6.6146	6.24645	8.03376	8.84969	9.32571	10.2932	5.00251	4.19178	7.991	6.42772	7.11051	5.8865	6.83647	7.67628	7.98211	7.99759	6.2614	8.45173	8.70337	7.65217	5.92553	5.79646
TCGA-44-5643-01A	TCGA	5.69937	9.44147	8.49443	7.54192	6.07858	8.11628	7.6978	9.63942	9.34398	10.9278	8.21361	9.57475	5.74623	7.77226	6.08607	7.45537	8.80354	8.42577	7.75554	5.85464	8.54112	7.9307	7.2698	6.30405	4.92064
TCGA-44-5644-01A	TCGA	5.70624	8.22102	7.93006	8.04925	6.27886	7.38465	7.26897	10.211	9.16408	8.47177	7.61903	8.16088	7.2566	7.64434	5.5054	7.04169	8.56603	7.14249	8.17022	4.96643	8.66091	8.06865	8.11841	6.38905	5.31665
TCGA-44-5645-01A	TCGA	5.18657	8.42026	7.58088	7.5868	8.11195	8.30651	8.64791	9.68463	8.84914	5.12643	4.73378	8.40364	6.96397	7.16127	7.36919	7.49504	7.9574	7.37435	8.57202	6.88828	8.1135	8.95922	7.44494	6.8957	5.57732
TCGA-44-6145-01A	TCGA	5.4123	8.564	7.8916	7.35893	7.05953	7.5703	7.93595	9.60136	9.23918	7.48233	4.44507	7.8315	6.0454	7.67784	6.05036	6.8345	8.90191	8.12024	7.90907	5.71353	8.45175	8.12928	6.76594	6.44932	5.02225
TCGA-44-6146-01A	TCGA	4.59453	8.96182	6.77908	6.858	6.51957	7.45313	8.98957	9.1201	8.39899	8.31409	4.51718	8.03433	5.7649	6.88467	7.1409	7.34295	8.28539	7.55303	8.24493	5.54052	7.90253	8.1691	7.78362	6.84142	4.17479
TCGA-44-6147-01A	TCGA	4.9275	8.47519	7.94903	7.46245	7.43449	8.28243	8.10643	9.34974	9.23523	6.38695	5.76832	8.27361	7.6734	7.55906	7.76898	7.21405	8.6301	7.33307	8.20402	6.38468	8.34856	8.2645	8.39606	6.56027	4.87966
TCGA-44-6148-01A	TCGA	4.71262	8.14335	8.08619	6.8553	7.95065	7.44002	7.81195	9.55358	8.91437	7.43504	4.08186	7.70442	6.70389	7.75315	5.92431	7.05796	8.12989	7.60426	8.45228	6.19374	7.96148	7.94205	7.08246	7.11849	4.96267
TCGA-44-6774-01A	TCGA	4.62787	8.27815	7.74113	6.54155	6.94009	7.47986	7.79442	9.15954	8.65459	7.12153	6.49807	7.88799	6.12105	7.6935	5.618	7.17094	8.54295	7.04412	7.55379	5.28908	8.10794	7.74276	7.47501	6.85473	4.54313
TCGA-44-6775-01A	TCGA	4.57722	8.32798	7.89609	7.30393	6.90758	7.93566	8.49336	9.78298	8.99123	7.293	7.10057	8.37549	6.36294	7.22148	7.80391	7.5151	7.91564	7.27079	8.09037	6.18573	8.51867	8.55753	7.08963	6.99119	5.33562
TCGA-44-6776-01A	TCGA	4.31131	8.40559	7.92815	6.49041	6.99533	7.26402	7.84005	9.55339	9.15706	5.34798	4.0662	8.03188	6.21963	7.78712	5.99065	6.26797	8.25047	7.13107	7.98169	6.2142	8.04856	8.13691	7.19982	6.42353	4.83384
TCGA-44-6777-01A	TCGA	4.83866	8.27451	7.89331	6.67096	6.98402	7.78132	8.05594	9.17203	9.03903	6.04909	4.50051	7.68796	5.96134	7.66406	5.97885	6.76101	8.33463	6.78308	7.44841	5.76596	7.71801	8.00999	7.35703	6.73363	4.45209
TCGA-44-6778-01A	TCGA	5.47353	8.71778	8.1735	7.3301	7.19151	7.85646	8.41202	10.1379	9.39671	5.9302	5.68467	8.27648	6.65965	7.8909	6.72112	7.29673	8.35462	7.59568	8.57224	6.02921	8.27627	8.50817	7.54358	7.23044	4.74982
TCGA-44-6779-01A	TCGA	4.63296	8.69474	7.63909	7.34447	7.4564	7.4264	7.62241	9.59477	9.31897	7.99806	7.84355	8.13657	5.8315	7.36943	6.45625	6.94407	8.61136	8.06732	7.79443	5.32721	7.97404	8.42743	7.1804	6.24968	4.16905
TCGA-44-7659-01A	TCGA	4.54171	8.27528	8.09344	6.44508	7.02541	7.71534	8.35145	9.77873	9.29587	5.75587	4.08616	7.6281	7.10973	7.64938	6.11196	7.28387	7.95802	6.66297	8.32054	7.15252	8.22524	8.8917	6.93231	6.91597	5.4171
TCGA-44-7660-01A	TCGA	5.70839	7.93817	8.18172	7.20668	6.01258	7.66106	6.92866	10.2305	9.55919	8.34261	5.02131	8.50046	6.98353	7.84472	6.63466	7.5774	8.46018	8.07534	8.11088	5.34176	8.52022	8.06283	6.24959	7.05699	4.39779
TCGA-44-7661-01A	TCGA	4.96671	8.69155	8.13174	6.77818	6.5776	7.92083	8.2236	10.1933	9.38426	8.40819	4.6644	8.0032	6.45484	8.302	5.83231	7.26967	8.27379	7.13213	8.0256	6.23923	7.95472	7.77423	7.17141	7.33918	5.36132
TCGA-44-7662-01A	TCGA	4.78504	8.19712	8.2523	7.13001	6.863	7.37987	7.51091	10.1352	9.29217	8.34796	7.14655	7.84829	6.7283	7.93465	6.42135	7.21871	8.02055	7.38362	7.92479	5.96989	8.7571	7.89885	7.10889	6.64658	4.62455
TCGA-44-7667-01A	TCGA	4.80036	9.05674	8.70843	6.7476	7.09866	7.63855	7.32282	10.5745	10.3417	5.5911	7.47449	9.70099	7.22076	9.06948	6.68073	8.11491	8.82072	8.02118	8.02859	4.96328	8.40479	8.60368	7.6153	7.58164	4.7485
TCGA-44-7669-01A	TCGA	4.87144	8.73079	8.44172	7.68036	6.72231	8.11572	8.43825	10.5649	9.57549	6.59368	8.11623	8.9565	6.82511	8.27589	7.19642	8.21678	8.7584	7.95813	8.429	6.09644	8.56963	8.81983	7.44639	7.18709	5.26154
TCGA-44-7670-01A	TCGA	5.12634	8.49247	8.50201	6.77206	6.80203	7.51459	7.70166	9.71887	9.18492	9.6672	6.65386	8.78423	5.70468	8.62142	6.45712	7.55574	8.17788	7.43206	8.29765	5.19433	9.29824	8.51043	7.4558	6.67984	5.07514
TCGA-44-7671-01A	TCGA	4.47996	8.68582	7.76073	5.9853	6.97524	7.66926	7.92139	9.48931	9.23721	5.38653	4.15616	8.34902	6.08415	7.23126	6.27055	7.27618	8.71435	7.20291	7.73894	5.86928	8.25229	8.44545	7.36577	7.00976	4.97247
TCGA-44-7672-01A	TCGA	4.48854	8.23541	8.03699	6.64493	6.73264	7.81027	7.79931	9.68329	9.21965	7.17205	4.48743	7.37904	6.10762	7.83545	6.2387	7.08815	8.35422	7.17666	7.85671	5.74991	8.43868	7.89839	7.04601	6.55021	4.79234
TCGA-44-8117-01A	TCGA	5.13814	8.96021	7.77707	6.98068	6.42985	7.24703	8.00917	9.93947	9.02957	5.15334	5.78339	7.88908	7.00495	7.94723	5.95311	7.24996	8.49194	6.41976	7.94131	6.14102	8.55657	8.23755	7.22403	6.36135	4.78384
TCGA-44-8119-01A	TCGA	4.69487	8.68	8.13079	7.48504	6.8309	7.6797	7.70301	9.98354	9.15063	7.04086	6.78744	8.14896	6.95081	7.96586	6.08506	7.14896	8.35176	7.69324	8.11915	5.99865	9.1594	8.19887	7.81558	6.43247	4.77122
TCGA-44-8120-01A	TCGA	4.60425	8.60792	8.00697	7.34912	7.17903	6.86244	8.27752	9.84177	9.30145	8.28304	7.86801	8.0204	7.09026	8.04358	5.70659	7.63333	8.60683	6.94846	8.19227	5.63066	8.29699	8.13046	7.77272	6.44471	5.54736
TCGA-44-A479-01A	TCGA	5.20424	8.3813	8.05986	7.08914	7.12726	7.87463	7.76369	10.209	9.23184	6.50627	7.69172	8.0898	6.83501	7.4765	6.70036	6.79053	7.97283	7.70274	8.27408	6.5222	9.08924	8.02951	7.81665	7.05839	5.08286
TCGA-44-A47A-01A	TCGA	4.85629	8.14684	8.07449	6.93663	6.17067	8.03013	7.38926	9.51899	9.52919	5.49101	4.44592	7.8612	7.02352	7.3892	6.23659	7.01704	8.43289	7.0397	7.70976	6.11497	8.29934	8.06629	6.41587	6.37902	4.57645
TCGA-44-A47B-01A	TCGA	3.8022	8.1821	8.32365	7.54291	5.96616	7.85929	7.52274	9.59519	9.60896	8.47849	5.37618	7.67504	6.76531	7.27844	6.23313	7.43504	7.21804	7.70656	8.54547	6.73892	9.32885	8.08176	7.53968	6.42261	4.6887
TCGA-44-A47G-01A	TCGA	4.29162	8.07485	7.96728	6.76556	6.61153	7.69913	7.95363	9.96112	9.09272	5.65907	4.39208	8.01889	6.81687	7.36049	5.89147	6.98533	7.92224	8.03297	7.99206	6.34551	8.13123	8.26721	6.92227	6.39109	5.24411
TCGA-44-A4SS-01A	TCGA	5.15941	7.72473	7.84066	7.23342	6.84203	7.42377	8.13299	9.81298	8.84526	6.80903	7.29167	8.27558	6.50663	7.58736	5.73671	7.19412	8.31434	7.3105	7.55595	5.84923	8.69396	8.00316	7.1404	6.79714	5.00287
TCGA-44-A4SU-01A	TCGA	4.44298	7.54726	7.96748	7.58313	6.79676	7.55069	7.40167	9.8777	9.19179	8.483	5.16043	8.23645	7.72713	7.99142	6.43136	7.47898	7.88507	7.1385	8.10889	6.12182	8.67105	8.39713	7.00096	6.2584	5.22518
TCGA-46-3765-01A	TCGA	4.02401	7.4792	7.85451	6.45111	6.50897	7.36116	9.01505	9.45666	9.9738	7.60162	8.2279	8.46438	6.43998	7.44324	5.57654	6.81591	7.96241	7.35934	8.11018	5.70709	8.73893	8.14967	7.17557	6.22417	5.11265
TCGA-46-3766-01A	TCGA	4.63836	7.94265	7.39695	6.47642	6.99272	7.57962	8.15752	8.93349	9.06378	6.10956	3.17715	7.29611	6.08692	6.88745	5.70246	6.85514	8.29225	7.42821	7.38523	5.37231	7.84484	8.31614	8.16149	6.32148	5.1666
TCGA-46-3767-01A	TCGA	4.78406	8.03108	7.56367	6.42534	7.11708	7.48164	8.00242	9.0992	8.98102	6.58083	5.0358	7.8738	6.16226	7.57344	5.96107	7.05105	8.31785	7.5429	7.61493	5.57952	8.09542	8.2872	7.656	6.5178	5.01464
TCGA-46-3768-01A	TCGA	5.62847	7.92101	8.43531	6.89726	6.73458	7.49899	7.81329	9.77024	9.2421	7.20278	5.61078	8.3986	5.80507	7.58899	5.82049	6.80112	8.79083	7.40261	7.65507	5.64061	8.59191	7.84485	7.55773	6.73577	5.48413
TCGA-46-3769-01A	TCGA	4.72391	8.03618	7.75729	7.14203	6.85077	7.25686	8.12004	9.26813	9.20717	6.28445	7.92941	8.15759	6.02293	7.43471	5.8746	7.17611	8.66521	7.86195	7.50788	4.54365	7.75933	8.207	7.42025	5.69415	5.90654
TCGA-46-6025-01A	TCGA	4.08151	7.93953	7.84141	5.98678	6.5289	7.74543	8.45577	9.59672	9.28435	7.54884	5.91176	8.46944	5.58797	7.63142	5.94036	7.60623	8.59768	6.53729	8.20199	4.86759	9.03873	8.05412	6.26641	6.22199	4.49637
TCGA-46-6026-01A	TCGA	4.22207	9.14595	8.63249	7.15739	6.05575	7.13827	7.15209	9.98993	9.51968	8.52997	5.45148	8.04748	6.47211	8.40738	6.03385	7.73714	8.68725	7.85236	8.53702	5.82758	9.27641	8.38211	7.06495	6.83728	5.11087
TCGA-49-4486-01A	TCGA	3.76549	7.41984	7.27988	6.73523	6.11499	6.73241	7.05102	9.35437	9.30141	5.11254	4.06109	7.91601	5.69837	6.7107	5.66486	6.71671	7.75523	7.22629	7.48219	4.78207	7.71028	8.33609	7.21739	5.748	4.62714
TCGA-49-4487-01A	TCGA	4.4517	8.10063	8.6993	7.54794	6.57063	7.75638	7.49428	10.1294	9.47963	7.28171	6.36133	8.45853	6.10671	7.54407	6.00506	7.31678	8.09817	7.55656	8.13845	5.45986	8.43405	8.58994	6.24951	6.44523	4.54418
TCGA-49-4488-01A	TCGA	4.65545	7.48815	7.98535	6.20668	6.61609	7.25435	7.97742	9.52082	9.91021	6.85957	5.62086	7.98616	7.16458	7.55562	5.63106	7.00464	8.05541	7.01697	7.41878	4.9911	8.13359	8.14244	8.00315	5.71373	5.36972
TCGA-49-4490-01A	TCGA	4.80837	7.97568	7.88805	6.41491	7.06523	7.79375	7.51816	9.64078	9.21156	8.44783	5.99996	7.76524	6.81595	7.73738	5.7654	7.29895	8.55873	7.18989	7.68407	4.83521	8.18349	8.2641	6.17132	6.82556	4.72878
TCGA-49-4494-01A	TCGA	5.02653	7.32421	8.23244	6.18724	5.94351	7.4239	7.81676	9.51037	9.4467	6.58225	6.12827	6.69109	5.54	7.11093	5.28462	7.40539	8.83645	7.06141	6.83386	4.97552	8.02931	8.15575	6.97821	5.96479	4.90574
TCGA-49-4501-01A	TCGA	4.60178	7.74208	7.77051	6.70486	6.79665	7.67341	8.21586	9.31096	9.65718	5.95357	5.4791	7.72208	6.39664	7.13254	5.66612	6.61351	8.00532	7.74874	7.52082	5.38943	8.32088	8.91881	7.53552	5.9031	4.84893
TCGA-49-4505-01A	TCGA	4.87047	7.1024	7.84973	6.22546	6.77937	7.23198	8.24838	8.91986	9.56962	5.28963	5.06781	6.95361	5.90861	7.17306	6.53236	7.07069	8.09354	7.333	7.42976	4.52704	8.37356	8.7371	7.22	5.83691	5.00993
TCGA-49-4506-01A	TCGA	3.69165	7.84464	7.21705	5.77427	5.40594	7.42546	7.43741	9.04917	10.153	4.89379	5.42375	8.59312	6.45563	7.10632	5.92664	5.96468	8.52608	7.45446	6.53565	5.1183	7.9146	7.64209	7.07343	5.34753	4.34272
TCGA-49-4507-01A	TCGA	4.25309	7.35384	8.30487	5.8757	6.46522	7.09611	7.52363	9.52292	9.74719	6.64424	4.63039	6.84044	5.78877	6.97343	6.90256	6.74303	8.30153	7.65051	7.58793	5.03675	7.78183	7.91688	7.08316	5.43297	4.45746
TCGA-49-4510-01A	TCGA	4.03925	7.58568	7.33107	7.12011	6.81808	6.84929	7.79428	8.97796	9.01273	5.67186	4.08588	8.14729	6.5463	7.28861	5.32334	7.07649	7.74848	7.35673	7.6981	5.00686	8.01574	8.50604	7.46915	5.3355	4.36934
TCGA-49-4512-01A	TCGA	4.48418	7.34045	8.24293	6.86557	6.82728	7.20045	6.83326	9.40711	8.70859	5.25887	4.11399	7.08114	6.66574	7.50284	5.78031	6.95391	7.92958	6.50673	7.78019	5.86564	8.67015	8.16376	6.97398	5.73793	4.72066
TCGA-49-4514-01A	TCGA	3.76475	7.51399	8.35305	6.12435	6.30766	7.00877	7.33779	9.93178	9.29875	6.68399	4.51532	8.77638	5.72268	7.48555	5.91785	6.57082	7.37444	6.38926	7.3891	4.28982	8.74413	7.58475	6.50618	6.22852	4.7372
TCGA-49-6742-01A	TCGA	3.93544	8.43167	8.09088	6.66095	6.7555	7.64821	7.71332	10.2042	9.74342	6.03818	6.40298	7.95881	6.16574	7.85536	6.11637	7.64508	7.61261	7.70053	8.10478	5.67347	8.16335	8.65075	6.88896	6.85475	4.68883
TCGA-49-6743-01A	TCGA	4.98399	8.80824	8.3172	7.12306	6.74146	7.67743	7.94418	10.0027	9.37598	5.23927	7.44178	8.38842	6.41179	7.87601	6.88131	7.17102	8.41694	7.97428	7.86943	6.03753	8.57649	8.10907	7.38261	6.76919	5.02085
TCGA-49-6744-01A	TCGA	4.73516	8.15716	7.9845	6.96661	7.37409	7.86175	7.77691	9.55916	9.08528	6.79568	4.16073	8.11826	6.30294	7.26477	6.30788	6.89538	8.69622	7.47286	8.05952	5.57084	8.2901	8.42249	7.06689	6.69357	4.92602
TCGA-49-6745-01A	TCGA	5.65786	9.00674	7.98566	6.76592	6.83922	8.07105	8.41257	9.66431	9.37095	9.10232	5.38299	8.91338	6.13148	7.53759	5.86023	7.27977	8.72645	7.29828	8.01742	5.99751	8.30372	8.12707	7.48322	7.47693	4.86321
TCGA-49-6761-01A	TCGA	5.28259	8.72824	8.54926	6.52926	6.13707	7.93485	8.31555	10.0855	9.45328	7.26998	4.22985	7.80148	5.50072	8.47896	6.11563	7.79803	8.29346	7.15957	8.10683	5.62835	8.59968	8.2527	8.05948	6.9629	4.73648
TCGA-49-6767-01A	TCGA	7.28021	8.65188	8.20339	7.55561	6.50952	7.72403	7.89571	9.81227	9.51192	10.4485	7.24382	8.60668	6.66674	8.44661	5.75558	7.78238	8.92963	8.01934	7.82099	4.80861	8.78982	7.58674	7.37456	7.17885	4.36406
TCGA-49-AAQV-01A	TCGA	4.84206	8.41379	8.52707	8.20969	7.44169	7.46669	7.34288	10.24	9.50775	6.41833	5.22591	7.99453	7.47932	7.77352	6.44964	6.81913	8.31132	7.10073	8.11247	6.07818	8.65116	8.5708	6.84159	6.16925	4.42719
TCGA-49-AAR0-01A	TCGA	4.09813	7.57845	8.05064	6.51491	6.46543	7.16232	6.8564	9.86058	9.17892	6.50328	5.39546	7.17514	7.36176	7.8266	6.12091	7.13014	8.53713	7.03557	7.83846	5.47754	8.3412	8.20245	6.24639	6.06089	4.79444
TCGA-49-AAR2-01A	TCGA	3.45193	7.26822	7.62564	6.77538	5.95668	6.20714	6.22481	9.94306	8.85873	7.32152	4.06126	6.94054	7.08869	7.48085	6.51333	6.3477	7.76652	6.98247	8.00281	4.80111	8.48216	7.7204	5.66182	6.01795	5.99926
TCGA-49-AAR3-01A	TCGA	5.42374	8.19996	8.31048	7.16217	6.55465	7.36206	7.19061	10.0219	9.26186	8.37135	6.24013	7.57999	6.79064	7.76691	6.19116	7.07003	8.1137	7.48519	7.89227	5.19895	8.35247	7.91935	6.73245	6.17946	4.77886
TCGA-49-AAR4-01A	TCGA	4.65123	8.21616	8.13636	7.02864	6.51539	6.95234	7.03745	10.0407	9.30356	7.26606	5.5232	7.432	7.24434	7.5169	6.35965	7.25694	7.96397	7.39154	8.08652	5.92236	8.16938	8.16542	6.20321	6.31104	5.12407
TCGA-49-AAR9-01A	TCGA	3.6036	8.50728	7.97579	6.92467	6.21841	7.29256	7.8225	9.67521	9.76772	8.43998	6.38119	9.31673	6.35919	7.86179	6.48428	6.94816	7.44187	6.43796	7.84859	4.98991	8.8186	8.18896	7.42957	5.92436	5.21901
TCGA-49-AARE-01A	TCGA	4.59499	7.71404	8.02738	6.59535	6.33383	6.9464	6.64892	10.022	9.49291	6.8559	5.95444	7.41589	6.88806	7.35996	5.95581	7.27083	8.14707	6.54274	7.56944	5.48109	7.89188	7.79952	6.59001	6.39059	5.32182
TCGA-49-AARN-01A	TCGA	4.50967	8.06495	8.28575	6.64312	6.87344	7.46016	7.65944	9.87469	9.23258	7.34872	4.19587	7.99124	6.93332	7.75292	6.43886	7.18678	8.21552	6.51712	8.27295	6.33613	8.90842	8.14873	6.65083	6.3043	5.33674
TCGA-49-AARO-01A	TCGA	4.42359	7.86237	7.90905	6.73209	6.70565	7.07299	7.66587	9.61501	9.03676	8.39455	5.11558	7.85584	7.20201	7.5966	5.81721	7.118	8.05415	6.86059	7.92835	5.81165	8.47515	7.77974	6.45751	6.12468	5.19513
TCGA-49-AARQ-01A	TCGA	4.39549	6.7197	8.03782	7.31294	5.81821	6.39401	6.36629	10.5901	9.37588	7.077	5.79468	7.6126	7.21378	7.70784	6.06514	7.32477	7.07053	7.07003	7.51144	6.30637	9.12091	7.97524	5.84067	6.3107	5.74188
TCGA-49-AARR-01A	TCGA	4.26208	8.16224	7.87544	6.79617	7.01532	7.35549	7.63795	9.67956	8.78144	7.73629	4.28463	7.09184	6.98634	7.58069	6.07179	7.03289	7.77741	7.24859	7.98864	6.25413	7.93571	7.76096	6.79613	6.58254	4.78858
TCGA-4B-A93V-01A	TCGA	3.84375	7.83535	8.20959	6.67739	6.13764	7.13535	7.20958	9.8972	9.91424	5.81148	4.12506	7.97896	8.47214	7.40972	6.88413	7.22558	9.20103	7.08795	7.92567	5.29446	8.28438	7.89106	6.12745	5.71415	4.43655
TCGA-50-5044-01A	TCGA	3.65053	7.7057	8.34663	6.26146	6.44291	7.37098	7.08157	9.79376	9.6092	8.04422	4.08879	6.76131	5.72869	7.49405	5.72865	7.48929	8.45874	6.80079	7.49989	4.99908	8.26849	8.33928	6.34688	5.82785	4.61753
TCGA-50-5045-01A	TCGA	4.13326	7.58645	7.92854	6.74673	6.2139	7.36754	7.54219	9.40524	9.5885	6.27871	4.24184	7.78866	6.72232	6.78082	6.1368	6.65382	7.9366	7.7474	7.40882	5.44951	7.81207	8.09719	7.1931	5.788	5.30931
TCGA-50-5049-01A	TCGA	5.12435	7.90183	7.96054	6.82158	6.56523	7.42808	7.83993	9.60526	9.35101	6.34825	6.22328	7.54837	6.03494	7.26541	6.057	6.7112	8.37415	7.66448	7.74797	5.50003	9.14086	7.98403	7.55426	6.22654	4.56577
TCGA-50-5051-01A	TCGA	4.40872	8.16596	8.21466	6.95894	6.93049	7.73276	6.98758	9.8239	9.19904	5.07155	4.04485	7.72312	7.29881	7.32948	5.88642	7.469	8.36851	6.82586	7.61076	5.72547	7.71539	7.82671	7.00091	5.98326	4.4122
TCGA-50-5055-01A	TCGA	4.5951	7.68173	8.05261	6.51614	6.72688	7.4288	7.7381	9.5247	9.27537	6.91695	4.39468	7.52265	6.2253	7.12642	6.07134	6.84441	7.95374	8.00283	7.77991	5.59264	7.9958	8.28527	7.07235	6.19	4.84919
TCGA-50-5066-01A	TCGA	4.76256	7.04576	7.05151	5.83745	5.96255	7.12197	7.52759	8.57915	9.99996	7.07264	7.20044	8.31215	5.98646	5.62981	5.48727	5.85484	7.41775	9.01438	6.62926	5.0535	7.4302	7.72982	7.81337	5.07485	5.63087
TCGA-50-5068-01A	TCGA	3.90334	7.10063	7.14514	7.0506	5.8434	6.95124	7.58556	8.87404	9.61136	6.10322	4.98386	7.69588	6.34112	5.52975	5.78194	5.46769	7.19571	8.32796	7.14755	5.47812	7.57838	8.04689	7.98109	5.392	5.53306
TCGA-50-5072-01A	TCGA	4.32443	8.77915	8.34051	6.48458	6.46283	7.81563	7.67924	10.2783	9.78926	7.32093	7.88233	9.01329	6.41778	7.90955	6.1644	7.12811	8.24395	7.59379	7.97993	5.47647	7.64477	8.03635	7.00368	6.75303	5.33443
TCGA-50-5930-01A	TCGA	4.46255	8.0817	7.76348	6.54441	7.01967	7.50973	7.73803	9.50838	9.36888	6.33102	5.74829	7.55529	6.08224	7.81064	5.96932	7.55808	9.15869	7.47849	7.92113	5.23138	8.00536	7.9486	6.74695	6.49567	4.66632
TCGA-50-5931-01A	TCGA	4.55863	8.91163	8.68826	7.13487	7.20625	8.38899	7.46452	10.2143	9.55412	5.74831	6.45967	9.03412	6.38686	8.55583	6.62846	7.59967	8.19214	7.93379	8.85516	6.47084	8.70484	8.79825	7.11323	6.68565	4.81571
TCGA-50-5932-01A	TCGA	5.27386	9.11928	7.97925	7.42966	7.32382	7.79322	8.5119	9.84281	9.43446	6.75337	4.08789	8.68989	6.64188	8.42138	5.84843	7.24737	8.65741	6.40395	8.59318	5.63713	8.33689	7.95127	7.71357	7.49225	5.81986
TCGA-50-5933-01A	TCGA	5.23112	8.92708	8.31146	7.27841	7.18944	7.92375	8.10311	10.1389	9.43557	7.61757	5.5931	8.30942	5.72469	8.53457	6.22194	7.38401	8.58613	7.21894	8.15502	5.92162	8.78216	8.15843	8.0041	6.8924	5.50018
TCGA-50-5935-01A	TCGA	5.13361	8.0171	8.10799	7.38448	6.84066	7.75034	8.19668	9.62001	9.31469	6.35305	4.96663	7.97798	6.7707	7.61668	6.01406	6.7388	8.38	6.80201	8.40371	6.09732	8.40734	8.10977	7.08145	6.50611	4.77362
TCGA-50-5936-01A	TCGA	4.63229	8.9883	7.94423	6.68786	7.04812	8.15533	7.73169	9.81146	9.33924	6.90084	7.24844	8.36177	6.20779	7.97384	5.78836	7.01077	8.08053	7.57659	7.85372	6.41683	7.57727	7.83488	7.25868	6.70585	5.44379
TCGA-50-5939-01A	TCGA	5.13057	8.77456	7.67955	6.21342	6.97606	8.08751	7.92019	9.30963	9.3375	8.22287	4.90054	8.38525	6.11447	8.08908	6.27468	7.07825	8.32806	8.07997	7.88714	5.35837	8.34549	8.50102	7.39986	6.41988	5.00886
TCGA-50-5941-01A	TCGA	4.86928	8.41674	7.966	7.48418	7.15119	8.04803	7.9644	9.87738	9.38805	7.69229	4.8018	7.7186	6.32761	8.29694	6.27908	7.03731	8.61102	7.41569	8.11	5.41926	8.60298	8.58343	6.80556	6.67791	5.29957
TCGA-50-5942-01A	TCGA	4.89843	8.45734	7.74108	6.58946	7.29718	7.45708	8.27455	9.40094	9.06244	7.24967	4.07243	8.21934	6.27195	7.74003	6.00783	7.41429	8.67637	6.29555	8.202	5.9822	7.98971	8.05139	7.347	6.98821	4.58915
TCGA-50-5944-01A	TCGA	5.11497	8.40168	7.75915	7.29089	7.20588	6.91175	7.67467	9.51248	9.10696	5.58539	5.47697	7.96082	6.18067	7.94529	5.84717	7.02384	8.54212	7.05607	8.19518	5.59224	9.0836	8.45107	7.40407	6.8038	4.70197
TCGA-50-5946-01A	TCGA	4.57568	9.14036	8.7104	6.87287	6.47383	7.66305	7.95722	10.8235	9.49785	9.71339	8.52437	9.02025	7.33801	8.44224	6.27776	7.67228	8.53341	6.2796	8.515	5.98498	8.68209	8.3111	6.84403	6.918	5.14047
TCGA-50-6590-01A	TCGA	5.96291	8.67638	8.4095	6.33743	6.66827	8.00702	8.54686	9.86364	9.38724	8.76416	6.84908	8.58155	5.94366	8.59549	6.2972	7.41287	8.871	7.81304	8.39212	5.19957	8.92361	8.14592	7.21769	7.00579	4.4457
TCGA-50-6591-01A	TCGA	5.04848	8.59155	8.83427	7.35402	6.50422	8.30226	8.39832	11.0604	10.0551	9.44707	9.0077	8.25288	7.26082	9.06083	6.87613	8.00809	8.34113	8.74681	8.70066	5.94767	9.46434	9.15597	7.57709	8.61262	5.16067
TCGA-50-6592-01A	TCGA	5.06228	8.43427	8.10064	6.73307	6.31977	7.94617	8.239	7.841	9.34141	9.07048	7.82108	8.62199	6.21419	8.80941	6.17153	6.93511	8.44786	7.77046	7.65944	6.34417	8.24881	7.88934	7.63087	6.98686	5.2633
TCGA-50-6593-01A	TCGA	4.10815	8.89814	8.32618	6.43153	6.70039	7.45834	7.73633	10.0726	9.22592	5.62973	4.2864	7.84953	6.29471	7.96872	6.20173	7.16633	8.69877	7.14522	7.64039	5.26142	7.857	8.12604	7.18031	6.61973	5.21939
TCGA-50-6594-01A	TCGA	5.03744	8.87874	8.06186	6.5055	7.15792	8.12571	8.65838	9.88048	9.50454	6.92152	7.88503	8.56473	6.78169	7.00732	6.2587	6.472	8.73385	6.67833	8.18419	5.34595	8.66809	7.50145	7.71836	7.22392	5.01012
TCGA-50-6595-01A	TCGA	5.10782	8.15488	8.10133	6.81897	6.7743	8.0455	7.99334	10.0036	9.47267	9.34862	7.61405	7.90209	5.92723	7.92331	6.03354	7.16035	8.41341	7.41383	7.61254	5.56512	8.42468	7.91333	6.91926	6.67565	4.35708
TCGA-50-6597-01A	TCGA	3.90391	6.62465	8.14998	6.05953	6.57536	7.22045	6.81026	9.50598	9.56055	5.45537	4.44736	7.34527	5.37049	6.84081	6.58977	7.19662	7.40676	6.82758	7.21238	4.52556	9.0912	8.08322	5.22111	5.41137	4.90315
TCGA-50-6673-01A	TCGA	4.17939	8.44944	8.05647	6.68615	7.33102	7.75568	8.22605	9.87778	9.07393	8.85568	5.58863	8.04503	5.93215	7.74331	6.06561	7.03334	7.8381	7.53561	7.73611	5.44206	8.06059	8.39445	7.23502	6.69827	4.54081
TCGA-50-7109-01A	TCGA	5.67593	8.36933	8.1143	7.95296	6.71224	7.66188	8.10504	9.73455	9.40652	6.59129	4.18017	8.01696	6.83907	8.16841	6.57769	7.30607	8.26781	7.79969	8.34607	5.77237	8.22795	8.30858	7.86059	6.22574	4.84732
TCGA-50-8457-01A	TCGA	4.73842	8.38611	7.89052	6.85554	7.00018	7.51496	7.79255	9.56228	9.69812	6.49707	4.13441	7.85057	7.64356	7.80426	6.23441	7.28738	8.15186	7.13876	8.3877	6.10024	8.0617	8.20467	6.81755	6.93707	5.03896
TCGA-50-8459-01A	TCGA	4.26056	8.12911	7.49327	6.34776	6.92208	6.99812	7.41601	9.3941	8.68889	7.98891	4.38862	6.78222	6.22225	7.45917	5.52094	7.09282	7.88286	6.95324	7.74164	5.68845	7.8639	7.46768	6.31767	6.57739	4.59703
TCGA-50-8460-01A	TCGA	4.17082	8.00307	7.94165	6.46388	6.94216	7.14736	7.73005	9.66791	9.07338	5.21081	4.08376	7.32058	6.38317	7.48884	5.34618	7.13625	8.68067	6.8109	7.90704	5.52939	7.75985	8.3129	6.12137	6.11523	4.89543
TCGA-51-4079-01A	TCGA	4.89043	7.97586	8.00511	6.75101	6.67404	7.73233	7.72258	9.61025	9.54209	6.95643	6.3813	8.39582	5.97883	7.30556	5.73323	7.05725	8.06141	7.6384	7.59794	5.83453	8.46089	7.97586	7.33986	5.96398	5.27977
TCGA-51-4080-01A	TCGA	4.88749	8.10383	8.20379	6.93134	6.89595	8.28237	8.17524	9.60838	9.97219	7.94471	6.81357	9.28308	6.64732	7.69978	5.74482	6.92587	8.30877	7.63223	8.1518	5.1311	8.14812	7.87872	7.24822	6.96001	5.65983
TCGA-51-4081-01A	TCGA	5.17267	8.40618	8.20548	7.21873	7.18207	7.46427	7.8605	9.95303	9.37862	7.89076	7.05717	8.29506	7.51111	7.23245	5.62854	7.07423	7.98056	7.24134	8.00569	6.14659	8.40067	7.71827	7.29016	7.41271	4.84079
TCGA-51-6867-01A	TCGA	5.22106	8.59269	7.92844	7.99631	7.09808	7.7913	7.92355	9.34046	9.14569	8.0884	5.89712	8.28182	6.4112	8.488	6.58892	7.55968	8.51681	6.76392	8.00496	5.21718	8.67868	8.15218	7.73938	6.9967	4.9513
TCGA-52-7622-01A	TCGA	4.76905	8.42522	7.92115	7.43115	6.51309	7.55028	7.9828	9.86415	9.23855	6.9652	5.90456	8.01061	6.81439	7.56702	6.13885	7.3582	8.27563	7.38712	8.12755	6.30916	8.40627	8.10905	6.85191	6.88638	5.62539
TCGA-52-7809-01A	TCGA	6.22986	8.20472	8.16691	7.61102	7.0097	7.59086	7.81017	10.6469	9.55978	7.86235	4.78133	8.85516	7.38905	8.5971	6.5883	6.886	8.11704	7.54333	8.44854	6.52596	8.49367	8.49783	7.00633	7.07147	5.53303
TCGA-52-7810-01A	TCGA	3.76094	8.19738	8.33352	6.27635	6.30102	7.48839	7.60053	8.84108	9.34549	6.88746	3.87755	8.30326	6.32755	8.00347	6.71623	6.66575	9.22922	6.74935	7.63629	4.22561	8.47209	7.93233	6.34459	6.76703	4.2852
TCGA-52-7811-01A	TCGA	4.10065	8.73381	7.72238	6.42696	7.11835	7.6826	7.76348	9.35361	9.33164	6.45512	5.51459	8.18898	6.36174	7.45765	5.78464	7.21046	8.1501	7.68998	7.85637	5.64066	8.1311	7.99353	7.3022	6.71593	4.57259
TCGA-52-7812-01A	TCGA	5.66609	8.65988	8.28544	6.68568	7.00399	8.08399	8.00551	10.0677	9.83923	6.9994	3.7805	8.02119	6.13058	7.80348	6.41955	7.36472	8.95029	6.84743	8.16938	6.57605	8.94111	8.51331	7.09197	6.51286	5.10594
TCGA-53-7624-01A	TCGA	4.55363	8.89766	8.64952	7.54588	6.47598	7.70919	8.30694	10.2883	9.57494	9.64932	9.70745	8.14052	6.55661	8.28662	6.84417	6.89814	7.75377	7.74646	8.75035	5.63964	8.01535	7.96046	7.48131	7.55448	5.25826
TCGA-53-7626-01A	TCGA	5.21645	8.59464	8.28827	7.23773	7.2503	7.55551	8.28505	9.71253	9.20337	6.00686	4.16272	7.83829	6.27886	8.03232	6.47387	6.90793	8.16973	7.14542	8.63319	5.79724	8.41202	8.36038	7.46066	7.32809	4.45189
TCGA-53-7813-01A	TCGA	4.82169	7.90594	8.20825	7.45289	6.22903	8.18578	7.47481	10.3037	9.74817	7.30545	5.44584	7.8144	7.22926	7.08086	6.26703	6.85714	8.0586	7.37404	8.48277	6.59552	8.5624	8.57596	8.35853	6.36359	5.86049
TCGA-53-A4EZ-01A	TCGA	5.65765	7.53308	8.05743	7.74567	6.31014	7.22539	6.96749	9.80789	9.2805	6.39103	6.1661	8.22267	7.61819	8.25919	6.20971	6.92078	8.62663	7.10528	7.68782	5.31029	8.89333	8.38097	7.38699	6.18516	4.9111
TCGA-55-1592-01A	TCGA	5.12262	8.18602	8.05994	7.69611	7.00644	7.3161	7.69793	10.0864	9.17069	6.86003	7.36442	8.38804	6.94237	7.60183	6.25947	7.19141	8.42241	7.36756	8.43056	5.44731	8.46358	8.59935	7.97768	6.78436	4.9401
TCGA-55-1594-01A	TCGA	4.51483	8.31355	7.97864	7.15359	7.26713	7.30686	9.34679	9.80444	9.35131	8.29855	9.36973	8.64423	6.77147	7.4871	5.77426	7.06577	7.75171	7.89553	8.6105	5.39894	9.24987	8.34521	7.51858	7.46588	5.93421
TCGA-55-1596-01A	TCGA	5.15036	8.12365	7.98995	7.06076	7.26851	7.28223	8.0125	9.43078	9.53199	6.77102	4.83896	8.78029	7.312	7.66661	6.31704	6.99826	8.45733	7.79023	7.69879	5.24826	8.45129	8.36784	8.3358	5.69102	5.74996
TCGA-55-5899-01A	TCGA	4.59492	8.02445	8.5083	6.61445	7.0482	7.61678	8.33951	10.4817	9.46432	6.09319	6.40313	8.59767	6.96106	7.91259	5.92591	6.97632	8.53153	7.39318	7.86338	4.95186	8.49345	7.59435	7.21441	6.62219	5.45764
TCGA-55-6543-01A	TCGA	5.04561	8.29243	7.84661	6.82001	7.06976	8.03226	8.00806	9.56773	9.07465	6.23943	4.21624	7.57601	6.8813	7.58182	5.65238	7.35302	8.65674	6.41131	7.61425	6.37805	8.4945	8.24712	7.00625	6.65209	4.46148
TCGA-55-6642-01A	TCGA	4.95357	9.19105	7.95134	7.55354	7.14524	8.06331	7.94073	9.63445	9.13399	5.56425	4.36862	8.91353	6.43316	7.93242	6.23725	7.28218	8.51228	7.22561	8.02664	6.16864	8.21422	8.04723	8.04013	6.85902	4.93692
TCGA-55-6712-01A	TCGA	5.35216	8.52252	7.91999	4.92265	7.22341	7.72077	7.74993	9.71113	9.31534	8.15674	6.56072	8.39562	5.91123	7.68448	5.93034	7.48644	8.82036	7.2784	8.27031	5.44601	8.31742	8.36036	7.98472	6.47767	4.7381
TCGA-55-6968-01A	TCGA	6.14162	8.79453	8.51204	7.53626	6.36125	7.956	7.93851	10.4252	9.76772	5.83338	5.89811	9.21796	6.86426	8.14182	7.11684	7.66959	8.10518	7.85702	8.19829	5.32299	8.5931	8.6217	7.27264	6.97272	4.93305
TCGA-55-6970-01A	TCGA	5.27079	9.27245	7.85213	6.88257	6.76245	8.46824	8.13645	9.77228	9.6362	6.71528	4.16389	8.95559	6.69912	8.15592	6.2456	6.91648	8.90631	7.10329	8.06892	6.01521	8.15438	8.37876	8.24513	7.13203	5.67728
TCGA-55-6971-01A	TCGA	5.2246	8.48631	7.87028	7.19829	6.58834	7.89576	7.88943	9.76674	9.4196	6.56754	4.31143	7.83052	7.17491	7.88518	6.01283	7.46338	8.25639	7.53118	8.28982	6.10423	8.33514	7.98054	7.44594	6.89165	4.47383
TCGA-55-6972-01A	TCGA	4.86588	8.35264	7.84206	6.82235	6.55442	7.81083	7.42844	9.93059	9.50829	4.54638	4.063	8.32927	7.45682	7.36511	5.83178	7.01029	8.53223	7.0294	8.24226	4.91399	8.72942	9.1638	7.63779	5.90411	5.74403
TCGA-55-6975-01A	TCGA	4.89401	8.85789	8.06322	6.86275	7.06136	7.75517	8.17765	10.0193	9.47991	7.12647	7.56785	8.10222	6.40422	7.87213	6.10189	7.19389	8.27273	7.80188	7.84837	5.19701	8.06816	8.38207	7.30443	6.68239	4.81521
TCGA-55-6978-01A	TCGA	6.4701	8.93494	8.21666	7.37138	6.70828	8.02353	8.02041	10.1584	9.30664	9.22676	7.82252	8.14979	6.47728	7.65402	5.96204	7.49647	8.12518	7.58044	8.07467	5.90397	8.50149	7.92074	7.46082	6.77879	5.37709
TCGA-55-6979-01A	TCGA	4.95943	8.06318	8.05821	7.2036	6.42479	7.83707	7.80698	10.3314	9.22574	7.32031	5.13485	7.63814	6.8634	7.36355	6.6678	7.30605	8.13091	7.80309	7.87854	6.0182	8.40129	8.14195	7.143	6.57118	4.85242
TCGA-55-6980-01A	TCGA	4.6503	8.01184	7.79442	7.5681	7.2037	8.00597	7.94901	9.57313	9.19477	5.5983	5.22607	7.79101	6.70754	7.47428	6.08769	6.94258	8.39353	7.15918	7.89585	5.83701	8.26469	8.35969	6.77869	6.47184	4.56903
TCGA-55-6981-01A	TCGA	3.71403	8.09759	7.89524	6.73018	6.82151	7.6572	7.93621	9.86677	9.02201	8.8075	7.6387	7.88487	6.82427	7.54405	6.05644	7.05619	7.49054	6.92743	7.60672	5.11896	8.42342	8.275	7.0901	6.02035	4.81931
TCGA-55-6982-01A	TCGA	4.35292	8.38234	7.99314	6.90297	6.77282	7.8831	7.99462	9.72425	9.38556	6.6392	7.32541	7.9831	6.17807	7.63585	5.88634	6.36031	7.77622	7.15431	7.68616	5.41236	8.36039	8.29509	7.5887	6.50518	4.70961
TCGA-55-6983-01A	TCGA	4.66747	8.44914	8.42953	7.0103	7.17992	8.04331	7.97579	9.49014	9.51875	5.56927	4.09389	8.01325	6.02357	7.41918	6.08351	7.16817	8.41107	7.08605	8.1321	5.75302	8.23737	8.49552	7.31584	6.87561	4.74003
TCGA-55-6984-01A	TCGA	4.56804	8.6822	7.87159	6.30854	6.28162	7.82213	7.8335	9.73836	9.17559	8.703	4.0833	7.72472	6.41597	7.59981	5.82223	7.06061	8.42739	7.28972	7.75317	5.88849	8.02874	8.181	6.91063	6.55001	4.42816
TCGA-55-6985-01A	TCGA	5.23412	8.47671	8.33949	7.76818	7.00849	7.45232	7.91627	9.94867	9.19907	7.81991	4.27342	7.56963	6.14766	8.01762	6.41309	7.11161	8.23087	7.37375	8.00842	5.71402	8.40231	8.32812	7.36044	6.72131	4.53125
TCGA-55-6986-01A	TCGA	4.61716	8.86912	8.05703	6.26457	6.76662	8.05061	8.0734	9.53256	9.29784	5.66239	4.07422	8.39871	6.58648	7.85914	5.72752	7.7101	9.1022	7.41857	8.1101	6.07718	8.63482	8.42248	7.39723	6.4249	4.6917
TCGA-55-6987-01A	TCGA	5.47648	8.33657	8.24816	7.33346	6.49793	8.03569	7.89318	9.71145	9.36165	6.99615	5.59269	8.32134	6.55598	7.54533	6.50124	7.14292	9.32139	7.78655	7.82318	6.16894	8.21056	8.25275	7.08484	6.30626	4.69219
TCGA-55-7227-01A	TCGA	4.89612	8.30575	7.96873	6.71665	6.70117	8.03776	7.81821	9.86426	9.31167	7.74855	4.14369	7.94533	6.78628	7.14513	6.15588	7.16418	8.20466	7.75758	8.16179	6.58418	7.9727	8.25282	7.159	6.80327	4.74757
TCGA-55-7281-01A	TCGA	4.15595	7.75063	8.31378	7.21626	6.16907	7.06451	7.25769	9.55439	9.13117	6.97845	4.16509	7.62812	5.8864	6.85721	5.67597	7.19779	8.17701	6.96376	7.69794	5.24915	8.18492	8.41821	6.40023	6.75106	4.48168
TCGA-55-7283-01A	TCGA	5.49371	8.89479	8.27962	6.43637	7.08016	7.9241	7.93311	9.7321	9.16014	5.09391	4.69756	8.83634	6.37888	8.24651	6.17993	7.54412	8.85785	6.98655	8.13596	5.91115	8.49991	8.40498	7.62733	7.01706	5.29452
TCGA-55-7570-01A	TCGA	5.5263	9.33259	8.5888	6.9555	6.82675	7.91754	8.34958	10.89	10.0264	6.99361	4.84811	9.31161	7.43591	8.03422	6.96076	7.32152	8.40793	8.19686	8.50294	5.37109	8.38175	8.7658	7.29163	7.77144	5.53358
TCGA-55-7573-01A	TCGA	4.79851	8.35019	8.10602	7.0014	7.19254	7.74518	7.60196	9.75199	9.03269	5.94776	4.47309	7.80107	6.78511	8.00292	6.57524	6.72281	8.1643	7.44679	8.12234	6.20064	8.18571	8.7003	6.88342	6.71032	5.55928
TCGA-55-7574-01A	TCGA	4.66487	8.17835	8.11148	6.99896	6.64605	7.69208	7.48399	9.78577	9.07814	5.7145	4.47493	7.49875	6.97126	7.65756	6.35655	7.15937	8.106	7.59741	8.11034	6.40581	8.18791	7.72919	6.97357	6.77409	4.77041
TCGA-55-7576-01A	TCGA	5.229	9.00918	8.13341	7.35413	6.87615	7.60577	8.18393	9.89801	9.25418	8.26696	5.68323	8.79053	6.25354	7.89397	6.37769	7.19064	8.44702	7.20008	8.43272	6.02593	8.80541	8.67673	7.04494	6.54074	5.80929
TCGA-55-7724-01A	TCGA	5.7341	8.3985	7.79572	6.91972	7.10306	8.07505	7.80383	9.60217	9.31579	8.36196	7.47426	8.47052	6.47931	6.30049	6.44542	6.55153	7.95302	7.46835	8.00792	5.6862	8.19828	8.33506	7.76682	6.83862	4.8107
TCGA-55-7725-01A	TCGA	5.38747	8.20475	7.81592	6.83528	6.92746	7.88998	8.05779	9.70469	9.49041	5.08721	4.12944	8.48341	7.36493	6.54252	6.40535	6.37968	8.48266	7.01499	8.55324	6.8393	8.0612	8.35985	7.45917	7.10415	5.17195
TCGA-55-7726-01A	TCGA	5.58643	8.9471	7.87836	7.50982	6.70578	8.15092	8.00363	10.157	9.24975	8.51811	4.91819	7.98925	5.67423	7.10691	6.15889	7.1354	8.17965	7.85634	8.44425	5.69956	8.89226	8.07836	7.07444	7.45553	5.08946
TCGA-55-7727-01A	TCGA	5.37369	8.63318	7.94623	7.55971	6.78647	7.78997	8.45239	10.445	9.84307	7.09323	4.29058	8.43485	7.22399	6.76468	7.13681	6.88408	7.76833	8.12738	8.90968	6.22643	8.70369	8.89372	7.59054	6.85035	6.40331
TCGA-55-7728-01A	TCGA	3.67655	7.51133	7.58565	6.63152	5.96875	6.95819	6.66578	9.46314	8.70943	8.37928	5.10648	6.70523	6.51396	7.22617	5.89104	6.50264	7.64144	6.8057	7.777	5.88848	7.79789	7.50739	6.05131	6.17501	4.50808
TCGA-55-7815-01A	TCGA	5.15312	8.43856	7.83054	7.29252	7.92452	8.14481	7.74519	9.4867	9.43942	6.39657	4.34823	8.34081	6.25924	6.38823	6.23718	6.89476	7.72353	7.36954	8.36613	6.09534	8.39112	8.43454	7.91293	6.91987	4.9526
TCGA-55-7816-01A	TCGA	5.01597	8.28987	7.86562	7.59939	7.27393	7.80257	7.77384	9.53812	8.84593	7.21134	4.2045	7.97377	6.74769	7.34575	5.6649	6.8202	8.51221	7.36396	7.99254	6.33282	7.95025	7.89172	7.57636	7.14434	4.96604
TCGA-55-7903-01A	TCGA	5.11862	8.24422	8.4498	7.34288	6.21787	7.95727	8.23983	10.2214	9.49837	4.945	4.0826	8.54225	6.90466	7.97259	6.48721	7.42961	8.15443	6.96914	8.67134	6.48653	8.65444	8.41133	7.42605	6.15479	5.29541
TCGA-55-7907-01A	TCGA	5.18638	8.18303	7.73848	7.17015	6.81241	7.34577	7.75638	9.80102	8.97569	8.25425	6.58313	8.14899	6.81561	7.18657	5.89149	6.78592	8.13357	7.46029	7.9237	5.21525	8.40619	7.7431	8.17601	6.93961	5.09224
TCGA-55-7910-01A	TCGA	4.82856	7.99977	8.26299	7.55773	7.13918	7.32616	6.79677	10.1271	9.56114	6.41809	6.87334	8.53668	7.38669	7.6098	6.81028	6.43678	8.6117	7.87669	8.05899	5.4814	8.65506	8.13001	7.07805	6.92453	4.25745
TCGA-55-7911-01A	TCGA	4.87895	8.46907	8.25527	7.08722	6.53037	8.10214	7.6641	9.98843	9.48814	6.56962	5.01459	8.57305	7.06156	7.54256	6.39311	7.32854	7.82979	6.9315	8.28645	7.14605	8.49494	8.21711	7.34383	6.72006	5.42608
TCGA-55-7914-01A	TCGA	5.31922	8.78903	7.96911	7.07222	6.8625	7.99579	8.54395	10.0484	9.42817	4.85196	4.14818	7.8122	6.50401	8.29666	6.47375	7.0618	8.82906	6.80033	8.59011	5.71141	8.47786	7.90294	7.90887	6.95758	5.24706
TCGA-55-7994-01A	TCGA	6.0764	8.46651	7.61038	7.19133	6.6925	7.80526	8.46807	9.76722	9.2255	9.61564	4.59384	8.31419	7.15626	8.81836	6.36847	7.25242	8.65923	6.94357	8.15407	4.77244	8.04255	7.74573	7.81714	6.84029	5.29021
TCGA-55-7995-01A	TCGA	5.38492	8.04612	8.33717	7.81326	6.62365	7.45696	8.04093	9.71746	9.30401	7.20978	5.97107	8.24976	6.61701	8.13518	6.32647	6.76903	7.58168	7.32825	8.29837	5.82839	8.4836	7.95867	6.89436	6.98972	4.38404
TCGA-55-8085-01A	TCGA	4.43404	8.46976	7.84082	6.81492	6.48626	7.87824	7.39156	10.3004	9.77335	6.74742	4.22103	7.91414	7.60722	8.31761	6.42583	7.46066	8.18339	7.05286	8.1996	5.29301	8.22657	8.40396	7.37906	6.79647	5.4248
TCGA-55-8087-01A	TCGA	4.70181	8.44037	8.09848	7.17961	6.77757	7.47282	7.926	9.89666	9.38668	7.45206	4.05797	8.02418	6.93863	7.74655	5.93615	7.59646	8.35017	7.73531	8.89846	6.44244	8.70719	8.53945	7.34877	7.06964	5.18181
TCGA-55-8089-01A	TCGA	4.97737	8.90197	7.80769	7.1974	6.87123	7.94782	7.98511	10.0945	9.39317	8.50581	5.05274	7.74014	6.19425	7.41944	6.27182	7.13362	8.20515	7.43741	8.28423	6.2367	8.1432	7.93025	7.02379	6.83086	5.36348
TCGA-55-8090-01A	TCGA	4.25292	8.52281	8.20364	7.66482	6.63912	7.68279	7.91571	9.67659	9.20906	8.12081	4.12192	7.47759	6.28355	7.24139	5.59023	7.2596	8.02776	7.01471	8.19633	6.14245	8.03097	8.11092	6.76708	6.68201	4.59247
TCGA-55-8091-01A	TCGA	4.96059	8.16701	7.95992	7.22919	7.00838	7.95933	8.22895	9.9674	9.50609	5.94968	5.07528	7.36806	6.76757	7.39318	5.9061	7.20627	7.90071	7.43363	8.26986	6.37474	8.39559	8.3555	7.30914	6.41274	4.94203
TCGA-55-8092-01A	TCGA	5.11109	8.63329	7.80777	7.49383	6.72544	7.74388	7.14783	10.0822	9.40133	6.66101	5.23954	8.33734	6.73579	7.96499	6.39302	7.19953	8.38745	7.02183	7.70037	6.30612	8.35824	7.87473	7.30417	6.93594	5.53286
TCGA-55-8094-01A	TCGA	4.40455	8.10647	8.03566	6.55787	6.72239	7.15755	7.55129	10.0595	9.60747	7.9935	7.1135	8.78372	6.93103	8.12252	5.78474	6.64571	8.71917	6.56882	7.80007	4.94686	7.5642	8.13952	7.92487	6.11095	5.53523
TCGA-55-8096-01A	TCGA	3.69214	8.13654	7.74176	6.89607	6.4561	7.54794	7.97651	10.1044	9.26409	7.43542	8.39258	8.05824	7.25579	7.1557	6.5177	6.87111	7.43351	6.98364	7.83696	5.79341	8.26923	8.11805	7.15368	6.81739	4.98176
TCGA-55-8097-01A	TCGA	4.56936	8.15532	8.2335	6.87231	6.73092	7.32638	7.50493	9.84779	9.0645	7.57093	4.29154	7.51411	6.92158	7.70515	5.93023	7.48077	8.37957	7.30281	8.67354	6.48194	8.74319	8.36093	7.41852	6.90864	4.74592
TCGA-55-8203-01A	TCGA	4.82099	8.61265	8.29589	7.45603	6.81053	7.79278	7.95948	10.0092	9.48224	6.29491	4.09316	8.33612	7.10136	8.04274	5.86748	7.71941	8.70777	7.02952	8.19871	5.97948	8.40697	8.24262	7.31767	6.85703	4.84242
TCGA-55-8204-01A	TCGA	4.69621	8.78919	8.17062	7.17521	6.79956	7.93445	7.47405	9.93245	9.36628	7.80511	4.27914	8.37482	6.18038	7.49379	6.16261	6.98818	8.53747	7.83483	7.75416	5.56259	8.23873	8.3277	7.40914	6.84438	4.44103
TCGA-55-8205-01A	TCGA	5.63853	9.41119	8.09494	7.15008	6.43836	8.11341	8.01889	10.1343	9.40539	9.43369	7.0408	8.85489	6.63024	8.31614	6.4269	7.2234	9.18544	7.48031	7.92392	6.54753	7.98105	8.03127	7.37478	7.22953	5.09118
TCGA-55-8206-01A	TCGA	4.9713	8.23183	7.89744	7.13649	7.14021	7.46944	7.7496	9.80992	9.26372	5.10212	4.11385	7.85777	7.24953	7.92518	6.29333	7.03167	8.26399	7.70839	8.49515	6.58428	10.5246	8.46635	7.45449	6.8794	4.97458
TCGA-55-8207-01A	TCGA	3.00195	7.97322	7.93029	6.90448	7.27161	7.88663	8.27396	9.8599	9.3206	7.38275	4.09132	7.51571	6.54701	7.84943	5.54877	6.6595	8.00056	6.55612	8.37234	6.35981	7.85168	7.62566	6.44972	6.72316	5.16738
TCGA-55-8208-01A	TCGA	4.54269	8.30013	8.00355	6.96331	6.40795	7.70755	7.56022	9.9466	9.1609	7.38804	5.85172	7.76886	6.73039	7.64033	6.10885	7.0622	8.23516	7.77393	7.88408	5.91486	8.13249	8.00397	6.95217	6.66409	4.84574
TCGA-55-8299-01A	TCGA	4.5383	8.66263	7.94901	6.80325	6.71782	7.54653	7.48617	10.0108	9.14349	6.80388	4.4285	7.9805	6.59527	7.70896	6.31489	7.19466	8.56213	7.65639	7.91813	6.21467	7.98736	8.16423	6.94782	6.65783	4.92507
TCGA-55-8301-01A	TCGA	4.98736	8.2171	8.06657	7.4907	6.33993	7.85621	7.34095	10.1125	9.55602	6.77524	6.13952	8.06742	7.14914	7.85654	6.34615	7.26948	8.7993	7.52092	7.8541	5.63348	8.41969	8.03682	7.10841	6.34389	4.69191
TCGA-55-8302-01A	TCGA	4.62334	8.43466	7.91405	6.46423	5.92134	7.03292	7.57272	9.81294	9.45984	8.83112	6.93396	7.6576	6.99774	7.53791	6.16211	7.3709	8.27232	6.88892	8.08911	5.01828	8.55238	8.06948	6.72294	5.77398	7.03928
TCGA-55-8505-01A	TCGA	5.02715	8.56566	7.77213	6.5846	6.33794	7.16712	7.47961	9.49432	9.13637	6.25057	6.47261	8.44458	6.38683	7.79182	5.65903	7.87621	8.62721	7.44075	7.58053	5.38995	8.43878	8.58506	6.99384	6.54591	4.45327
TCGA-55-8506-01A	TCGA	4.49183	8.15097	8.29552	6.50358	5.92283	6.67712	7.8444	9.59251	9.04643	5.1247	5.46328	8.17207	6.6119	8.16851	5.8122	6.73495	7.96681	6.69862	7.75567	5.05635	8.88028	8.27149	6.38682	6.0653	5.36571
TCGA-55-8507-01A	TCGA	4.88269	8.40601	8.20781	6.97421	6.76939	7.21305	7.29914	9.49816	9.18144	7.0566	6.2167	8.58605	7.11487	8.61199	6.05358	7.68308	8.71239	8.35676	8.0118	5.5103	8.85025	7.70461	7.43612	6.66655	4.6217
TCGA-55-8508-01A	TCGA	4.49902	8.07221	8.00291	6.36115	6.63704	7.77422	7.1662	9.66561	9.04154	6.74295	4.14226	7.8462	6.92414	8.05828	6.05444	7.64548	8.96707	6.94889	7.78592	6.05581	8.35549	8.06599	6.74131	6.28782	4.89703
TCGA-55-8510-01A	TCGA	4.55686	7.98739	7.8193	6.49479	6.19515	7.11268	7.36025	9.81287	8.95846	5.69751	7.4742	7.45236	7.41956	7.64646	6.19764	7.07653	8.06745	6.89146	7.84001	5.77564	8.24341	7.82121	6.71898	6.42993	5.05234
TCGA-55-8511-01A	TCGA	4.79264	8.14836	8.20043	6.88152	6.55802	6.957	7.66085	9.9053	9.47006	7.45631	4.8193	8.41504	7.67082	7.75505	6.49793	7.35084	8.49038	7.05404	8.07762	5.44488	8.15848	8.01032	5.91429	6.30105	4.69739
TCGA-55-8512-01A	TCGA	4.40338	8.16097	7.77381	6.78182	7.02232	7.36614	7.43582	9.59145	8.75645	7.02697	4.24292	7.64948	7.05329	7.91857	5.96405	7.14313	7.62868	6.88384	8.13057	5.99057	8.66735	7.84423	6.7376	6.46276	4.99155
TCGA-55-8513-01A	TCGA	4.44416	8.16644	7.7042	6.98816	7.03791	7.42772	7.59422	9.60952	8.89109	7.19519	4.46566	7.34794	6.93024	7.52894	6.12469	6.88685	7.93532	7.14859	8.01492	6.1149	7.86369	7.80765	7.21951	6.74852	4.74386
TCGA-55-8514-01A	TCGA	4.32622	7.64045	7.9799	7.53006	6.19366	6.76189	6.41911	9.46038	9.20418	6.4783	4.2679	7.27023	7.54607	7.64103	6.60631	7.01033	8.71997	7.36051	7.15311	5.50262	8.56965	8.91141	6.58566	5.6924	4.35746
TCGA-55-8614-01A	TCGA	4.33687	8.03483	7.91465	6.50803	6.80202	7.25323	7.76004	9.75313	9.23766	9.25358	6.42307	7.60404	7.26329	8.51065	6.223	7.25599	8.23505	7.66165	7.89155	5.31447	8.29383	8.4767	7.67185	6.30037	4.5765
TCGA-55-8615-01A	TCGA	4.11355	8.15514	8.17816	6.52402	7.40718	7.24299	7.71025	9.83862	9.16754	7.40589	4.73333	7.57617	6.69662	8.24141	6.13594	7.23056	8.17623	6.8656	8.16001	5.24584	8.54642	8.06809	6.94138	6.38978	4.5913
TCGA-55-8616-01A	TCGA	4.45537	8.41304	8.07276	6.44223	6.67289	6.82558	7.55009	9.72867	9.27436	6.45261	5.51893	8.18449	7.18879	7.77117	6.20898	6.57754	8.55556	7.40097	7.81415	5.62896	8.18254	8.34953	7.95982	6.27435	4.61576
TCGA-55-8619-01A	TCGA	4.39919	8.31181	7.56317	7.11353	6.56514	7.33811	7.52125	9.2694	8.48077	7.08265	5.21261	7.30451	6.44157	7.62848	5.94633	6.81414	8.01853	7.02069	7.70726	5.69703	7.92235	7.78096	6.7744	6.62753	4.48598
TCGA-55-8620-01A	TCGA	5.28226	8.28932	8.79533	7.3619	6.50009	7.56467	7.93742	10.0936	9.33447	7.63505	7.01367	8.22439	6.64943	8.40903	6.81164	7.37396	8.53967	7.76247	8.15917	5.34952	8.68264	8.04959	6.8666	7.25201	5.06974
TCGA-55-8621-01A	TCGA	4.85314	8.4415	7.78066	6.953	7.28117	7.59202	7.56169	9.61011	8.96255	6.76356	4.8933	7.68226	7.05699	7.6704	5.97438	6.87851	8.27372	7.05239	8.02325	5.92292	7.98757	7.79413	6.97627	6.81783	4.83863
TCGA-55-A48X-01A	TCGA	4.73195	8.09289	8.00001	7.35494	6.82345	7.63998	7.72895	9.7683	8.75454	8.14648	5.65781	7.73455	6.75404	8.39764	6.26753	7.16205	8.13486	7.16762	8.16931	6.48067	8.38753	8.38763	7.12023	6.67296	5.24632
TCGA-55-A48Y-01A	TCGA	4.90971	8.78672	8.10543	6.4377	6.52127	7.50495	8.27431	9.85846	9.49783	5.34509	5.32997	8.4609	6.56918	7.43987	5.72015	7.5318	8.25229	7.09736	7.73385	5.00296	8.52545	8.44708	7.64354	6.6806	4.96762
TCGA-55-A48Z-01A	TCGA	4.83326	7.64331	8.25198	8.44394	6.35637	7.67	7.64928	10.104	9.09323	7.10386	6.1683	7.6092	6.87461	7.78149	6.55279	6.99897	7.81428	7.55593	8.02617	6.12237	8.54332	7.86299	6.98535	6.21367	4.53748
TCGA-55-A490-01A	TCGA	4.86897	9.08798	8.3979	6.30229	6.32895	7.586	7.57692	9.9234	10.0939	8.47306	6.28855	7.18848	6.4748	8.41656	5.94172	7.26152	7.81004	6.50358	7.31627	5.55735	8.15189	7.82093	7.18144	6.56518	4.96896
TCGA-55-A491-01A	TCGA	4.1093	7.84156	8.35818	6.71675	6.39355	7.61956	7.04444	9.59619	8.6116	9.16294	5.96819	7.22447	6.13209	7.51336	5.89894	6.66186	8.3477	7.15864	7.27297	5.28031	8.48935	8.00223	6.65017	5.93772	4.01857
TCGA-55-A492-01A	TCGA	4.12139	7.22703	7.32799	6.1234	7.02231	6.49915	6.6546	9.74704	8.74959	4.65806	4.03289	7.21692	6.50537	6.70511	5.65561	6.42639	8.08267	7.06088	7.14386	5.31149	8.03845	7.70593	6.63923	5.71769	4.77827
TCGA-55-A493-01A	TCGA	5.52066	8.42823	7.94261	6.7248	5.98668	8.11589	7.98767	10.2487	9.20724	9.17852	7.33972	8.3319	6.52067	7.77825	6.57717	6.80298	8.6153	7.56526	8.30285	6.35169	9.41707	7.7768	7.47643	6.51408	5.15677
TCGA-55-A494-01A	TCGA	5.44248	8.2583	7.83759	6.80813	5.83977	7.57713	7.42019	9.8215	8.73005	7.74651	4.24036	8.49305	7.04576	7.84452	6.56987	7.1095	8.25881	6.27005	8.10528	5.39411	8.3193	7.84574	8.16067	6.23121	4.75525
TCGA-55-A4DF-01A	TCGA	4.89065	7.9812	8.07596	7.99671	6.80931	8.0757	7.78021	10.2684	9.31832	9.8827	6.36252	8.00615	7.6076	7.6099	6.63928	6.63149	7.57915	8.27942	8.22876	6.87125	8.74231	7.32078	7.1112	6.87373	5.14452
TCGA-55-A4DG-01A	TCGA	4.14325	7.71158	7.68677	7.94318	7.50547	7.14523	7.91406	9.92208	8.9942	5.13817	4.2686	8.08854	7.60292	7.45092	6.67055	6.825	7.66362	7.60068	8.41111	6.18856	8.31676	8.29201	7.7828	6.78269	5.40325
TCGA-55-A57B-01A	TCGA	3.89966	8.29344	7.92199	7.66574	6.8904	7.22405	8.02324	9.99806	9.06797	6.54475	5.54463	8.06567	7.12162	7.73057	6.6251	7.29606	7.50713	7.16969	8.27121	6.14883	8.02586	8.15766	6.93336	7.08388	5.04034
TCGA-56-1622-01A	TCGA	4.41755	8.56838	8.39829	7.65035	6.87783	7.68456	8.28748	9.5268	9.45373	6.4136	5.60912	7.31695	6.67633	7.63601	6.21201	7.34302	5.54379	7.38856	8.40316	5.7624	9.10669	8.16584	8.11577	6.73042	4.94749
TCGA-56-5897-01A	TCGA	4.65056	8.8259	7.91936	6.59487	7.21245	7.31838	8.01061	9.61511	9.01235	4.43567	3.50423	7.54536	6.03099	8.14046	6.09839	7.30612	8.33723	7.28551	7.89784	5.17197	8.10705	8.22515	7.66517	7.32545	4.89826
TCGA-56-5898-01A	TCGA	4.56557	8.56939	7.52562	7.02902	6.61765	7.06562	7.35481	9.17391	9.02195	6.74377	4.80459	7.73174	6.56711	7.9155	5.72528	7.28026	8.37367	7.03878	7.86095	4.93461	8.4546	7.99657	6.72646	6.56834	4.65591
TCGA-56-6545-01A	TCGA	4.27587	8.32578	7.83847	6.61033	8.04878	7.98691	7.80873	9.63638	9.0319	7.69948	5.07955	7.18612	6.26333	8.05721	5.97329	7.17559	8.28217	6.6666	7.81623	5.7935	8.46298	7.91849	7.68444	6.76757	4.51436
TCGA-56-7221-01A	TCGA	5.81019	8.36997	7.72901	7.07762	6.29949	8.08249	7.87666	9.85172	9.32349	7.46438	7.57484	8.81969	6.85934	7.5089	5.46554	7.06576	8.65972	7.25803	8.1632	6.02595	8.51098	8.2449	7.26644	7.58641	4.92028
TCGA-56-7222-01A	TCGA	4.96801	8.86742	8.12214	8.13564	6.93752	7.788	7.68311	9.82531	9.18026	7.3566	3.85284	8.72092	6.46343	8.4288	6.84147	7.14082	8.52229	6.79333	7.88887	5.85151	8.76002	8.37637	7.535	6.38444	5.15009
TCGA-56-7223-01A	TCGA	6.19289	8.57136	8.24286	7.9381	8.06973	8.30167	8.1388	10.2806	9.45321	7.64725	4.96104	8.64643	6.96068	8.24662	6.47145	7.45255	8.56324	6.92271	8.21166	5.8549	8.83905	8.49507	7.22283	8.29737	5.38858
TCGA-56-7579-01A	TCGA	5.23432	8.58232	7.74825	6.54872	6.77117	7.86513	7.93961	9.92185	9.19349	7.59078	7.52933	8.50024	6.74544	7.40504	6.54067	7.19839	8.49542	7.71886	8.2754	6.03144	8.94881	8.27562	6.93155	5.97485	4.75286
TCGA-56-7580-01A	TCGA	4.95916	7.86955	8.38459	7.30261	7.08066	7.66937	8.34299	10.1516	9.68247	7.66456	6.29074	8.46723	6.75069	8.05601	6.67552	7.07373	8.59133	7.81017	8.71726	5.49681	7.88216	8.55786	7.63413	7.37795	5.42736
TCGA-56-7582-01A	TCGA	5.25748	8.28879	8.03914	7.21496	7.00816	8.29108	7.63038	9.46261	9.06075	7.33394	7.10798	8.56788	6.05578	7.03202	6.04067	7.00395	8.33659	6.71055	8.0643	6.45112	8.57752	7.80861	7.28038	7.22897	4.42812
TCGA-56-7730-01A	TCGA	4.47038	8.11432	8.4357	7.58333	6.17732	7.12994	7.34133	9.96869	9.54117	9.55432	6.08511	8.15516	7.36767	8.06469	5.67006	7.44942	7.86107	6.48927	7.83282	5.85188	8.37116	7.80956	5.8655	6.63365	4.55799
TCGA-56-7731-01A	TCGA	4.09013	7.87993	7.97271	6.19651	6.97012	7.23972	7.23921	9.3471	9.04602	5.45708	3.72091	7.51051	6.07225	7.49496	5.7376	6.97148	8.56089	7.16104	7.56126	5.22998	7.97214	8.17446	6.98152	6.52318	4.56089
TCGA-56-7822-01A	TCGA	4.39033	8.42482	7.36575	6.80531	6.57828	7.01217	7.92538	9.48599	8.44055	6.70201	4.10574	7.80318	5.75448	7.18552	5.16982	6.49343	8.32208	7.07812	8.09717	5.4018	7.94842	8.23023	7.87717	6.45519	4.93301
TCGA-56-8082-01A	TCGA	4.66632	8.1649	8.0452	7.77273	6.23131	7.49984	7.82359	9.59561	9.35085	8.01528	4.29052	8.12866	6.69872	8.39928	6.13619	7.41579	8.0997	7.81972	8.55652	5.97015	8.8635	8.77094	7.36805	6.54233	5.89348
TCGA-56-8083-01A	TCGA	3.86013	8.95573	7.8447	6.96354	7.33528	6.88199	8.07527	10.0335	9.41965	7.99027	5.83668	8.00647	7.04275	8.56979	7.15932	7.15731	8.82556	7.25811	8.46445	5.4701	8.55628	8.31789	7.36983	7.70507	5.26418
TCGA-56-8201-01A	TCGA	4.30481	9.2778	7.98693	6.64795	6.35104	7.88042	7.62792	9.88331	9.19968	7.58634	5.2177	8.13261	6.4041	7.63382	6.31579	6.99	8.38369	7.60164	7.70603	5.74236	8.44368	8.18535	7.2047	7.21566	4.81507
TCGA-56-8304-01A	TCGA	4.59134	8.03065	8.12878	6.64374	6.15711	7.50106	7.22979	10.4591	9.62913	7.34826	6.24649	8.41468	7.42725	7.71116	5.94672	6.9341	8.04536	6.94114	8.17413	5.65334	8.12739	8.39913	7.04611	5.99372	4.39592
TCGA-56-8305-01A	TCGA	4.34678	8.38265	8.01509	6.66205	7.37192	7.10118	7.86686	10.1706	9.22446	6.72732	5.50201	8.0637	7.34861	8.10802	5.7534	6.89636	7.7838	7.1711	8.00658	5.5917	8.23231	7.89885	6.47376	6.83155	4.88444
TCGA-56-8307-01A	TCGA	4.65359	8.94127	8.51722	7.35672	6.56615	8.70061	8.40217	10.4614	9.47014	6.73068	6.8418	7.95174	6.71328	8.369	7.26021	7.61275	8.72675	7.93981	8.46209	6.22818	8.38868	9.0282	7.89062	6.83731	5.56648
TCGA-56-8308-01A	TCGA	4.95331	8.70221	7.93602	7.08365	6.37131	7.52304	7.41289	9.48127	9.28815	8.51209	7.01114	7.89556	6.37305	8.00499	5.85094	7.23049	8.02087	7.63909	8.02118	5.68425	8.14271	7.89673	7.3332	6.62752	4.73813
TCGA-56-8309-01A	TCGA	4.7312	8.42595	7.96468	7.20728	6.45443	7.08893	8.31422	9.97237	9.02006	6.79597	5.97572	7.0617	6.50337	7.54108	6.47869	6.91268	8.34648	7.43485	8.25749	6.01894	8.10943	8.20532	7.1568	6.59677	5.04388
TCGA-56-8503-01A	TCGA	3.93293	8.69126	8.08829	6.84002	6.6037	7.58967	7.66899	9.59074	8.80465	7.56226	5.31369	7.57701	6.51148	7.75986	5.68846	7.28922	8.28888	7.56835	7.83582	5.6765	8.17215	8.1031	7.18658	7.19831	5.04805
TCGA-56-8504-01A	TCGA	5.37322	8.43654	8.03635	6.76524	7.61928	7.61302	7.67976	10.0895	9.51083	7.04106	6.9625	8.61246	7.47149	7.71939	6.98316	6.92473	8.00678	6.6628	8.25401	5.84652	8.40762	8.37065	7.50059	6.75024	4.93088
TCGA-56-8622-01A	TCGA	4.03474	8.10189	7.7484	6.50868	6.67905	6.70857	7.60328	9.06828	8.64359	6.52162	2.98301	7.03946	6.49672	7.79489	5.5979	7.06606	8.53562	6.66173	8.09885	5.40024	8.84524	7.96485	6.99126	6.55385	5.29405
TCGA-56-8623-01A	TCGA	3.92852	7.87295	7.42215	6.61086	7.89944	6.74049	7.76496	9.48055	8.65478	5.10097	3.00195	6.65639	6.77107	7.09029	5.83091	6.97752	7.63265	6.71047	8.01154	5.87854	7.7145	7.87808	6.82544	6.85289	5.02094
TCGA-56-8624-01A	TCGA	4.10086	8.62902	7.26406	6.86149	7.11032	7.59017	7.53299	9.20756	8.85592	5.63968	2.95789	7.52778	6.57363	8.26036	5.96255	7.01334	7.72261	6.72304	8.145	5.95581	8.43707	8.38359	7.12815	6.54795	5.77415
TCGA-56-8625-01A	TCGA	4.8171	8.15304	8.30126	6.95654	6.82865	7.23945	8.09882	9.64232	8.93695	6.69105	7.08822	7.56492	6.80552	7.56973	6.29488	7.24561	8.06361	6.5945	8.2206	5.86703	8.82096	8.20826	7.29463	6.99432	4.65726
TCGA-56-8626-01A	TCGA	4.28668	8.5306	7.61688	6.49026	6.51395	7.0849	7.84329	9.83499	8.707	7.50478	5.4827	7.09112	6.97016	8.61989	6.08635	6.83072	8.63124	6.99618	8.18302	5.84973	8.75154	8.24524	6.99785	7.0367	5.24618
TCGA-56-8628-01A	TCGA	4.44221	8.03151	7.97946	6.74888	6.90927	7.14989	7.84612	9.66659	8.7142	10.077	5.81965	7.34857	7.13024	7.89949	5.92966	7.11799	8.36702	7.13227	8.23011	5.95132	8.23239	8.44573	7.6486	6.64246	5.55608
TCGA-56-8629-01A	TCGA	4.03609	7.99155	7.7218	6.72668	7.06438	7.31388	7.83982	9.53616	8.67764	8.0616	6.11814	8.11127	7.22549	8.32608	6.04101	7.29604	7.93134	7.09995	8.01451	5.4788	8.40102	8.33511	6.75871	6.79982	5.24847
TCGA-56-A49D-01A	TCGA	4.89672	8.7428	7.84042	7.09562	6.463	7.33607	7.53797	10.1697	9.00817	5.69323	5.39141	7.64212	7.19148	8.24557	6.47	7.25833	8.54681	7.93929	8.20647	6.17577	7.95573	8.60858	7.71259	6.41294	4.9213
TCGA-56-A4BW-01A	TCGA	3.48933	8.20152	8.03611	7.06666	7.61491	8.10336	7.56787	10.1285	8.65155	5.97853	5.66665	7.6741	6.32011	7.51997	6.07412	6.51185	7.51504	7.03077	8.26594	5.63111	8.32698	8.13977	7.03707	6.90084	4.68848
TCGA-56-A4BX-01A	TCGA	5.14161	7.92676	8.2625	6.4465	5.98037	7.65978	7.29162	10.117	9.17573	9.84133	6.95558	7.95834	7.01791	7.63377	5.79129	7.0281	8.04615	7.12599	7.93848	6.26383	8.43349	8.06752	7.46973	7.07015	4.38531
TCGA-56-A4BY-01A	TCGA	4.92336	8.14187	8.23087	7.44051	6.66415	7.61412	8.37936	10.0531	9.23784	6.88736	7.38305	8.41674	6.91122	8.05619	6.84344	7.45123	7.35804	6.93359	8.5323	6.50223	9.14604	8.31966	7.68613	6.44886	5.73026
TCGA-56-A4ZJ-01A	TCGA	3.29882	8.11431	7.52953	6.78605	6.84651	7.0161	7.18666	9.25191	8.43031	6.6525	3.52355	7.17681	6.43734	7.4547	5.68466	6.82434	8.3658	6.76651	7.34253	5.69363	8.16366	7.9429	6.6237	6.19336	5.0614
TCGA-56-A4ZK-01A	TCGA	4.62844	8.16146	7.98867	7.46703	6.71904	7.49585	8.56217	9.85044	9.17195	7.44834	7.49954	8.43836	7.18792	7.32307	6.17382	7.00125	7.64191	7.16121	8.68534	5.83107	8.82642	7.95519	7.34405	6.33089	4.99837
TCGA-56-A5DR-01A	TCGA	4.77399	9.10249	7.67381	6.86356	6.09417	7.82345	7.71475	10.2034	9.33382	7.52788	6.34723	8.03139	6.62564	8.0048	6.11602	7.0343	8.65174	7.56201	7.96952	5.07542	8.59947	8.28221	7.1482	6.69496	4.99751
TCGA-56-A5DS-01A	TCGA	4.63341	8.59489	7.95227	6.98787	6.72983	7.27517	7.76849	10.0314	9.12329	6.86692	4.69449	7.89183	7.05613	7.72027	6.23938	7.10984	7.76961	7.54284	8.66543	5.89945	8.44141	8.52193	7.70592	7.09498	5.35831
TCGA-56-A62T-01A	TCGA	5.69795	8.10505	7.52903	6.63175	6.92488	8.34312	7.78973	9.88527	9.40154	7.85028	6.62413	8.26466	7.08573	8.3338	6.11279	6.92537	8.71092	6.75737	8.07175	5.96334	8.8611	8.0355	7.74628	6.17647	5.66304
TCGA-58-8386-01A	TCGA	5.35269	8.5286	7.80002	6.46386	7.62083	7.41716	7.69861	9.31231	8.86657	7.48121	4.55407	8.1297	7.17596	7.63881	6.28796	6.77657	8.43609	6.7673	8.02792	5.9195	8.51162	8.02653	6.98474	6.58983	4.91493
TCGA-58-8387-01A	TCGA	4.18989	7.68425	8.21997	6.49743	5.69491	7.07214	7.81809	9.44952	10.3731	7.3996	5.74931	7.10257	7.42063	7.04678	6.89855	6.58017	7.97947	8.14245	8.21055	5.57082	8.18252	8.50166	7.53375	6.2563	4.95979
TCGA-58-8388-01A	TCGA	5.18174	8.21305	7.93271	6.90379	6.59916	7.24528	8.10109	10.1197	9.05337	4.94678	3.01992	7.87146	6.87065	8.75213	6.87565	7.4982	8.18334	7.6408	8.62858	6.0001	8.48148	8.71019	7.41368	7.09042	5.45863
TCGA-58-8390-01A	TCGA	4.9178	8.97001	8.03004	7.52849	6.45747	7.27996	7.98536	9.81793	9.03658	7.27537	4.45729	8.10207	6.51053	8.49437	6.44517	7.43653	8.89559	7.63227	8.5576	5.91266	8.55718	8.84439	6.4947	6.94028	5.79058
TCGA-58-8391-01A	TCGA	5.94614	8.1859	8.12891	6.51979	6.0756	7.2407	7.89392	9.67835	9.33797	7.08924	6.15296	8.5184	6.32958	7.66189	6.42902	7.528	7.62366	7.32314	8.01946	6.18975	8.34705	8.24428	6.58996	5.59745	5.13662
TCGA-58-8392-01A	TCGA	5.13768	8.32684	8.30959	7.03314	6.17953	7.18877	7.5826	10.2664	9.5784	8.09154	7.59926	7.91931	7.1336	8.11303	6.0204	7.00234	7.97199	7.267	8.00776	5.41676	7.81471	8.20487	6.41713	7.32836	4.36579
TCGA-58-8393-01A	TCGA	4.85914	8.55567	7.8672	7.29445	6.57672	7.71048	7.75316	9.79113	9.2427	7.03398	4.1195	7.99593	6.92477	8.49395	6.55361	7.11623	8.00956	6.51892	7.97522	6.05952	8.71723	7.98701	7.10246	7.04328	4.86695
TCGA-58-A46J-01A	TCGA	3.90396	7.88364	8.12543	7.01799	5.97584	7.33964	6.99189	10.214	9.61781	7.22847	5.98321	8.13982	7.68632	8.00368	6.2684	7.414	8.38107	7.04145	7.9702	6.14834	8.04109	8.2144	7.13555	6.20206	4.66934
TCGA-58-A46K-01A	TCGA	5.23696	8.40649	8.12292	7.55908	6.93457	7.64351	7.50152	9.94099	9.18794	5.68623	4.78134	8.72369	6.78759	8.21165	6.35985	6.97218	8.16674	7.02377	7.90305	6.33487	8.73374	7.79661	6.79078	6.71346	4.90583
TCGA-58-A46L-01A	TCGA	5.17286	9.43113	8.49503	7.09084	6.00829	7.77307	7.5939	9.92116	9.56971	8.32847	8.83776	9.12644	7.5484	8.15831	6.70833	6.82179	7.87086	7.2404	8.05517	6.1886	8.81322	7.9753	7.46966	7.48487	4.72786
TCGA-58-A46M-01A	TCGA	5.83159	8.2801	8.33569	7.77036	6.89722	8.74673	8.00631	10.2954	9.60657	4.72951	5.13932	8.59868	7.25797	7.66701	6.90503	7.02902	8.76341	7.07336	8.3449	6.25041	8.52812	8.0892	7.64298	6.84035	5.17393
TCGA-58-A46N-01A	TCGA	4.90575	8.35933	8.52835	7.43181	6.06003	7.7897	7.62065	10.2074	9.56414	7.89264	7.18439	8.30315	7.2111	7.8937	6.03391	7.42015	7.93014	6.90579	7.91434	5.92878	8.0437	7.94316	6.4602	6.38073	4.56118
TCGA-60-2695-01A	TCGA	4.96356	8.5279	8.8166	7.30976	7.19243	7.58414	7.79613	10.1215	9.703	6.50154	5.2001	8.08656	7.52779	8.11633	6.71292	7.12087	8.1809	7.44831	8.34438	6.0523	8.83431	8.90587	7.32624	6.96004	5.23693
TCGA-60-2696-01A	TCGA	5.09601	8.66503	7.46534	7.03812	7.22582	7.50953	7.57748	9.16005	9.20083	7.21108	3.04443	8.87529	5.94428	7.758	6.23149	6.7816	8.55394	8.1038	7.38067	5.32553	8.43624	8.55211	7.46526	5.7254	5.36668
TCGA-60-2697-01A	TCGA	4.66998	8.52909	7.89242	6.97097	7.15348	7.61006	8.01789	9.99986	9.31637	5.57992	3.67331	7.37949	6.8171	7.79693	6.13855	7.19654	8.50999	7.63222	8.18042	6.33552	8.26114	8.2563	7.18487	7.03621	4.96438
TCGA-60-2698-01A	TCGA	4.67269	7.787	7.88915	6.59602	7.11236	8.02261	7.9582	9.40457	9.58178	8.28595	5.76392	8.00931	6.96507	7.53846	6.07765	6.96667	8.33113	7.55222	7.67592	5.34367	7.89263	8.0061	7.37717	6.742	4.56398
TCGA-60-2703-01A	TCGA	4.86311	8.52366	7.73286	6.73959	7.19594	7.99505	8.82159	9.68485	8.79309	8.13213	5.33588	8.91511	6.63491	7.76278	6.66933	7.15613	8.36882	7.80068	8.30452	6.2903	8.33767	7.9139	7.5476	7.06564	4.74754
TCGA-60-2704-01A	TCGA	4.97554	8.26807	7.87832	6.94673	7.07547	7.9008	8.29272	9.53793	8.90042	7.5455	6.01218	7.87208	6.63385	7.48024	6.21525	7.07061	8.47159	7.53342	8.04119	6.63431	8.0594	7.96346	7.84395	7.18074	5.12191
TCGA-60-2706-01A	TCGA	5.40611	9.17447	8.02177	7.55771	6.94905	7.61276	8.02776	9.93438	9.6261	6.04908	4.52624	8.33643	7.60719	8.46679	6.49196	7.5317	8.5763	7.31566	7.93129	4.9381	8.67713	8.24208	7.87435	6.93154	5.81264
TCGA-60-2707-01A	TCGA	4.17489	8.45554	7.534	6.55762	7.16557	7.30022	7.72906	9.01581	8.94596	6.93427	4.19354	7.33338	6.09902	7.48455	5.84863	6.85451	7.93405	6.82683	7.37856	5.05313	8.00613	7.48374	7.37846	5.90808	4.78866
TCGA-60-2708-01A	TCGA	4.78743	7.73756	7.84764	6.06658	7.60844	7.50554	7.42509	9.15263	9.20829	6.53162	5.61895	7.30052	6.95758	7.28411	6.68455	6.54773	9.1138	6.63364	7.07841	5.10925	8.30636	7.46616	7.3258	5.51205	4.88541
TCGA-60-2709-01A	TCGA	5.34115	8.35902	7.98296	6.71825	6.98283	7.26937	7.8264	9.7278	8.96152	7.24528	5.94582	8.07349	6.17644	7.64291	5.85548	7.04557	8.71215	6.92506	7.87923	5.95003	8.27771	7.89931	6.97855	6.73273	5.0666
TCGA-60-2710-01A	TCGA	4.6371	8.21084	8.38897	6.79172	6.5247	7.5995	8.32744	9.73519	9.04402	8.14168	7.47243	7.70256	5.85266	8.2337	6.35743	7.25204	8.30441	7.4279	7.89098	5.92627	8.46698	8.26539	7.15549	6.43542	4.46809
TCGA-60-2711-01A	TCGA	5.12968	8.59854	8.21836	7.16658	6.62978	7.76836	8.27843	9.88957	9.54149	8.42666	7.18182	8.50612	6.66539	7.96263	6.21722	7.61233	8.71557	7.43849	8.20671	5.83121	8.64688	8.1686	6.98256	6.34341	5.05535
TCGA-60-2712-01A	TCGA	4.96752	8.49776	8.03372	6.89908	7.2729	8.02331	7.44579	9.55152	9.10627	4.21656	5.42069	8.46664	6.59921	8.04948	6.16155	6.95884	8.30796	7.71096	7.61561	6.53081	7.70767	8.11343	7.17815	6.56095	4.47886
TCGA-60-2713-01A	TCGA	5.1805	8.58465	7.99291	6.71294	6.73017	7.37084	7.74181	9.57004	9.17491	7.51032	7.45172	7.68917	6.22683	7.83907	6.3137	7.1712	8.39371	7.7728	7.56626	5.92656	8.43246	7.96895	7.37553	6.34808	4.62662
TCGA-60-2714-01A	TCGA	4.71248	8.42863	7.69076	6.20534	6.96233	6.97351	8.20621	9.51984	9.18145	6.88903	7.52868	7.98227	6.53874	8.21913	5.83484	7.24621	9.64777	6.91333	7.4852	5.30127	8.65657	7.74428	7.71961	5.86179	5.40585
TCGA-60-2715-01A	TCGA	4.65761	7.92854	7.78896	6.40847	7.10943	7.58575	7.93789	9.44834	8.98388	7.35802	4.49351	7.28959	6.58876	7.97689	6.14044	7.32889	7.92839	7.23304	7.78699	5.65723	8.33604	8.0261	7.18857	6.54652	5.00847
TCGA-60-2716-01A	TCGA	4.95951	9.28053	8.15511	6.85227	7.03549	8.04777	8.08685	9.6228	9.70128	5.08002	2.92867	8.47225	7.21257	8.25856	6.0438	8.45244	8.71285	7.32819	8.41137	6.04095	8.45711	9.00706	7.60217	7.18854	5.3618
TCGA-60-2719-01A	TCGA	5.13366	8.35668	8.57462	6.33017	6.46116	7.88329	7.78036	9.84816	9.62674	7.68251	7.02082	8.59015	7.12372	8.11724	7.08344	7.58971	8.7439	7.4673	7.49953	5.87643	8.58055	8.86489	8.16015	6.10242	4.51363
TCGA-60-2720-01A	TCGA	4.08981	8.14527	7.58844	6.03012	5.69173	6.88226	7.3025	9.42062	8.84942	6.44825	3.44722	7.06734	5.96118	7.049	5.98324	6.95235	8.38858	7.29536	6.63089	4.55054	8.26916	7.62552	7.02375	5.35892	3.8374
TCGA-60-2721-01A	TCGA	4.96549	8.56397	8.13707	6.88756	7.15483	7.39961	8.51809	9.70851	9.18417	8.02736	6.02737	7.78588	6.86897	7.76433	6.1789	7.40074	8.4416	7.64796	8.85252	5.19958	8.43123	8.8019	7.34157	6.78792	4.80446
TCGA-60-2722-01A	TCGA	5.93835	8.88007	8.22822	7.30904	7.04766	7.57746	8.60909	9.74131	9.43073	6.91454	4.83907	9.70231	6.45322	7.66518	7.17347	7.21376	8.25655	6.91691	8.75538	6.3155	9.51334	8.59805	7.52465	6.59528	4.35636
TCGA-60-2723-01A	TCGA	4.61572	7.74362	7.85919	6.83561	7.12268	7.61823	7.64597	9.92023	9.99736	7.84402	5.04821	7.86306	6.30785	7.45364	5.87763	7.07653	8.61959	7.89176	7.3178	5.02662	7.69196	8.43184	7.3224	5.83836	5.02716
TCGA-60-2724-01A	TCGA	4.17381	8.22802	8.02163	6.42424	7.12706	7.48967	7.35905	9.3676	9.19857	7.46744	6.14956	8.10305	6.94726	7.30865	5.65178	6.74018	8.05632	7.14664	7.11859	5.31134	8.23369	8.25997	7.88099	6.01398	5.36347
TCGA-60-2725-01A	TCGA	4.63674	7.82169	8.03965	7.15908	6.74204	7.77687	8.19765	9.74233	9.55821	6.81875	7.77629	7.30731	6.28979	7.39631	5.92934	7.02922	8.39303	8.1123	7.76057	6.02283	7.7219	8.42851	7.78706	6.22206	5.56934
TCGA-60-2726-01A	TCGA	4.31401	7.23656	8.0356	7.53007	5.85513	8.12991	6.94317	10.2046	9.22015	7.30278	4.41352	7.34388	7.04664	8.00635	6.63881	6.71429	7.02848	7.86914	8.65871	6.26889	8.31297	8.01332	8.17542	5.8891	4.91372
TCGA-62-8394-01A	TCGA	4.55057	7.4774	8.03282	7.55054	6.45706	7.60534	7.35778	10.3622	9.35296	8.44381	6.80236	7.88261	7.29653	7.74939	7.05976	6.73174	8.19984	7.77346	7.92069	5.42337	8.64006	8.47749	6.14695	5.92088	4.58716
TCGA-62-8395-01A	TCGA	4.68366	8.59639	8.24027	6.78479	7.01842	7.40528	7.70798	9.72781	8.72001	5.34834	4.39437	7.85614	6.58977	7.84886	6.31473	7.17851	8.14698	6.56324	8.19129	5.44485	8.34728	8.1613	7.85402	6.70775	5.11863
TCGA-62-8397-01A	TCGA	4.10997	8.24877	7.34366	6.0898	6.04372	6.93963	8.11083	9.24139	8.73678	4.88418	4.04813	7.16864	6.38605	7.52072	5.53163	6.6748	8.63712	6.83679	7.46332	5.1182	8.22123	7.96179	6.44456	5.63773	4.75288
TCGA-62-8398-01A	TCGA	4.8005	9.09679	7.71131	7.00256	6.59156	7.44352	8.02985	9.81587	9.3322	6.9197	6.32802	8.02492	6.55388	7.77911	6.18177	7.19831	8.76478	6.65022	7.91079	5.39882	8.2131	7.62208	7.30633	6.90916	4.69845
TCGA-62-8399-01A	TCGA	5.05822	8.66176	7.70588	8.1626	6.80064	7.36223	7.87805	9.94155	9.14695	7.35771	7.30066	8.91424	6.67408	9.04095	6.78921	7.53202	8.89615	7.3046	8.42194	5.45496	8.92041	8.96268	7.34508	6.6978	5.03084
TCGA-62-8402-01A	TCGA	4.65945	8.20876	8.22254	7.3988	6.45269	7.58919	7.85016	10.1536	9.47295	8.91835	8.09953	8.57039	7.12641	7.9482	6.23356	7.8167	8.43654	6.96137	8.51251	5.67558	8.74336	8.268	7.36702	7.21891	5.06957
TCGA-62-A46O-01A	TCGA	6.0224	9.31618	8.14359	7.84282	6.05737	8.16889	7.7352	10.3927	9.44775	8.5558	8.55326	8.80242	7.1186	7.57218	7.52897	6.57535	7.65397	7.55921	8.48595	6.07359	7.92585	8.56178	8.05893	6.74927	6.05137
TCGA-62-A46P-01A	TCGA	2.94321	6.91455	7.83	6.25968	6.0976	6.80267	6.99922	9.594	9.19866	6.4787	4.11072	7.50535	6.33489	6.91333	6.57659	7.07323	7.03277	7.40839	7.57763	5.80476	8.73498	8.04396	7.25145	5.73724	4.941
TCGA-62-A46R-01A	TCGA	5.36001	8.32132	7.85654	7.28054	6.55809	7.21268	7.98569	10.2294	9.39668	6.46234	4.35021	8.67749	7.50471	6.67278	6.80868	6.74405	8.26212	7.02505	8.14568	6.45854	8.40692	7.92906	7.75395	6.637	6.89426
TCGA-62-A46S-01A	TCGA	4.30517	8.43106	7.56854	6.65735	6.53178	7.66791	8.14863	9.95196	8.97639	7.11939	4.37362	7.41756	7.10843	7.36769	6.27974	7.30429	7.93736	6.93909	8.27925	6.80716	9.71767	8.07321	6.58702	6.4767	4.76769
TCGA-62-A46V-01A	TCGA	4.44165	8.20037	8.17911	6.57504	7.08656	7.66924	8.39028	9.71832	9.24499	5.41673	4.08585	7.67658	7.39976	7.83582	5.61854	7.05923	8.43308	6.59521	7.51839	5.66904	8.25078	8.56774	7.2029	6.26939	5.75947
TCGA-62-A46Y-01A	TCGA	5.07082	8.07825	8.03994	7.03156	6.93505	7.75861	7.57006	10.0479	9.04399	5.93179	4.12063	7.98909	6.88107	7.42298	6.12528	6.93385	8.59681	7.21305	7.69935	6.40441	8.14703	8.53205	6.88532	6.50884	5.14593
TCGA-62-A470-01A	TCGA	4.67326	8.27478	8.03037	6.7848	6.04423	7.42232	7.40385	10.255	9.03579	6.52117	4.26627	8.15354	7.43665	7.46265	6.02379	7.00327	8.03041	7.22482	8.20997	6.03393	8.29276	8.43027	7.53867	6.57525	5.14518
TCGA-62-A471-01A	TCGA	4.44063	8.30602	8.14649	6.58739	6.03616	6.94648	7.80489	9.82389	9.45426	7.36057	5.90159	7.6223	6.74106	7.91259	6.41296	7.10211	8.3924	7.95941	8.07	5.25554	7.99724	8.24235	6.90482	5.86791	5.24254
TCGA-62-A472-01A	TCGA	5.38494	8.61236	8.22456	7.70037	6.70593	8.40814	8.40523	10.1921	9.66416	4.8749	4.06592	8.45587	7.3153	7.33261	6.47742	7.18237	7.79475	7.21256	8.4557	7.03417	8.23667	8.41467	8.47342	6.32067	5.31991
TCGA-63-6202-01A	TCGA	4.8053	9.05823	8.15566	5.91499	6.27452	7.04128	7.6749	9.63645	9.19374	5.98735	3.89617	8.79198	5.94611	8.17684	6.31792	7.38856	8.78347	6.27786	7.50104	5.04721	8.19717	8.24651	7.36711	6.40768	5.56082
TCGA-63-7020-01A	TCGA	5.31806	8.35031	7.50201	7.03573	7.03266	7.3625	7.37678	9.6483	8.96413	6.76134	3.08059	7.76309	6.93571	7.37435	6.03107	7.23617	8.29132	6.42865	7.74848	5.45248	8.80828	8.13426	7.30264	6.53315	4.54896
TCGA-63-7021-01A	TCGA	4.80923	7.92427	7.68926	6.27472	7.1215	7.76382	7.2845	9.64661	9.06313	7.64069	6.27031	7.37069	6.53139	7.21459	6.40695	6.98107	8.45581	7.63486	8.46645	6.34522	8.63109	8.31965	6.56552	6.03072	4.51629
TCGA-63-7022-01A	TCGA	4.05106	8.14143	7.75617	6.18293	7.19408	7.27938	7.60196	9.34364	8.88725	7.18605	6.08528	7.72429	6.26025	7.98934	5.87773	7.44051	8.59704	6.98354	7.90568	5.26956	8.16878	8.41114	6.96338	6.60637	4.50035
TCGA-63-7023-01A	TCGA	4.97907	9.46416	8.84557	7.26493	6.18264	7.42068	7.01872	10.3388	9.44649	8.07394	6.62909	9.16016	6.42539	8.45346	7.13389	7.33241	8.95688	7.28066	7.87976	5.66478	8.16728	7.6544	8.04423	7.2532	4.12537
TCGA-63-A5MB-01A	TCGA	5.37131	8.26236	8.0743	7.14748	6.67902	7.60003	7.52562	10.0869	9.37645	7.80365	6.45466	9.04275	6.76401	7.81159	6.29256	7.38245	8.61071	6.81422	8.11547	6.32615	8.89892	7.6125	6.7572	6.88937	4.51783
TCGA-63-A5MG-01A	TCGA	4.57542	8.16259	7.6345	6.64678	6.19169	7.38433	7.21389	9.95102	8.95776	4.10329	4.75508	7.35971	7.23488	7.35378	5.78827	7.01653	8.17381	7.23034	8.14864	6.15378	8.28362	8.36793	7.49119	6.43361	6.02739
TCGA-63-A5MH-01A	TCGA	4.4751	8.33212	8.52072	7.21335	6.76602	7.69144	8.38716	10.5669	9.80613	5.83237	3.82394	7.95687	6.25705	8.4448	6.56407	7.48703	7.71632	8.2163	8.69191	6.10364	7.88634	8.92817	7.49554	7.36315	5.1274
TCGA-63-A5MI-01A	TCGA	4.51097	8.63411	8.06993	7.11818	6.65138	7.8861	8.08984	10.3942	9.39184	6.07846	6.69574	8.86898	7.18583	8.13927	6.43076	7.47432	8.22726	7.19256	8.49364	6.00336	8.08442	8.51375	6.94637	6.9922	5.33804
TCGA-63-A5MJ-01A	TCGA	5.12041	8.83508	8.20954	6.7502	6.60473	7.50622	7.63431	9.77808	10.227	5.7455	5.78433	8.47442	8.17799	7.20253	6.03304	6.59555	8.31806	7.4487	8.25608	5.3963	8.6073	7.6024	8.31855	6.6603	4.73444
TCGA-63-A5ML-01A	TCGA	4.7899	8.27045	8.24821	7.83411	6.89642	7.62947	7.68745	10.0808	9.27154	7.58001	7.07025	7.83103	7.06293	7.68548	6.17162	7.10401	7.94107	6.90341	8.10745	6.51709	8.72857	7.84373	7.02896	6.8949	4.96853
TCGA-63-A5MM-01A	TCGA	3.78216	8.32861	7.47379	6.46615	6.56367	7.5783	7.46545	9.80933	9.11836	7.05342	3.29474	7.09269	6.69122	7.37933	5.96087	6.41459	8.65599	7.09107	8.05825	6.14033	8.59434	7.77134	6.63819	6.30864	5.45996
TCGA-63-A5MN-01A	TCGA	4.00327	8.39934	7.45625	7.21773	6.96036	7.71958	7.88169	9.75726	9.09861	5.81516	3.53123	6.99751	6.58274	7.71418	5.69207	7.33422	8.31882	7.34587	8.08446	6.64085	8.32527	8.0026	6.6738	6.46153	5.78467
TCGA-63-A5MP-01A	TCGA	4.72284	8.73262	7.78547	8.44326	6.25215	7.74824	8.19731	10.2206	9.39402	8.05454	6.31332	9.0948	7.14013	7.26244	5.94677	7.30061	8.09259	7.62521	8.50349	6.40721	8.14699	7.93526	7.07496	7.69101	5.43703
TCGA-63-A5MR-01A	TCGA	3.89118	8.77188	7.3732	6.16896	6.66417	8.05295	7.44993	10.1695	9.25317	7.57339	4.95209	8.06442	6.87207	7.36922	6.45912	6.72983	7.76781	7.98318	8.11575	6.12147	7.87876	7.74947	7.30841	6.17184	4.93941
TCGA-63-A5MS-01A	TCGA	3.73664	8.25544	7.50674	7.13445	6.85493	6.93358	7.41561	9.95352	8.9617	7.4591	5.48816	7.38118	7.05375	7.85834	7.0702	6.58546	7.82533	7.23636	7.96646	6.18357	8.71118	8.04186	6.89835	7.16291	5.20752
TCGA-63-A5MT-01A	TCGA	4.04156	8.29288	7.3508	8.11223	6.45806	7.05318	7.73357	10.2471	9.28561	6.80468	5.1282	7.82386	7.17943	7.76028	5.92741	6.62357	8.39788	8.06541	8.25597	5.35512	8.30578	8.02477	6.69686	6.48663	5.2193
TCGA-63-A5MV-01A	TCGA	5.78271	8.32835	7.38108	6.32684	6.8402	7.12618	8.06128	10.0135	9.2172	8.01592	6.26057	7.58923	7.22326	7.59564	5.91348	7.01349	7.35249	6.90452	8.58175	6.5097	8.3479	8.50616	6.54078	7.00865	5.69981
TCGA-63-A5MW-01A	TCGA	6.03695	8.25623	7.96524	7.1703	6.49174	7.43729	7.33261	10.4856	9.25923	8.31648	5.75684	7.57755	7.24973	8.25433	5.99837	7.41091	7.59223	7.13539	8.09926	6.32989	8.19623	8.15306	7.41806	6.76124	5.73156
TCGA-63-A5MY-01A	TCGA	5.35164	9.04545	7.61041	6.80556	6.06913	7.07944	7.9784	10.0998	8.92658	6.35126	6.60589	7.64483	7.67214	7.62656	6.62528	6.81554	8.51608	6.3012	8.75986	5.45457	7.22609	8.38507	6.72614	6.10687	5.22758
TCGA-64-1676-01A	TCGA	3.8694	6.76142	7.29746	8.11102	6.12261	7.01088	8.07445	8.98089	10.0153	6.78813	5.09389	8.21333	6.66669	5.48932	6.20957	5.64234	7.07706	7.56061	7.3296	4.84968	7.89091	8.22621	8.04519	5.48904	5.20399
TCGA-64-1677-01A	TCGA	4.28943	7.15416	8.26112	7.49731	5.85281	7.78117	7.36303	9.31287	10.218	8.1724	5.45887	8.54474	7.37131	7.40882	5.99627	6.72808	7.99846	7.79863	7.64385	5.98884	8.54814	8.05061	7.55712	5.90946	4.86924
TCGA-64-1678-01A	TCGA	3.24367	6.9244	7.55745	7.18466	5.61161	7.40957	7.82193	8.9132	10.6148	5.67368	6.33199	8.60041	7.02883	5.46309	5.99584	5.457	8.34224	7.92724	7.18721	3.98539	7.91094	8.22537	7.74795	5.44396	5.37922
TCGA-64-1679-01A	TCGA	4.90378	8.36941	8.22317	7.12398	6.83727	8.39135	7.81655	9.40023	9.1739	6.44412	7.23111	7.92484	5.82748	8.02621	5.99506	7.01268	8.75589	7.42465	7.4453	4.98749	8.26779	8.36687	6.62145	6.45498	5.13207
TCGA-64-1680-01A	TCGA	4.75455	7.33299	7.62773	6.50639	6.46545	7.36258	7.72187	9.23947	9.19253	5.21852	4.05701	8.3734	5.94258	7.09508	5.07645	6.65358	8.72515	7.11637	7.52188	5.64772	7.71863	8.10856	7.47388	5.91332	5.55147
TCGA-64-1681-01A	TCGA	5.00922	7.73476	8.20069	7.87588	6.90989	7.31988	7.28642	9.90962	9.25785	5.73886	4.81361	7.65846	6.53496	7.31935	6.10546	7.09654	8.2506	7.449	7.71125	5.36944	8.51276	8.58129	6.58992	6.13751	5.42604
TCGA-64-5774-01A	TCGA	5.55302	8.49162	8.55631	7.48256	6.98738	7.50813	8.1492	9.95168	9.68493	5.17782	4.2564	8.56953	6.83199	8.45942	6.55236	7.80788	8.73705	6.42017	8.4362	5.8071	8.8886	8.3944	7.16238	6.89705	6.68723
TCGA-64-5775-01A	TCGA	4.54035	8.97149	8.26065	6.73795	7.05531	9.0471	8.12161	9.86609	10.27	8.46877	7.0637	8.57764	6.66509	8.12102	5.90329	7.56768	8.18268	7.16929	7.8795	5.50013	8.07163	8.17685	8.17745	6.85024	5.6501
TCGA-64-5778-01A	TCGA	4.57069	7.10805	7.92846	7.38759	6.019	7.46818	6.9757	9.68697	9.59871	7.73264	4.74057	7.57274	7.38597	7.12852	5.87007	7.03335	7.67443	7.79672	7.41886	5.26389	7.93178	8.29823	7.2153	5.79733	6.26447
TCGA-64-5779-01A	TCGA	4.79322	8.47466	8.13129	8.19805	6.89584	7.02243	7.88767	9.95917	9.26614	8.10175	7.02447	9.63986	7.28873	8.12607	6.00497	7.1145	8.26745	7.39935	8.47929	6.04108	8.56375	7.77906	8.1378	6.85413	5.20696
TCGA-64-5781-01A	TCGA	5.13237	7.75152	8.14181	6.06842	6.37762	7.17602	7.85019	9.42053	9.69219	6.91404	5.38647	7.00352	5.8565	7.29939	5.90202	6.49621	8.60999	7.28773	7.62648	5.3173	8.25532	8.57122	6.91445	5.59499	5.32582
TCGA-64-5815-01A	TCGA	4.41775	8.32869	8.0011	6.8414	6.89196	7.81219	7.62151	9.02496	9.16014	8.08686	4.39383	7.58735	5.45021	7.50217	5.28523	6.70667	8.36746	6.92888	7.6072	5.48948	7.9246	7.44177	6.76323	6.65224	4.04647
TCGA-66-2727-01A	TCGA	4.6128	7.80705	8.02712	7.2255	6.80452	7.97925	7.92117	9.56233	9.6033	5.22422	5.12117	8.67877	6.45603	7.90805	6.08464	6.36786	8.09477	8.589	7.55648	5.54444	8.1757	8.41441	6.9706	6.03196	5.01337
TCGA-66-2734-01A	TCGA	5.02402	8.90961	7.77602	6.52083	6.8273	7.50446	7.61078	9.52597	9.23734	7.50181	3.0697	8.22398	6.54697	7.58693	6.12947	6.97873	8.69023	7.40095	7.56206	5.69376	8.19773	8.44689	7.64049	6.26744	4.65435
TCGA-66-2737-01A	TCGA	4.62242	7.67323	7.79442	6.83818	7.20308	7.65522	7.48989	9.18982	9.36293	5.54466	4.95201	7.81374	6.92203	7.24274	5.88611	6.5908	8.45247	7.24672	7.50569	5.9222	7.84674	7.53886	7.02394	6.59109	4.65989
TCGA-66-2742-01A	TCGA	5.21999	8.95419	7.93875	6.69788	6.95198	7.51005	7.68377	9.69681	9.36295	7.51429	4.95109	8.07684	7.02198	7.31221	5.86122	6.8751	8.57633	7.32953	7.94353	5.69564	8.83792	7.81018	7.55119	6.53322	5.48916
TCGA-66-2744-01A	TCGA	4.15818	7.83515	7.7019	6.12252	6.66874	7.69043	7.93893	9.48898	9.81389	7.31473	5.80947	8.19117	6.6976	7.3709	6.31475	6.8771	8.20372	7.19569	7.68936	5.64295	8.38835	7.94587	7.17915	6.64245	5.04317
TCGA-66-2753-01A	TCGA	4.83741	8.61123	8.11863	7.49703	6.58474	7.59617	8.13917	9.4808	8.99697	7.30273	3.35675	8.76543	6.63736	7.861	6.04313	7.80055	8.62511	7.4418	7.77443	5.46152	8.19095	8.46038	7.47082	6.94761	5.67836
[truncated: 434 more rows]

## Sheet: S5
Table S5. List of four types of RNA m6A methylation regulators in NSCLC.
[truncated: 5 more rows]

[truncated: 9 more sheets: S6, S7, S8, S9, S10, S11, S12, S13, S14]
